# Supplementary material for: Effects of dynamic [18F]NaF PET scan duration on kinetic uptake parameters in the knee
Source: Front Nucl Med. 2023 Nov 24;3:1194961. doi: 10.3389/fnume.2023.1194961 (PMC11440834; doi:10.3389/fnume.2023.1194961)
Supplement: Supplementary file 2 [file Datasheet2.xlsx]

## Sheet: 50 min data
Scan Duration (min)	Subject Code	Leg	bone	ROI	boneside	tissuetype	Activity	SUV	SUVmax	SUVmed	Kipat	DV	K1	k2	k3	blood	delay	tau	Age	BMI	fract	Ki NLR
50	6	right	patella			CORT	2358.1	1.8789	5.2907	1.745	0.0113	0.1964	0.0414	0.0945	0.0459	0.0003	1.2415	1.2415	74	29.854	0.326923	0.0135346
50	6	right	tibia		medial	CORT	2217.75	1.7671	6.4898	1.5918	0.0112	0.1519	0.0286	0.0347	0.0286	0.0003	1.115	1.115	74	29.854	0.451817	0.012922
50	6	right	tibia		lateral	CORT	4303.83	3.4292	16.8437	2.78	0.0223	0.2952	0.0482	0.028	0.0229	0.0008	1.4633	1.4633	74	29.854	0.449902	0.0216853
50	6	right	tibia		medial	trae	960.535	0.7653	2.2481	0.7259	0.0053	0.0212	0.01	0.0383	0.0841	0.0005	0.7755	0.7755	74	29.854	0.687092	0.00687092
50	6	right	tibia		lateral	trae	1064.55	0.8482	3.4146	0.7458	0.0058	0.0233	0.0102	0.0508	0.0965	0.0003	1.0637	1.0637	74	29.854	0.655126	0.00668228
50	6	right	femur		medial	trae	1004.89	0.8007	7.4687	0.7601	0.0055	0.028	0.0104	0.0538	0.0933	0.0012	1.1575	1.1575	74	29.854	0.634262	0.00659633
50	6	right	femur		lateral	trae	1266.17	1.0089	6.1994	0.9115	0.007	0.0491	0.0151	0.0413	0.0592	0.0009	0.9276	0.9276	74	29.854	0.589055	0.00889473
50	6	right	femur	Troclea	medial	CORT	2843.49	2.2657	5.4994	1.9866	0.009	0.7152	0.0885	0.1056	0.013	0.001	1.8487	1.8487	74	29.854	0.109612	0.00970067
50	6	right	femur	Troclea	lateral	CORT	3081.52	2.4553	6.501	1.6906	0.0123	0.5376	0.0682	0.0778	0.0188	0.0003	1.5916	1.5916	74	29.854	0.194617	0.0132729
50	6	right	femur	central	medial	CORT	2118.99	1.6884	8.2376	1.3277	0.009	0.3173	0.049	0.0791	0.0232	0.001	1.2211	1.2211	74	29.854	0.226784	0.0111124
50	6	right	femur	central	lateral	CORT	4084.31	3.2543	13.9362	2.0384	0.0205	0.3438	0.0582	0.0575	0.0366	0.001	1.5059	1.5059	74	29.854	0.388948	0.0226368
50	6	right	femur	posterior	medial	CORT	1747.06	1.392	6.9831	1.1209	0.0088	0.1395	0.0272	0.0391	0.0294	0.0003	0.8747	0.8747	74	29.854	0.429197	0.0116742
50	6	right	femur	posterior	lateral	CORT	4021.05	3.2039	15.3262	2.1689	0.0198	0.3971	0.057	0.037	0.0198	0.001	1.3661	1.3661	74	29.854	0.348592	0.0198697
50	6	right	femur	shaft		CORT	1336.79	1.0651	4.3102	1.041	0.0069	0.078	0.0167	0.0459	0.0467	0.002	1.1179	1.1179	74	29.854	0.50432	0.00842214
50	6	right	tibia	shaft		CORT	1411.63	1.1248	2.876	1.0842	0.0069	0.1021	0.0188	0.0348	0.0268	0.0005	0.8464	0.8464	74	29.854	0.435065	0.00817922
50	6	left	patella			CORT	1189.21	0.9475	5.699	0.8295	0.0046	0.1926	0.031	0.0898	0.0223	0.0003	0.8811	0.8811	74	29.854	0.19893	0.00616682
50	6	left	tibia		medial	CORT	2194.59	1.7486	11.7789	1.3334	0.0116	0.123	0.0262	0.0218	0.0204	0.0004	0.9917	0.9917	74	29.854	0.483412	0.0126654
50	6	left	tibia		lateral	CORT	3431.33	2.7341	8.6627	2.1736	0.0177	0.2632	0.0428	0.0253	0.0165	0.0003	1.1988	1.1988	74	29.854	0.394737	0.0168947
50	6	left	tibia		medial	trae	825.679	0.6579	1.4259	0.6342	0.0044	0.0262	0.0085	0.0507	0.0796	0.0003	0.9833	0.9833	74	29.854	0.610898	0.00519263
50	6	left	tibia		lateral	trae	889.688	0.7089	2.1127	0.6506	0.0048	0.0291	0.0092	0.0518	0.0775	0.0003	1.0436	1.0436	74	29.854	0.599381	0.00551431
50	6	left	femur		medial	trae	789.096	0.6287	2.8374	0.5813	0.0041	0.028	0.0117	0.1014	0.093	0.0004	0.7576	0.7576	74	29.854	0.478395	0.00559722
50	6	left	femur		lateral	trae	810.649	0.6459	1.7641	0.6273	0.0041	0.0475	0.0116	0.0615	0.0556	0.0005	0.8617	0.8617	74	29.854	0.474808	0.00550777
50	6	left	femur	Troclea	medial	CORT	2719.19	2.1666	6.7313	1.796	0.0096	0.5734	0.0646	0.0725	0.0125	0.0003	1.5026	1.5026	74	29.854	0.147059	0.0095
50	6	left	femur	Troclea	lateral	CORT	2466.84	1.9655	3.6887	1.8454	0.01	0.4048	0.0457	0.0532	0.0139	0.0003	1.3759	1.3759	74	29.854	0.207154	0.00946692
50	6	left	femur	central	medial	CORT	2581.6	2.057	13.5916	1.5203	0.0123	0.3061	0.0431	0.0413	0.0171	0.0003	1.1507	1.1507	74	29.854	0.292808	0.01262
50	6	left	femur	central	lateral	CORT	2911.53	2.3199	12.7347	1.9732	0.0152	0.215	0.0409	0.0337	0.0279	0.0003	1.0025	1.0025	74	29.854	0.452922	0.0185245
50	6	left	femur	posterior	medial	CORT	2186.59	1.7423	12.0494	1.2559	0.011	0.1763	0.0314	0.0335	0.0232	0.0003	0.9977	0.9977	74	29.854	0.409171	0.012848
50	6	left	femur	posterior	lateral	CORT	2026.16	1.6144	7.4659	1.3486	0.0093	0.2679	0.0381	0.0455	0.0147	0.0003	1.0533	1.0533	74	29.854	0.244186	0.00930349
50	6	left	femur	shaft		CORT	1173.74	0.9352	8.2197	0.8751	0.0061	0.0675	0.0148	0.034	0.0369	0.0014	0.8218	0.8218	74	29.854	0.520451	0.00770268
50	6	left	tibia	shaft		CORT	1024.41	0.8162	1.6557	0.8032	0.0048	0.0983	0.016	0.0641	0.0325	0.001	1.1285	1.1285	74	29.854	0.336439	0.00538302
45	6	right	patella			CORT	2358.1	1.6613	5.2353	1.5119	0.011	0.2064	0.04	0.0903	0.0436	0.0003	1.3373	1.3373	74	29.854	0.325616	0.0130246
45	6	right	tibia		medial	CORT	2217.75	1.5908	5.0783	1.3838	0.0114	0.1438	0.029	0.0342	0.028	0.0003	0.9991	0.9991	74	29.854	0.450161	0.0130547
45	6	right	tibia		lateral	CORT	4303.83	3.0983	14.2673	2.4268	0.0229	0.2749	0.0492	0.0274	0.0221	0.0009	1.35	1.35	74	29.854	0.446465	0.0219661
45	6	right	tibia		medial	trae	960.535	0.6914	1.8075	0.6466	0.0053	0.0201	0.0109	0.0486	0.1008	0.0004	0.6809	0.6809	74	29.854	0.674699	0.00735422
45	6	right	tibia		lateral	trae	1064.55	0.7396	2.7394	0.6625	0.0057	0.0258	0.0106	0.0469	0.0906	0.0003	1.0722	1.0722	74	29.854	0.658909	0.00698444
45	6	right	femur		medial	trae	1004.89	0.7177	6.6381	0.6801	0.0055	0.0264	0.0107	0.0607	0.1051	0.0012	1.1252	1.1252	74	29.854	0.633896	0.00678269
45	6	right	femur		lateral	trae	1266.17	0.9179	5.752	0.8251	0.007	0.0466	0.0155	0.0469	0.0672	0.0009	0.8978	0.8978	74	29.854	0.588957	0.00912883
45	6	right	femur	Troclea	medial	CORT	2843.49	2.3094	5.0034	2.1882	0.0095	0.6983	0.0878	0.1065	0.0136	0.001	1.8074	1.8074	74	29.854	0.113239	0.00994238
45	6	right	femur	Troclea	lateral	CORT	3081.52	2.3411	6.5608	1.6762	0.0126	0.5265	0.0689	0.0749	0.0177	0.0003	1.4882	1.4882	74	29.854	0.191145	0.0131699
45	6	right	femur	central	medial	CORT	2118.99	1.6299	7.4149	1.3185	0.0094	0.3031	0.0489	0.0836	0.0259	0.001	1.293	1.293	74	29.854	0.23653	0.0115663
45	6	right	femur	central	lateral	CORT	4084.31	2.9572	13.094	1.7382	0.0207	0.3377	0.0563	0.0574	0.0365	0.001	1.5627	1.5627	74	29.854	0.388711	0.0218845
45	6	right	femur	posterior	medial	CORT	1747.06	1.3073	6.297	1.0538	0.009	0.1327	0.027	0.0388	0.0298	0.0003	0.946	0.946	74	29.854	0.434402	0.0117289
45	6	right	femur	posterior	lateral	CORT	4021.05	2.9689	13.8657	1.947	0.0205	0.3707	0.056	0.0377	0.0209	0.001	1.4324	1.4324	74	29.854	0.356655	0.0199727
45	6	right	femur	shaft		CORT	1336.79	0.9638	3.4593	0.9316	0.0071	0.0711	0.0171	0.0603	0.0634	0.002	1.1562	1.1562	74	29.854	0.51253	0.00876427
45	6	right	tibia	shaft		CORT	1411.63	1.0266	2.5314	0.9785	0.0071	0.095	0.019	0.0357	0.0286	0.0005	0.8322	0.8322	74	29.854	0.44479	0.00845101
45	6	left	patella			CORT	1189.21	0.8765	4.9572	0.7613	0.0045	0.1964	0.0304	0.0861	0.0206	0.0003	0.9798	0.9798	74	29.854	0.193065	0.00586917
45	6	left	tibia		medial	CORT	2194.59	1.6077	10.5977	1.1932	0.012	0.1094	0.0265	0.0215	0.0203	0.0003	0.8685	0.8685	74	29.854	0.485646	0.0128696
45	6	left	tibia		lateral	CORT	3431.33	2.5474	8.3567	2.1454	0.0184	0.2384	0.0441	0.0271	0.0198	0.0003	1.0657	1.0657	74	29.854	0.422175	0.0186179
45	6	left	tibia		medial	trae	825.679	0.5969	1.5151	0.5825	0.0044	0.0245	0.0089	0.05	0.0808	0.0003	0.9788	0.9788	74	29.854	0.617737	0.00549786
45	6	left	tibia		lateral	trae	889.688	0.644	1.9589	0.5982	0.0048	0.0278	0.0096	0.0498	0.0756	0.0003	1.0449	1.0449	74	29.854	0.602871	0.00578756
45	6	left	femur		medial	trae	789.096	0.5344	3.5748	0.4964	0.0039	0.0345	0.0104	0.0858	0.0781	0.0004	1.0222	1.0222	74	29.854	0.47651	0.0049557
45	6	left	femur		lateral	trae	810.649	0.5862	2.131	0.5693	0.0041	0.0484	0.0118	0.0613	0.0548	0.0005	0.8404	0.8404	74	29.854	0.472007	0.00556968
45	6	left	femur	Troclea	medial	CORT	2719.19	2.1088	6.1922	1.8063	0.0107	0.536	0.0631	0.0752	0.0145	0.0003	1.5692	1.5692	74	29.854	0.16165	0.0102001
45	6	left	femur	Troclea	lateral	CORT	2466.84	1.8673	3.3234	1.7752	0.0105	0.3862	0.0442	0.0521	0.0136	0.0003	1.408	1.408	74	29.854	0.207002	0.00914947
45	6	left	femur	central	medial	CORT	2581.6	1.9952	13.0036	1.5438	0.0129	0.2845	0.0428	0.0426	0.0183	0.0003	1.2183	1.2183	74	29.854	0.300493	0.0128611
45	6	left	femur	central	lateral	CORT	2911.53	2.1379	12.0486	1.8338	0.0153	0.2117	0.0375	0.0342	0.0275	0.0003	1.2397	1.2397	74	29.854	0.445705	0.0167139
45	6	left	femur	posterior	medial	CORT	2186.59	1.6247	10.728	1.1916	0.0115	0.16	0.0319	0.034	0.0257	0.0003	1.0269	1.0269	74	29.854	0.430486	0.0137325
45	6	left	femur	posterior	lateral	CORT	2026.16	1.5496	5.8544	1.2948	0.0095	0.2593	0.0375	0.0442	0.0126	0.0003	1.1218	1.1218	74	29.854	0.221831	0.00831866
45	6	left	femur	shaft		CORT	1173.74	0.8634	7.4464	0.7876	0.0063	0.0582	0.016	0.0485	0.0586	0.0012	0.7848	0.7848	74	29.854	0.547152	0.00875444
45	6	left	tibia	shaft		CORT	1024.41	0.7588	1.3872	0.7657	0.0046	0.1045	0.0183	0.058	0.0261	0.001	0.8342	0.8342	74	29.854	0.310345	0.00567931
40	6	right	patella			CORT	2358.1	1.5999	5.47	1.4346	0.0112	0.2026	0.0421	0.0942	0.0451	0.0003	1.2632	1.2632	74	29.854	0.323762	0.0136304
40	6	right	tibia		medial	CORT	2217.75	1.5221	5.2186	1.3294	0.0115	0.1414	0.029	0.0282	0.0179	0.0003	0.9645	0.9645	74	29.854	0.388286	0.0112603
40	6	right	tibia		lateral	CORT	4303.83	3.0265	14.3311	2.4457	0.0236	0.2508	0.0483	0.029	0.0269	0.0008	1.4339	1.4339	74	29.854	0.481216	0.0232428
40	6	right	tibia		medial	trae	960.535	0.6539	1.7063	0.6263	0.0054	0.0193	0.0095	0.0421	0.0912	0.0005	1.0196	1.0196	74	29.854	0.684171	0.00649962
40	6	right	tibia		lateral	trae	1064.55	0.6922	2.7123	0.6295	0.0057	0.0257	0.0105	0.0449	0.088	0.0003	1.0297	1.0297	74	29.854	0.662152	0.0069526
40	6	right	femur		medial	trae	1004.89	0.6692	5.3504	0.6422	0.0055	0.0279	0.01	0.0565	0.0982	0.0012	1.1301	1.1301	74	29.854	0.634777	0.00634777
40	6	right	femur		lateral	trae	1266.17	0.8816	5.7946	0.7811	0.0072	0.0423	0.0151	0.0494	0.073	0.0008	0.8944	0.8944	74	29.854	0.596405	0.00900572
40	6	right	femur	Troclea	medial	CORT	2843.49	2.2917	4.623	2.2099	0.0097	0.691	0.0854	0.1062	0.0138	0.001	1.8624	1.8624	74	29.854	0.115	0.009821
40	6	right	femur	Troclea	lateral	CORT	3081.52	2.3492	6.1377	1.6848	0.0136	0.4962	0.0653	0.0794	0.0209	0.0003	1.5789	1.5789	74	29.854	0.208375	0.0136069
40	6	right	femur	central	medial	CORT	2118.99	1.6131	7.0121	1.2607	0.0098	0.2904	0.049	0.0857	0.0277	0.001	1.2714	1.2714	74	29.854	0.244268	0.0119691
40	6	right	femur	central	lateral	CORT	4084.31	2.8985	11.922	1.8687	0.0212	0.3197	0.061	0.069	0.0462	0.001	1.4999	1.4999	74	29.854	0.401042	0.0244635
40	6	right	femur	posterior	medial	CORT	1747.06	1.2628	5.7508	1.0346	0.009	0.1302	0.0276	0.0417	0.0318	0.0003	0.9263	0.9263	74	29.854	0.432653	0.0119412
40	6	right	femur	posterior	lateral	CORT	4021.05	2.8849	13.0582	1.9163	0.0214	0.3442	0.056	0.0388	0.0233	0.001	1.3953	1.3953	74	29.854	0.375201	0.0210113
40	6	right	femur	shaft		CORT	1336.79	0.9367	2.7744	0.9103	0.0074	0.0625	0.0181	0.0838	0.0876	0.0017	1.1691	1.1691	74	29.854	0.511085	0.00925064
40	6	right	tibia	shaft		CORT	1411.63	0.9802	2.4979	0.9103	0.0071	0.0951	0.0193	0.0335	0.0241	0.0005	0.7681	0.7681	74	29.854	0.418403	0.00807517
40	6	left	patella			CORT	1189.21	0.8441	4.6058	0.7307	0.0045	0.1967	0.0309	0.0864	0.0208	0.0003	0.8969	0.8969	74	29.854	0.19403	0.00599552
40	6	left	tibia		medial	CORT	2194.59	1.5477	10.5614	1.1302	0.0124	0.0965	0.0259	0.026	0.0322	0.0003	1.0145	1.0145	74	29.854	0.553265	0.0143296
40	6	left	tibia		lateral	CORT	3431.33	2.4545	7.5583	1.9944	0.0189	0.2226	0.0409	0.0296	0.0247	0.0003	1.3357	1.3357	74	29.854	0.45488	0.0186046
40	6	left	tibia		medial	trae	825.679	0.5583	1.4486	0.543	0.0043	0.0282	0.0088	0.0436	0.067	0.0003	0.9402	0.9402	74	29.854	0.605787	0.00533092
40	6	left	tibia		lateral	trae	889.688	0.6027	2.0617	0.5641	0.0047	0.0304	0.0095	0.0441	0.0661	0.0003	1.011	1.011	74	29.854	0.599819	0.00569828
40	6	left	femur		medial	trae	789.096	0.5066	3.9577	0.4713	0.0038	0.036	0.0097	0.0808	0.0735	0.0004	1.0286	1.0286	74	29.854	0.476345	0.00462054
40	6	left	femur		lateral	trae	810.649	0.5621	1.9466	0.5536	0.0041	0.0478	0.0121	0.0642	0.0576	0.0005	0.7353	0.7353	74	29.854	0.472906	0.00572217
40	6	left	femur	Troclea	medial	CORT	2719.19	2.1449	5.8452	1.7999	0.0116	0.5045	0.066	0.0817	0.0186	0.0003	1.5302	1.5302	74	29.854	0.185444	0.0122393
40	6	left	femur	Troclea	lateral	CORT	2466.84	1.8784	3.427	1.7601	0.0111	0.3686	0.0444	0.0531	0.015	0.0003	1.3647	1.3647	74	29.854	0.220264	0.00977974
40	6	left	femur	central	medial	CORT	2581.6	1.9365	12.4462	1.4326	0.0134	0.2672	0.0411	0.0479	0.0239	0.0003	1.292	1.292	74	29.854	0.332869	0.0136809
40	6	left	femur	central	lateral	CORT	2911.53	2.0487	11.6929	1.7812	0.0155	0.2052	0.0377	0.0338	0.0272	0.0003	1.1974	1.1974	74	29.854	0.445902	0.0168105
40	6	left	femur	posterior	medial	CORT	2186.59	1.5688	9.0316	1.1573	0.0117	0.1516	0.0312	0.0339	0.0258	0.0003	1.0359	1.0359	74	29.854	0.432161	0.0134834
40	6	left	femur	posterior	lateral	CORT	2026.16	1.5075	5.4022	1.3	0.0099	0.2483	0.0374	0.0454	0.0139	0.0003	1.1056	1.1056	74	29.854	0.234401	0.00876661
40	6	left	femur	shaft		CORT	1173.74	0.8328	7.1512	0.7665	0.0065	0.0519	0.0158	0.0577	0.0731	0.0012	0.8689	0.8689	74	29.854	0.558869	0.00883012
40	6	left	tibia	shaft		CORT	1024.41	0.7444	1.5494	0.7356	0.0047	0.1016	0.0182	0.0562	0.0247	0.0011	0.83	0.83	74	29.854	0.305315	0.00555674
35	6	right	patella			CORT	2358.1	1.4937	4.4174	1.3418	0.0113	0.1984	0.0384	0.097	0.0468	0.0003	1.3599	1.3599	74	29.854	0.325452	0.0124974
35	6	right	tibia		medial	CORT	2217.75	1.4312	5.3823	1.198	0.0123	0.1181	0.0277	0.0366	0.034	0.0003	1.1876	1.1876	74	29.854	0.481586	0.0133399
35	6	right	tibia		lateral	CORT	4303.83	2.8248	12.5192	2.3204	0.0246	0.2217	0.0474	0.0322	0.0333	0.0009	1.5201	1.5201	74	29.854	0.508397	0.024098
35	6	right	tibia		medial	trae	960.535	0.5908	1.5521	0.5777	0.0053	0.0209	0.0093	0.0386	0.0802	0.0005	1.0649	1.0649	74	29.854	0.675084	0.00627828
35	6	right	tibia		lateral	trae	1064.55	0.642	2.4732	0.5809	0.0059	0.0219	0.0126	0.0817	0.148	0.0003	0.7185	0.7185	74	29.854	0.644319	0.00811842
35	6	right	femur		medial	trae	1004.89	0.6207	5.7867	0.5992	0.0055	0.0254	0.0108	0.0624	0.1077	0.0011	1.1656	1.1656	74	29.854	0.633157	0.0068381
35	6	right	femur		lateral	trae	1266.17	0.8008	5.2206	0.7209	0.0072	0.0415	0.0162	0.055	0.0803	0.0008	0.8674	0.8674	74	29.854	0.593496	0.00961463
35	6	right	femur	Troclea	medial	CORT	2843.49	2.2748	4.6939	2.2308	0.0108	0.6582	0.0905	0.1038	0.0148	0.001	1.739	1.739	74	29.854	0.124789	0.0112934
35	6	right	femur	Troclea	lateral	CORT	3081.52	2.2683	5.3815	1.6994	0.0145	0.4663	0.0682	0.0824	0.0235	0.0003	1.5921	1.5921	74	29.854	0.221907	0.0151341
35	6	right	femur	central	medial	CORT	2118.99	1.5351	6.8054	1.1314	0.01	0.2821	0.0501	0.0917	0.0308	0.001	1.3141	1.3141	74	29.854	0.251429	0.0125966
35	6	right	femur	central	lateral	CORT	4084.31	2.7026	11.1511	1.7848	0.0218	0.3019	0.062	0.0648	0.0442	0.001	1.4894	1.4894	74	29.854	0.405505	0.0251413
35	6	right	femur	posterior	medial	CORT	1747.06	1.1627	5.3038	0.9528	0.009	0.1308	0.0265	0.0324	0.0178	0.0003	0.9004	0.9004	74	29.854	0.354582	0.00939641
35	6	right	femur	posterior	lateral	CORT	4021.05	2.8177	11.0873	1.8681	0.0232	0.2884	0.0553	0.0461	0.0367	0.001	1.5238	1.5238	74	29.854	0.443237	0.024511
35	6	right	femur	shaft		CORT	1336.79	0.8919	3.1055	0.8629	0.0077	0.0518	0.0216	0.1394	0.1348	0.0013	0.8746	0.8746	74	29.854	0.491612	0.0106188
35	6	right	tibia	shaft		CORT	1411.63	0.9106	1.9944	0.8894	0.0073	0.0905	0.0189	0.0353	0.0265	0.0005	0.8108	0.8108	74	29.854	0.428803	0.00810437
35	6	left	patella			CORT	1189.21	0.8278	4.7293	0.6805	0.0049	0.1826	0.0299	0.0899	0.0228	0.0003	1.0076	1.0076	74	29.854	0.202307	0.00604898
35	6	left	tibia		medial	CORT	2194.59	1.4244	8.4974	1.0617	0.0126	0.0889	0.0261	0.0238	0.0265	0.0003	1.0223	1.0223	74	29.854	0.526839	0.0137505
35	6	left	tibia		lateral	CORT	3431.33	2.3447	7.2623	1.9037	0.0199	0.19	0.0399	0.0328	0.034	0.0003	1.419	1.419	74	29.854	0.508982	0.0203084
35	6	left	tibia		medial	trae	825.679	0.4981	1.3326	0.4825	0.0043	0.0277	0.0086	0.042	0.0647	0.0003	1.0041	1.0041	74	29.854	0.606373	0.00521481
35	6	left	tibia		lateral	trae	889.688	0.5463	1.5442	0.5131	0.0047	0.0313	0.0093	0.0389	0.0523	0.0003	1.0235	1.0235	74	29.854	0.573465	0.00533322
35	6	left	femur		medial	trae	789.096	0.462	3.3441	0.4315	0.0037	0.0384	0.0103	0.0833	0.0741	0.0004	1.0777	1.0777	74	29.854	0.470775	0.00484898
35	6	left	femur		lateral	trae	810.649	0.5155	2.0764	0.4996	0.0042	0.0473	0.0123	0.0665	0.0607	0.0005	0.7738	0.7738	74	29.854	0.477201	0.00586958
35	6	left	femur	Troclea	medial	CORT	2719.19	2.144	5.6102	1.7705	0.0128	0.4674	0.0681	0.0863	0.0224	0.0003	1.563	1.563	74	29.854	0.206072	0.0140335
35	6	left	femur	Troclea	lateral	CORT	2466.84	1.8252	3.2409	1.698	0.0118	0.3455	0.0455	0.0528	0.0157	0.0003	1.375	1.375	74	29.854	0.229197	0.0104285
35	6	left	femur	central	medial	CORT	2581.6	1.8672	12.1267	1.3904	0.0145	0.2351	0.0443	0.0494	0.028	0.0003	1.191	1.191	74	29.854	0.361757	0.0160258
35	6	left	femur	central	lateral	CORT	2911.53	1.9564	10.6531	1.7051	0.0165	0.1751	0.0381	0.0372	0.0367	0.0003	1.2317	1.2317	74	29.854	0.496617	0.0189211
35	6	left	femur	posterior	medial	CORT	2186.59	1.4686	7.3309	1.1157	0.0122	0.1375	0.0311	0.0323	0.024	0.0003	1.0284	1.0284	74	29.854	0.426288	0.0132575
35	6	left	femur	posterior	lateral	CORT	2026.16	1.4814	4.6871	1.2633	0.011	0.2141	0.0381	0.0453	0.0152	0.0003	1.0831	1.0831	74	29.854	0.25124	0.00957223
35	6	left	femur	shaft		CORT	1173.74	0.7784	6.3297	0.706	0.0067	0.0482	0.0164	0.0649	0.0847	0.0011	0.7615	0.7615	74	29.854	0.566176	0.00928529
35	6	left	tibia	shaft		CORT	1024.41	0.692	1.1864	0.6904	0.0048	0.099	0.0174	0.0531	0.0207	0.0011	0.8534	0.8534	74	29.854	0.280488	0.00488049
30	6	right	patella			CORT	2358.1	1.441	4.4552	1.2944	0.0116	0.1897	0.0411	0.101	0.0501	0.0003	1.3804	1.3804	74	29.854	0.331568	0.0136275
30	6	right	tibia		medial	CORT	2217.75	1.3876	4.8019	1.1731	0.013	0.0985	0.0279	0.0419	0.0466	0.0003	1.1872	1.1872	74	29.854	0.526554	0.0146908
30	6	right	tibia		lateral	CORT	4303.83	2.709	12.2869	2.222	0.0255	0.1963	0.0473	0.0351	0.0414	0.0008	1.5128	1.5128	74	29.854	0.541176	0.0255976
30	6	right	tibia		medial	trae	960.535	0.5504	1.3422	0.5311	0.0054	0.0198	0.01	0.0361	0.0772	0.0005	0.7604	0.7604	74	29.854	0.681377	0.00681377
30	6	right	tibia		lateral	trae	1064.55	0.5999	2.1605	0.5514	0.006	0.0172	0.0125	0.0835	0.1589	0.0003	0.6936	0.6936	74	29.854	0.655528	0.0081941
30	6	right	femur		medial	trae	1004.89	0.5792	5.5735	0.5554	0.0056	0.0242	0.0131	0.106	0.1682	0.001	0.7155	0.7155	74	29.854	0.613421	0.00803581
30	6	right	femur		lateral	trae	1266.17	0.7649	4.6863	0.6817	0.0074	0.0363	0.0158	0.0579	0.0882	0.0008	0.8618	0.8618	74	29.854	0.603696	0.0095384
30	6	right	femur	Troclea	medial	CORT	2843.49	2.3133	4.5791	2.3376	0.0119	0.6271	0.0896	0.1098	0.0177	0.001	1.8057	1.8057	74	29.854	0.138824	0.0124386
30	6	right	femur	Troclea	lateral	CORT	3081.52	2.2935	5.3775	1.8493	0.0156	0.4355	0.071	0.089	0.0286	0.0003	1.544	1.544	74	29.854	0.243197	0.017267
30	6	right	femur	central	medial	CORT	2118.99	1.516	6.1317	1.1099	0.0108	0.2607	0.0508	0.0961	0.0352	0.001	1.2538	1.2538	74	29.854	0.268088	0.0136189
30	6	right	femur	central	lateral	CORT	4084.31	2.5838	10.8507	1.7878	0.0226	0.2797	0.0602	0.0673	0.048	0.001	1.5	1.5	74	29.854	0.416305	0.0250616
30	6	right	femur	posterior	medial	CORT	1747.06	1.1111	5.7556	0.9277	0.0093	0.1225	0.0275	0.0407	0.0299	0.0003	0.8516	0.8516	74	29.854	0.423513	0.0116466
30	6	right	femur	posterior	lateral	CORT	4021.05	2.6806	11.3037	1.7936	0.0239	0.269	0.0579	0.0427	0.0329	0.001	1.3477	1.3477	74	29.854	0.435185	0.0251972
30	6	right	femur	shaft		CORT	1336.79	0.8344	2.5489	0.8044	0.0077	0.0521	0.0218	0.1455	0.1413	0.0013	0.8381	0.8381	74	29.854	0.492678	0.0107404
30	6	right	tibia	shaft		CORT	1411.63	0.8676	1.9063	0.8498	0.0074	0.0869	0.0182	0.0316	0.0179	0.0005	0.8248	0.8248	74	29.854	0.361616	0.00658141
30	6	left	patella			CORT	1189.21	0.8233	4.6736	0.6725	0.0053	0.1713	0.0302	0.1053	0.0326	0.0003	1.1673	1.1673	74	29.854	0.236403	0.00713938
30	6	left	tibia		medial	CORT	2194.59	1.359	9.0312	0.9836	0.013	0.0793	0.0255	0.0278	0.0381	0.0003	1.0837	1.0837	74	29.854	0.578149	0.0147428
30	6	left	tibia		lateral	CORT	3431.33	2.2272	6.8759	1.8517	0.0205	0.1759	0.0424	0.0296	0.028	0.0003	1.2583	1.2583	74	29.854	0.486111	0.0206111
30	6	left	tibia		medial	trae	825.679	0.4753	1.1577	0.4605	0.0045	0.0236	0.0084	0.0449	0.0746	0.0003	0.9604	0.9604	74	29.854	0.624268	0.00524385
30	6	left	tibia		lateral	trae	889.688	0.5116	1.5079	0.4797	0.0046	0.0335	0.0102	0.0369	0.0461	0.0003	0.6847	0.6847	74	29.854	0.555422	0.0056653
30	6	left	femur		medial	trae	789.096	0.4416	3.2027	0.4211	0.0038	0.0379	0.0104	0.0854	0.0777	0.0005	0.9915	0.9915	74	29.854	0.476395	0.00495451
30	6	left	femur		lateral	trae	810.649	0.4907	2.08	0.4809	0.0042	0.046	0.0124	0.0688	0.0641	0.0005	0.6939	0.6939	74	29.854	0.482318	0.00598074
30	6	left	femur	Troclea	medial	CORT	2719.19	2.1616	5.2791	1.7995	0.0142	0.4294	0.0693	0.0922	0.0277	0.0003	1.5136	1.5136	74	29.854	0.231026	0.0160101
30	6	left	femur	Troclea	lateral	CORT	2466.84	1.8212	3.0923	1.7374	0.013	0.3117	0.0459	0.0536	0.0188	0.0003	1.3268	1.3268	74	29.854	0.259669	0.0119188
30	6	left	femur	central	medial	CORT	2581.6	1.8199	10.3559	1.3747	0.0153	0.2104	0.0429	0.0556	0.037	0.0003	1.2701	1.2701	74	29.854	0.399568	0.0171415
30	6	left	femur	central	lateral	CORT	2911.53	1.8853	9.6714	1.6079	0.0171	0.1579	0.041	0.0364	0.0381	0.0003	0.9866	0.9866	74	29.854	0.511409	0.0209678
30	6	left	femur	posterior	medial	CORT	2186.59	1.4102	7.0309	1.098	0.0127	0.1232	0.0317	0.0359	0.032	0.0003	0.9646	0.9646	74	29.854	0.471281	0.0149396
30	6	left	femur	posterior	lateral	CORT	2026.16	1.4424	4.4066	1.2263	0.0118	0.1906	0.0386	0.0474	0.018	0.0003	1.0221	1.0221	74	29.854	0.275229	0.0106239
30	6	left	femur	shaft		CORT	1173.74	0.7371	5.7875	0.6753	0.0067	0.0462	0.016	0.0711	0.0936	0.0011	0.8139	0.8139	74	29.854	0.568306	0.0090929
30	6	left	tibia	shaft		CORT	1024.41	0.6759	1.3438	0.6494	0.0051	0.0902	0.0177	0.0574	0.0258	0.001	0.8188	0.8188	74	29.854	0.310096	0.0054887
25	6	right	patella			CORT	2358.1	1.3448	4.2744	1.2039	0.0121	0.177	0.0414	0.1043	0.0527	0.0003	1.4066	1.4066	74	29.854	0.335669	0.0138967
25	6	right	tibia		medial	CORT	2217.75	1.2818	4.5461	1.0187	0.0137	0.0812	0.0289	0.0453	0.0546	0.0003	1.0443	1.0443	74	29.854	0.546547	0.0157952
25	6	right	tibia		lateral	CORT	4303.83	2.4579	11.5929	2.0908	0.0263	0.1767	0.0491	0.0361	0.0426	0.0007	1.3827	1.3827	74	29.854	0.541296	0.0265776
25	6	right	tibia		medial	trae	960.535	0.4967	1.1442	0.4813	0.0055	0.0165	0.0107	0.0454	0.0983	0.0004	0.6972	0.6972	74	29.854	0.684064	0.00731949
25	6	right	tibia		lateral	trae	1064.55	0.5408	1.6657	0.4976	0.0062	0.012	0.0126	0.0928	0.1842	0.0003	0.7291	0.7291	74	29.854	0.664982	0.00837877
25	6	right	femur		medial	trae	1004.89	0.5138	4.6684	0.488	0.0056	0.0234	0.013	0.1095	0.1735	0.001	0.7143	0.7143	74	29.854	0.613074	0.00796996
25	6	right	femur		lateral	trae	1266.17	0.6676	4.609	0.5741	0.0072	0.042	0.0159	0.0506	0.0679	0.0008	0.7659	0.7659	74	29.854	0.572996	0.00911063
25	6	right	femur	Troclea	medial	CORT	2843.49	2.3074	4.0385	2.3842	0.0141	0.5723	0.0875	0.1094	0.0169	0.001	1.7176	1.7176	74	29.854	0.133808	0.0117082
25	6	right	femur	Troclea	lateral	CORT	3081.52	2.1593	4.8744	1.7517	0.0166	0.4125	0.0685	0.0879	0.0272	0.0003	1.5309	1.5309	74	29.854	0.236316	0.0161877
25	6	right	femur	central	medial	CORT	2118.99	1.4473	6.1389	1.0077	0.0115	0.2428	0.0451	0.0921	0.0326	0.001	1.3886	1.3886	74	29.854	0.261427	0.0117904
25	6	right	femur	central	lateral	CORT	4084.31	2.3918	10.3005	1.6342	0.024	0.2448	0.0618	0.0734	0.0562	0.001	1.4334	1.4334	74	29.854	0.433642	0.0267991
25	6	right	femur	posterior	medial	CORT	1747.06	1.0371	4.9632	0.8639	0.0101	0.1045	0.0273	0.0413	0.0378	0.0003	0.8731	0.8731	74	29.854	0.477876	0.013046
25	6	right	femur	posterior	lateral	CORT	4021.05	2.4919	9.7531	1.7505	0.0257	0.223	0.0539	0.0542	0.0539	0.001	1.4601	1.4601	74	29.854	0.498612	0.0268752
25	6	right	femur	shaft		CORT	1336.79	0.7527	3.1099	0.7179	0.0079	0.0483	0.0224	0.1544	0.1559	0.0013	0.8557	0.8557	74	29.854	0.502417	0.0112541
25	6	right	tibia	shaft		CORT	1411.63	0.7872	1.9306	0.7436	0.0077	0.0777	0.0166	0.0321	0.017	0.0006	1.002	1.002	74	29.854	0.346232	0.00574745
25	6	left	patella			CORT	1189.21	0.8275	4.6744	0.6713	0.0063	0.1457	0.0307	0.118	0.0443	0.0003	1.2117	1.2117	74	29.854	0.272951	0.00837961
25	6	left	tibia		medial	CORT	2194.59	1.2352	8.9376	0.8785	0.0134	0.0678	0.0262	0.0284	0.0413	0.0003	0.9284	0.9284	74	29.854	0.592539	0.0155245
25	6	left	tibia		lateral	CORT	3431.33	2.0192	6.4476	1.695	0.0213	0.1549	0.0441	0.0314	0.0353	0.0003	1.0607	1.0607	74	29.854	0.529235	0.0233393
25	6	left	tibia		medial	trae	825.679	0.4394	0.9968	0.4307	0.0047	0.0173	0.0085	0.0547	0.1004	0.0003	0.9913	0.9913	74	29.854	0.647324	0.00550226
25	6	left	tibia		lateral	trae	889.688	0.467	1.3629	0.438	0.0047	0.031	0.0103	0.0426	0.0599	0.0003	0.7198	0.7198	74	29.854	0.58439	0.00601922
25	6	left	femur		medial	trae	789.096	0.389	3.6676	0.3717	0.0036	0.0424	0.01	0.0832	0.0712	0.0005	0.926	0.926	74	29.854	0.46114	0.0046114
25	6	left	femur		lateral	trae	810.649	0.4564	2.0884	0.4402	0.0044	0.0409	0.0119	0.0768	0.0775	0.0005	0.7858	0.7858	74	29.854	0.502268	0.00597699
25	6	left	femur	Troclea	medial	CORT	2719.19	2.0191	4.5728	1.7701	0.0147	0.4161	0.0643	0.0855	0.0214	0.0003	1.4961	1.4961	74	29.854	0.200187	0.012872
25	6	left	femur	Troclea	lateral	CORT	2466.84	1.7122	2.8967	1.6832	0.014	0.2864	0.0479	0.0521	0.018	0.0003	1.1679	1.1679	74	29.854	0.256776	0.0122996
25	6	left	femur	central	medial	CORT	2581.6	1.7075	10.0575	1.2555	0.0169	0.1713	0.0419	0.064	0.0528	0.0003	1.2612	1.2612	74	29.854	0.452055	0.0189411
25	6	left	femur	central	lateral	CORT	2911.53	1.6888	8.5766	1.484	0.017	0.1596	0.0377	0.0356	0.0322	0.0003	1.149	1.149	74	29.854	0.474926	0.0179047
25	6	left	femur	posterior	medial	CORT	2186.59	1.3055	6.6532	1.0053	0.0137	0.098	0.0318	0.0357	0.0383	0.0003	0.9431	0.9431	74	29.854	0.517568	0.0164586
25	6	left	femur	posterior	lateral	CORT	2026.16	1.3693	4.3811	1.2004	0.0131	0.16	0.0377	0.0466	0.017	0.0003	1.0396	1.0396	74	29.854	0.267296	0.010077
25	6	left	femur	shaft		CORT	1173.74	0.6469	4.3931	0.588	0.0064	0.0545	0.0166	0.0664	0.0809	0.0011	0.8363	0.8363	74	29.854	0.549219	0.00911704
25	6	left	tibia	shaft		CORT	1024.41	0.6297	1.1131	0.6099	0.0052	0.0882	0.0178	0.0513	0.0131	0.0011	0.7583	0.7583	74	29.854	0.203416	0.00362081
20	6	right	patella			CORT	2358.1	1.2625	4.3302	1.1314	0.0127	0.162	0.0433	0.1054	0.0552	0.0003	1.2222	1.2222	74	29.854	0.343711	0.0148827
20	6	right	tibia		medial	CORT	2217.75	1.1511	4.1015	0.8621	0.0133	0.0892	0.0279	0.0387	0.0312	0.0003	1.0845	1.0845	74	29.854	0.446352	0.0124532
20	6	right	tibia		lateral	CORT	4303.83	2.2319	9.5766	1.9599	0.0254	0.1962	0.0474	0.0303	0.0195	0.0008	1.4108	1.4108	74	29.854	0.391566	0.0185602
20	6	right	tibia		medial	trae	960.535	0.44	1.2091	0.4215	0.0049	0.029	0.0092	0.0327	0.0411	0.0005	1.0308	1.0308	74	29.854	0.556911	0.00512358
20	6	right	tibia		lateral	trae	1064.55	0.4862	1.6258	0.4562	0.0064	0.0083	0.0126	0.0809	0.1467	0.0003	0.6919	0.6919	74	29.854	0.644552	0.00812135
20	6	right	femur		medial	trae	1004.89	0.4708	3.9142	0.4506	0.0057	0.0224	0.0132	0.1347	0.2152	0.001	0.7356	0.7356	74	29.854	0.615033	0.00811843
20	6	right	femur		lateral	trae	1266.17	0.6341	4.1879	0.5502	0.0084	0.014	0.0161	0.0742	0.1324	0.0007	0.7997	0.7997	74	29.854	0.640852	0.0103177
20	6	right	femur	Troclea	medial	CORT	2843.49	2.3119	4.0078	2.3993	0.0147	0.5589	0.0892	0.1123	0.0163	0.001	1.7992	1.7992	74	29.854	0.12675	0.0113061
20	6	right	femur	Troclea	lateral	CORT	3081.52	2.1095	4.562	1.7529	0.0184	0.3696	0.0694	0.0938	0.0356	0.0003	1.5611	1.5611	74	29.854	0.275116	0.019093
20	6	right	femur	central	medial	CORT	2118.99	1.369	5.35	0.9263	0.0114	0.2439	0.0511	0.0899	0.0286	0.001	1.1561	1.1561	74	29.854	0.24135	0.012333
20	6	right	femur	central	lateral	CORT	4084.31	2.2493	8.8193	1.6523	0.0247	0.2276	0.0592	0.0743	0.058	0.001	1.5194	1.5194	74	29.854	0.438398	0.0259531
20	6	right	femur	posterior	medial	CORT	1747.06	0.9641	4.4947	0.799	0.0098	0.1095	0.0267	0.0377	0.0307	0.0003	0.8718	0.8718	74	29.854	0.44883	0.0119838
20	6	right	femur	posterior	lateral	CORT	4021.05	2.3163	9.5973	1.6071	0.026	0.2165	0.055	0.0553	0.0568	0.001	1.4728	1.4728	74	29.854	0.50669	0.027868
20	6	right	femur	shaft		CORT	1336.79	0.6919	2.5274	0.6641	0.0081	0.0431	0.0221	0.1697	0.1776	0.0013	0.7976	0.7976	74	29.854	0.511373	0.0113014
20	6	right	tibia	shaft		CORT	1411.63	0.7735	1.5992	0.7504	0.009	0.05	0.0186	0.0314	0.0279	0.0006	0.8854	0.8854	74	29.854	0.470489	0.0087511
20	6	left	patella			CORT	1189.21	0.7997	4.0118	0.6303	0.0065	0.1411	0.0317	0.1176	0.0466	0.0003	1.0002	1.0002	74	29.854	0.2838	0.00899647
20	6	left	tibia		medial	CORT	2194.59	1.13	7.4731	0.7996	0.0139	0.0559	0.0254	0.0241	0.0281	0.0003	0.9765	0.9765	74	29.854	0.538314	0.0136732
20	6	left	tibia		lateral	CORT	3431.33	1.8644	5.3982	1.5749	0.0213	0.1555	0.0395	0.0295	0.0243	0.0003	1.3068	1.3068	74	29.854	0.451673	0.0178411
20	6	left	tibia		medial	trae	825.679	0.3909	0.8167	0.3852	0.0045	0.0216	0.0086	0.0426	0.063	0.0003	0.9473	0.9473	74	29.854	0.596591	0.00513068
20	6	left	tibia		lateral	trae	889.688	0.4316	1.1318	0.4115	0.005	0.0248	0.0092	0.0351	0.0414	0.0003	0.9906	0.9906	74	29.854	0.541176	0.00497882
20	6	left	femur		medial	trae	789.096	0.369	3.7178	0.3498	0.0038	0.0361	0.0097	0.1043	0.1035	0.0004	0.9888	0.9888	74	29.854	0.498075	0.00483133
20	6	left	femur		lateral	trae	810.649	0.416	2.0191	0.3914	0.0043	0.0426	0.0115	0.0742	0.075	0.0005	0.8059	0.8059	74	29.854	0.502681	0.00578083
20	6	left	femur	Troclea	medial	CORT	2719.19	1.9867	4.4218	1.6446	0.0157	0.3928	0.0652	0.0855	0.0213	0.0003	1.479	1.479	74	29.854	0.199438	0.0130034
20	6	left	femur	Troclea	lateral	CORT	2466.84	1.6352	2.8923	1.6123	0.0139	0.2891	0.0447	0.0524	0.0165	0.0003	1.3511	1.3511	74	29.854	0.239478	0.0107046
20	6	left	femur	central	medial	CORT	2581.6	1.5976	9.7208	1.1207	0.0162	0.1864	0.0418	0.061	0.044	0.0003	1.2923	1.2923	74	29.854	0.419048	0.0175162
20	6	left	femur	central	lateral	CORT	2911.53	1.5784	8.4041	1.3179	0.0174	0.1507	0.0376	0.0378	0.0403	0.0003	1.1862	1.1862	74	29.854	0.516005	0.0194018
20	6	left	femur	posterior	medial	CORT	2186.59	1.2259	5.9317	0.9583	0.0145	0.0814	0.0309	0.0379	0.0481	0.0003	0.9939	0.9939	74	29.854	0.559302	0.0172824
20	6	left	femur	posterior	lateral	CORT	2026.16	1.3038	4.023	1.1275	0.0137	0.1459	0.0365	0.0501	0.0205	0.0003	1.14	1.14	74	29.854	0.290368	0.0105984
20	6	left	femur	shaft		CORT	1173.74	0.5793	4.029	0.5179	0.0057	0.0708	0.0163	0.0719	0.0803	0.001	0.7716	0.7716	74	29.854	0.527595	0.0085998
20	6	left	tibia	shaft		CORT	1024.41	0.5971	0.9936	0.5928	0.0055	0.0819	0.0184	0.0529	0.0147	0.0011	0.8164	0.8164	74	29.854	0.217456	0.00400118
50	10	right	patella			CORT	946.971	0.683861	2.27263	0.609139	0.00831402	0.0612604	0.0183765	0.0400349	0.0572669	0.000300008	0.809171	0.809171	35	25.7031	0.588549	0.0108155
50	10	right	tibia		medial	CORT	1066.43	0.770127	10.19	0.582058	0.00965996	0.00332228	0.0119544	0.0204557	0.202782	0.000366793	1.3371	1.3371	35	25.7031	0.908368	0.010859
50	10	right	tibia		lateral	CORT	938.932	0.678056	3.06267	0.61275	0.00844475	0.0183832	0.0129847	0.0460216	0.124294	0.00034336	1.34437	1.34437	35	25.7031	0.729786	0.00947607
50	10	right	tibia		medial	trae	625.499	0.451708	1.59741	0.437988	0.00555452	0.0134295	0.00962381	0.0559384	0.133301	0.000302018	1.07243	1.07243	35	25.7031	0.704404	0.00677906
50	10	right	tibia		lateral	trae	746.923	0.539395	2.03612	0.50569	0.00661486	0.0230817	0.011952	0.0480954	0.0940602	0.00046834	1.13588	1.13588	35	25.7031	0.661671	0.0079083
50	10	right	femur		medial	trae	876.261	0.632797	1.69707	0.581336	0.00747349	0.0649317	0.0159063	0.0414969	0.0471146	0.000636624	1.19669	1.19669	35	25.7031	0.531699	0.00845733
50	10	right	femur		lateral	trae	709.678	0.512498	1.48909	0.491066	0.00608218	0.045852	0.0129702	0.0296799	0.0413766	0.000570555	0.87448	0.87448	35	25.7031	0.582305	0.00755263
50	10	right	femur	Troclea	medial	CORT	1311.71	0.947261	1.31396	0.942775	0.0108815	0.131072	0.0253929	0.0360199	0.0277642	0.000300198	1.24249	1.24249	35	25.7031	0.435284	0.0110531
50	10	right	femur	Troclea	lateral	CORT	1134.04	0.818951	1.23778	0.814953	0.00936898	0.129292	0.0241588	0.0321106	0.0217303	0.000300027	0.988315	0.988315	35	25.7031	0.403602	0.00975056
50	10	right	femur	central	medial	CORT	1733.19	1.25164	14.6327	0.734433	0.014834	0.147294	0.0315677	0.0356049	0.0351726	0.000300485	1.31121	1.31121	35	25.7031	0.496946	0.0156875
50	10	right	femur	central	lateral	CORT	934.059	0.674537	1.61258	0.669619	0.0079855	0.0627952	0.0163882	0.0229819	0.0307947	0.000869879	0.919294	0.919294	35	25.7031	0.572641	0.00938458
50	10	right	femur	posterior	medial	CORT	842.038	0.608083	1.98774	0.589641	0.00762818	0.0219731	0.0151629	0.0609558	0.133893	0.000790537	0.808196	0.808196	35	25.7031	0.687163	0.0104194
50	10	right	femur	posterior	lateral	CORT	1037.18	0.749004	1.73751	0.702478	0.00918205	0.0423729	0.0165777	0.0195428	0.0490617	0.000512144	0.914572	0.914572	35	25.7031	0.715138	0.0118554
50	10	right	femur	shaft		CORT	853.594	0.616428	1.8007	0.585308	0.00679938	0.0992669	0.0176204	0.0528256	0.0361458	0.00127302	1.42083	1.42083	35	25.7031	0.406263	0.00715854
50	10	right	tibia	shaft		CORT	764.659	0.552204	1.05038	0.542339	0.00628052	0.0561302	0.0170905	0.065651	0.059903	0.0003	0.83382	0.83382	35	25.7031	0.477109	0.00815404
50	10	left	patella			CORT	791.025	0.571244	3.70972	0.48222	0.00696032	0.0288622	0.0138534	0.0491396	0.081111	0.000303447	0.965353	0.965353	35	25.7031	0.62273	0.00862693
50	10	left	tibia		medial	CORT	735.595	0.531215	1.91516	0.470124	0.0066244	0.00400846	0.0096941	0.0199637	0.161471	0.000379862	1.03591	1.03591	35	25.7031	0.889967	0.00862744
50	10	left	tibia		lateral	CORT	1033.35	0.746239	2.13794	0.664023	0.00903058	0.053219	0.0195723	0.0680219	0.105654	0.000343049	1.11205	1.11205	35	25.7031	0.60834	0.0119066
50	10	left	tibia		medial	trae	512.297	0.369958	0.766569	0.356384	0.0045776	0.0159713	0.00826689	0.0293719	0.1143	0.000529428	0.670872	0.670872	35	25.7031	0.795563	0.00657682
50	10	left	tibia		lateral	trae	568.451	0.41051	0.889336	0.401158	0.00490268	0.0279314	0.010493	0.0432512	0.0681332	0.000301643	0.81758	0.81758	35	25.7031	0.611694	0.00641853
50	10	left	femur		medial	trae	652.334	0.471087	2.08848	0.423906	0.00558029	0.0457436	0.0125377	0.0517258	0.0590621	0.00122101	1.09819	1.09819	35	25.7031	0.53311	0.00668398
50	10	left	femur		lateral	trae	718.663	0.518987	1.17314	0.51237	0.00593345	0.0602312	0.013354	0.042665	0.0426406	0.00108769	1.1747	1.1747	35	25.7031	0.499857	0.00667508
50	10	left	femur	Troclea	medial	CORT	876.319	0.632839	1.07962	0.621054	0.00732886	0.0502379	0.0139745	0.0262799	0.0425143	0.000300528	1.0558	1.0558	35	25.7031	0.617992	0.00863613
50	10	left	femur	Troclea	lateral	CORT	788.422	0.569364	0.943497	0.537284	0.00660351	0.0534767	0.0138318	0.0315245	0.0390441	0.000300035	1.0373	1.0373	35	25.7031	0.553278	0.00765282
50	10	left	femur	central	medial	CORT	2686.85	1.94033	12.7258	0.755376	0.0226558	0.246986	0.046028	0.0284386	0.02455	0.000300019	1.46172	1.46172	35	25.7031	0.463307	0.0213251
50	10	left	femur	central	lateral	CORT	897.273	0.647971	2.11267	0.560393	0.0076745	0.0704156	0.016593	0.0236656	0.0253307	0.000423282	0.915091	0.915091	35	25.7031	0.516992	0.00857844
50	10	left	femur	posterior	medial	CORT	978.617	0.706715	4.31236	0.567976	0.00854803	0.058157	0.0154357	0.0226587	0.038738	0.000999753	1.19191	1.19191	35	25.7031	0.630946	0.00973908
50	10	left	femur	posterior	lateral	CORT	1070.85	0.77332	1.92816	0.7301	0.00936444	0.0608984	0.0177477	0.0311545	0.0470503	0.000332888	1.17352	1.17352	35	25.7031	0.601629	0.0106775
50	10	left	femur	shaft		CORT	761.721	0.550081	1.31577	0.530063	0.00625909	0.0732866	0.0155295	0.0364604	0.0309336	0.00224368	1.1534	1.1534	35	25.7031	0.458996	0.00712797
50	10	left	tibia	shaft		CORT	752.045	0.543094	1.18831	0.514175	0.00617096	0.06276	0.0160238	0.0632257	0.0555071	0.00031146	1.08358	1.08358	35	25.7031	0.467496	0.00749104
45	10	right	patella			CORT	920.593	0.6648	2.5965	0.5676	0.0087	0.0491	0.0167	0.0466	0.0714	0.0003	1.1457	1.1457	35	25.7031	0.605085	0.0101049
45	10	right	tibia		medial	CORT	950.355	0.6863	8.8901	0.5279	0.0094	0.0117	0.0124	0.0304	0.1775	0.0004	1.3175	1.3175	35	25.7031	0.853776	0.0105868
45	10	right	tibia		lateral	CORT	866.036	0.6254	2.7056	0.5752	0.0084	0.0198	0.0143	0.0383	0.1053	0.0004	1.0578	1.0578	35	25.7031	0.733287	0.010486
45	10	right	tibia		medial	trae	585.853	0.4231	1.7909	0.4116	0.0056	0.0106	0.0093	0.0522	0.1327	0.0003	1.1197	1.1197	35	25.7031	0.717685	0.00667447
45	10	right	tibia		lateral	trae	701.904	0.5069	2.0831	0.4773	0.0067	0.0211	0.0121	0.0587	0.1063	0.0003	1.1356	1.1356	35	25.7031	0.644242	0.00779533
45	10	right	femur		medial	trae	843.105	0.6089	1.5201	0.5543	0.0077	0.0585	0.016	0.0449	0.0527	0.0006	1.1901	1.1901	35	25.7031	0.539959	0.00863934
45	10	right	femur		lateral	trae	681.118	0.4919	1.5873	0.4683	0.0063	0.0397	0.013	0.0323	0.0473	0.0006	0.8717	0.8717	35	25.7031	0.594221	0.00772487
45	10	right	femur	Troclea	medial	CORT	1202.22	0.8682	1.2771	0.8679	0.0108	0.1321	0.0267	0.0314	0.0184	0.0003	1.0318	1.0318	35	25.7031	0.369478	0.00986506
45	10	right	femur	Troclea	lateral	CORT	1088.32	0.7859	1.2154	0.7911	0.0098	0.1161	0.0236	0.0296	0.0185	0.0003	1.0326	1.0326	35	25.7031	0.384615	0.00907692
45	10	right	femur	central	medial	CORT	1681.4	1.2142	14.342	0.7102	0.0153	0.1328	0.0316	0.0394	0.0405	0.0003	1.3662	1.3662	35	25.7031	0.506884	0.0160175
45	10	right	femur	central	lateral	CORT	869.321	0.6278	1.5718	0.6407	0.0081	0.0603	0.0162	0.0215	0.0256	0.0009	0.9718	0.9718	35	25.7031	0.543524	0.0088051
45	10	right	femur	posterior	medial	CORT	808.061	0.5835	1.6393	0.5485	0.0078	0.0167	0.0147	0.0531	0.1295	0.0009	0.8652	0.8652	35	25.7031	0.7092	0.0104252
45	10	right	femur	posterior	lateral	CORT	958.085	0.6919	1.6375	0.6422	0.0093	0.0395	0.0161	0.0184	0.0453	0.0005	0.959	0.959	35	25.7031	0.711146	0.0114495
45	10	right	femur	shaft		CORT	827.473	0.5976	1.5967	0.5752	0.007	0.0917	0.0186	0.0609	0.0432	0.0011	1.2714	1.2714	35	25.7031	0.414986	0.00771873
45	10	right	tibia	shaft		CORT	714.963	0.5163	1.0497	0.5097	0.0063	0.0557	0.016	0.0659	0.0594	0.0004	1.0836	1.0836	35	25.7031	0.474062	0.007585
45	10	left	patella			CORT	724.367	0.5231	3.0843	0.4535	0.0069	0.0307	0.0134	0.0463	0.0774	0.0003	1.0251	1.0251	35	25.7031	0.625707	0.00838448
45	10	left	tibia		medial	CORT	668.068	0.4824	1.4783	0.4373	0.0065	0.0085	0.0098	0.0194	0.128	0.0004	0.9909	0.9909	35	25.7031	0.868385	0.00851018
45	10	left	tibia		lateral	CORT	968.417	0.6993	2.6435	0.6243	0.0091	0.0495	0.0181	0.0571	0.0989	0.0004	1.1129	1.1129	35	25.7031	0.633974	0.0114749
45	10	left	tibia		medial	trae	488.196	0.3526	0.7409	0.3362	0.0048	0.0081	0.0078	0.031	0.1486	0.0006	0.818	0.818	35	25.7031	0.827394	0.00645367
45	10	left	tibia		lateral	trae	546.3	0.3945	0.8911	0.3874	0.005	0.0244	0.0098	0.0623	0.0964	0.0003	1.1179	1.1179	35	25.7031	0.607435	0.00595287
45	10	left	femur		medial	trae	619.052	0.4471	2.0303	0.3975	0.0057	0.04	0.0126	0.0594	0.0695	0.0012	1.1286	1.1286	35	25.7031	0.539178	0.00679364
45	10	left	femur		lateral	trae	672.342	0.4855	1.1468	0.477	0.006	0.0578	0.0133	0.0424	0.0419	0.0011	1.1665	1.1665	35	25.7031	0.497034	0.00661056
45	10	left	femur	Troclea	medial	CORT	792.5	0.5723	0.8948	0.5723	0.0072	0.0544	0.0137	0.0223	0.029	0.0003	1.0974	1.0974	35	25.7031	0.565302	0.00774464
45	10	left	femur	Troclea	lateral	CORT	702.109	0.507	0.8171	0.4752	0.0064	0.0608	0.0142	0.0224	0.018	0.0003	0.8819	0.8819	35	25.7031	0.445545	0.00632673
45	10	left	femur	central	medial	CORT	2549.45	1.8411	13.036	0.7723	0.0231	0.2304	0.0451	0.0268	0.0209	0.0003	1.5059	1.5059	35	25.7031	0.438155	0.0197608
45	10	left	femur	central	lateral	CORT	856.144	0.6183	1.7523	0.5302	0.008	0.0612	0.0154	0.0295	0.0367	0.0004	1.2193	1.2193	35	25.7031	0.554381	0.00853746
45	10	left	femur	posterior	medial	CORT	924.542	0.6677	4.4911	0.5254	0.0088	0.0481	0.0164	0.0213	0.0397	0.0009	0.9734	0.9734	35	25.7031	0.65082	0.0106734
45	10	left	femur	posterior	lateral	CORT	990.347	0.7152	1.8375	0.6702	0.0094	0.0582	0.0185	0.0239	0.0337	0.0003	0.9908	0.9908	35	25.7031	0.585069	0.0108238
45	10	left	femur	shaft		CORT	745.37	0.5383	1.3649	0.5059	0.0065	0.0646	0.0154	0.0512	0.0477	0.0022	1.1604	1.1604	35	25.7031	0.482305	0.0074275
45	10	left	tibia	shaft		CORT	706.842	0.5105	0.9821	0.4921	0.0063	0.0574	0.0161	0.0655	0.0591	0.0003	1.0764	1.0764	35	25.7031	0.474318	0.00763652
40	10	right	patella			CORT	900.496	0.6503	2.5395	0.5582	0.009	0.0385	0.0175	0.0604	0.0958	0.0003	1.0987	1.0987	35	25.7031	0.613316	0.010733
40	10	right	tibia		medial	CORT	904.996	0.6535	8.6886	0.4958	0.0096	0.0067	0.0119	0.0199	0.1907	0.0003	1.2481	1.2481	35	25.7031	0.905508	0.0107755
40	10	right	tibia		lateral	CORT	820.823	0.5928	2.6915	0.5438	0.0085	0.0177	0.0129	0.0419	0.1123	0.0003	1.2606	1.2606	35	25.7031	0.728275	0.00939475
40	10	right	tibia		medial	trae	572.558	0.4135	1.9986	0.4077	0.0057	0.0099	0.0093	0.0541	0.1358	0.0003	1.1263	1.1263	35	25.7031	0.715113	0.00665055
40	10	right	tibia		lateral	trae	671.254	0.4848	2.0119	0.4647	0.0067	0.0219	0.0119	0.0548	0.1009	0.0003	1.1512	1.1512	35	25.7031	0.648041	0.00771169
40	10	right	femur		medial	trae	812.77	0.5869	1.5259	0.5311	0.0078	0.053	0.0179	0.05	0.0608	0.0005	0.9315	0.9315	35	25.7031	0.548736	0.00982238
40	10	right	femur		lateral	trae	655.182	0.4731	1.5216	0.4492	0.0064	0.0371	0.0128	0.0428	0.0661	0.0005	1.0487	1.0487	35	25.7031	0.606979	0.00776933
40	10	right	femur	Troclea	medial	CORT	1167.22	0.8429	1.2829	0.8753	0.0112	0.1205	0.0254	0.0337	0.0223	0.0003	1.2174	1.2174	35	25.7031	0.398214	0.0101146
40	10	right	femur	Troclea	lateral	CORT	1041.75	0.7523	1.2378	0.737	0.0099	0.1104	0.0225	0.0338	0.0236	0.0003	1.2001	1.2001	35	25.7031	0.41115	0.00925087
40	10	right	femur	central	medial	CORT	1587.51	1.1464	14.1853	0.6528	0.0153	0.1305	0.0317	0.0342	0.0317	0.0003	1.2968	1.2968	35	25.7031	0.481032	0.0152487
40	10	right	femur	central	lateral	CORT	850.881	0.6145	1.3082	0.6028	0.0084	0.0511	0.0162	0.0211	0.0288	0.0009	0.9004	0.9004	35	25.7031	0.577154	0.0093499
40	10	right	femur	posterior	medial	CORT	769.905	0.556	1.6032	0.5178	0.0078	0.0154	0.015	0.0589	0.1356	0.0008	0.8076	0.8076	35	25.7031	0.697172	0.0104576
40	10	right	femur	posterior	lateral	CORT	914.44	0.6604	1.5479	0.6182	0.0094	0.0365	0.0162	0.0177	0.045	0.0006	0.89	0.89	35	25.7031	0.717703	0.0116268
40	10	right	femur	shaft		CORT	835.699	0.6035	1.8317	0.5803	0.0073	0.0826	0.0182	0.0696	0.0525	0.0011	1.5097	1.5097	35	25.7031	0.429975	0.00782555
40	10	right	tibia	shaft		CORT	687.957	0.4968	0.889	0.4846	0.0064	0.0515	0.0158	0.0709	0.0649	0.0004	1.1239	1.1239	35	25.7031	0.477909	0.00755096
40	10	left	patella			CORT	697.029	0.5034	3.2898	0.4344	0.007	0.0277	0.014	0.059	0.0923	0.0003	1.0119	1.0119	35	25.7031	0.610046	0.00854065
40	10	left	tibia		medial	CORT	624.644	0.4511	1.5108	0.4105	0.0064	0.0104	0.0098	0.0185	0.1131	0.0003	0.946	0.946	35	25.7031	0.859422	0.00842234
40	10	left	tibia		lateral	CORT	928.711	0.6707	2.2134	0.5983	0.0093	0.0435	0.0158	0.0456	0.0893	0.0003	1.2928	1.2928	35	25.7031	0.661972	0.0104592
40	10	left	tibia		medial	trae	481.538	0.3477	0.6333	0.3326	0.005	0.0036	0.0077	0.0331	0.196	0.0006	0.8212	0.8212	35	25.7031	0.855522	0.00658752
40	10	left	tibia		lateral	trae	515.789	0.3725	0.8691	0.3651	0.005	0.0249	0.0098	0.0614	0.0942	0.0003	1.1333	1.1333	35	25.7031	0.605398	0.0059329
40	10	left	femur		medial	trae	616.483	0.4452	2.0047	0.3914	0.006	0.0322	0.0156	0.0929	0.1021	0.0009	0.8004	0.8004	35	25.7031	0.52359	0.008168
40	10	left	femur		lateral	trae	660.758	0.4772	1.0803	0.4578	0.0062	0.0524	0.0159	0.054	0.057	0.0009	0.813	0.813	35	25.7031	0.513514	0.00816486
40	10	left	femur	Troclea	medial	CORT	790.114	0.5706	0.9875	0.5618	0.0075	0.044	0.0139	0.0251	0.0419	0.0003	1.0452	1.0452	35	25.7031	0.625373	0.00869269
40	10	left	femur	Troclea	lateral	CORT	690.272	0.4985	0.842	0.4647	0.0066	0.0547	0.0144	0.0238	0.0217	0.0003	0.8084	0.8084	35	25.7031	0.476923	0.00686769
40	10	left	femur	central	medial	CORT	2394.73	1.7294	12.5789	0.7232	0.0232	0.2293	0.048	0.0282	0.0216	0.0003	1.3268	1.3268	35	25.7031	0.433735	0.0208193
40	10	left	femur	central	lateral	CORT	838.778	0.6057	2.1138	0.5079	0.0082	0.0541	0.0157	0.0306	0.0422	0.0004	1.1525	1.1525	35	25.7031	0.57967	0.00910082
40	10	left	femur	posterior	medial	CORT	887.093	0.6406	4.6619	0.4781	0.0091	0.0388	0.0163	0.0206	0.0456	0.0009	0.9033	0.9033	35	25.7031	0.688822	0.0112278
40	10	left	femur	posterior	lateral	CORT	950.655	0.6865	1.7848	0.644	0.0097	0.0512	0.0179	0.0342	0.0554	0.0003	1.16	1.16	35	25.7031	0.618304	0.0110676
40	10	left	femur	shaft		CORT	716.226	0.5172	1.328	0.4905	0.0065	0.0645	0.016	0.0447	0.0395	0.0021	1.2473	1.2473	35	25.7031	0.469121	0.00750594
40	10	left	tibia	shaft		CORT	706.613	0.5103	1.1009	0.5005	0.0065	0.0515	0.016	0.0711	0.0663	0.0003	1.1211	1.1211	35	25.7031	0.482533	0.00772052
35	10	right	patella			CORT	850.811	0.6144	2.2325	0.5293	0.0091	0.0365	0.0172	0.0703	0.1087	0.0003	1.126	1.126	35	25.7031	0.607263	0.0104449
35	10	right	tibia		medial	CORT	858.516	0.62	7.787	0.469	0.01	-0.0045	0.0141	0.0207	0.2155	0.0003	0.8095	0.8095	35	25.7031	0.912362	0.0128643
35	10	right	tibia		lateral	CORT	757.979	0.5474	2.4084	0.4921	0.0086	0.0133	0.0166	0.0778	0.1709	0.0003	0.801	0.801	35	25.7031	0.687173	0.0114071
35	10	right	tibia		medial	trae	522.192	0.3771	1.7541	0.3629	0.0055	0.0135	0.0095	0.0492	0.1135	0.0003	1.0708	1.0708	35	25.7031	0.697603	0.00662723
35	10	right	tibia		lateral	trae	613.382	0.443	1.9932	0.4228	0.0067	0.0206	0.0121	0.0521	0.0918	0.0003	1.0879	1.0879	35	25.7031	0.637943	0.00771911
35	10	right	femur		medial	trae	765.495	0.5528	1.6649	0.4914	0.0081	0.0457	0.0165	0.0572	0.0729	0.0005	1.1902	1.1902	35	25.7031	0.560338	0.00924558
35	10	right	femur		lateral	trae	611.596	0.4417	1.6129	0.4124	0.0065	0.0315	0.0134	0.041	0.068	0.0005	0.8647	0.8647	35	25.7031	0.623853	0.00835963
35	10	right	femur	Troclea	medial	CORT	1172.16	0.8465	1.2963	0.85	0.0125	0.0843	0.0254	0.0405	0.0404	0.0003	1.2292	1.2292	35	25.7031	0.499382	0.0126843
35	10	right	femur	Troclea	lateral	CORT	1043.31	0.7534	1.2049	0.7222	0.0109	0.0827	0.0236	0.0299	0.024	0.0003	0.9736	0.9736	35	25.7031	0.445269	0.0105083
35	10	right	femur	central	medial	CORT	1532.85	1.107	12.3384	0.6404	0.0163	0.1049	0.0319	0.0435	0.0493	0.0003	1.311	1.311	35	25.7031	0.53125	0.0169469
35	10	right	femur	central	lateral	CORT	824.334	0.5953	1.2609	0.6017	0.0087	0.0414	0.0162	0.0234	0.0385	0.0009	0.9122	0.9122	35	25.7031	0.621971	0.0100759
35	10	right	femur	posterior	medial	CORT	706.007	0.5098	1.497	0.4763	0.0079	0.0136	0.0136	0.0524	0.133	0.001	0.9821	0.9821	35	25.7031	0.717368	0.0097562
35	10	right	femur	posterior	lateral	CORT	864.139	0.624	1.3428	0.5913	0.0097	0.0264	0.0162	0.0203	0.0621	0.0006	0.9014	0.9014	35	25.7031	0.753641	0.012209
35	10	right	femur	shaft		CORT	753.537	0.5442	1.4454	0.5181	0.0071	0.0869	0.0185	0.0599	0.0407	0.0011	1.2821	1.2821	35	25.7031	0.404573	0.00748459
35	10	right	tibia	shaft		CORT	658.293	0.4754	0.9247	0.4634	0.0067	0.0439	0.0173	0.0732	0.0707	0.0003	0.8534	0.8534	35	25.7031	0.491313	0.00849972
35	10	left	patella			CORT	662.697	0.4786	3.1284	0.4084	0.0073	0.0202	0.0145	0.0525	0.0911	0.0003	0.799	0.799	35	25.7031	0.634401	0.00919882
35	10	left	tibia		medial	CORT	586.734	0.4237	1.3923	0.3752	0.0067	0.003	0.0101	0.0223	0.1984	0.0004	0.7555	0.7555	35	25.7031	0.898958	0.00907947
35	10	left	tibia		lateral	CORT	882.143	0.637	2.026	0.5662	0.0097	0.0325	0.0197	0.0672	0.1253	0.0003	0.8623	0.8623	35	25.7031	0.650909	0.0128229
35	10	left	tibia		medial	trae	452.583	0.3268	0.694	0.3116	0.005	0.0025	0.0076	0.0359	0.2001	0.0006	0.8466	0.8466	35	25.7031	0.847881	0.0064439
35	10	left	tibia		lateral	trae	476.592	0.3442	0.8146	0.33	0.005	0.0244	0.0104	0.0424	0.0647	0.0003	0.8023	0.8023	35	25.7031	0.604108	0.00628273
35	10	left	femur		medial	trae	578.595	0.4178	1.8693	0.3719	0.0061	0.0286	0.0135	0.0895	0.1031	0.001	1.1215	1.1215	35	25.7031	0.535306	0.00722664
35	10	left	femur		lateral	trae	630.634	0.4554	0.9973	0.4467	0.0064	0.0457	0.0139	0.0551	0.0615	0.0009	1.166	1.166	35	25.7031	0.527444	0.00733148
35	10	left	femur	Troclea	medial	CORT	702.236	0.5071	1.0168	0.4857	0.0074	0.0463	0.0149	0.023	0.0292	0.0003	0.8252	0.8252	35	25.7031	0.559387	0.00833487
35	10	left	femur	Troclea	lateral	CORT	652.407	0.4711	0.8561	0.4521	0.007	0.0435	0.0137	0.0289	0.0364	0.0003	0.9881	0.9881	35	25.7031	0.557427	0.00763675
35	10	left	femur	central	medial	CORT	2342.76	1.6918	12.3601	0.6904	0.025	0.1778	0.0456	0.0284	0.0261	0.0003	1.4491	1.4491	35	25.7031	0.478899	0.0218378
35	10	left	femur	central	lateral	CORT	809.545	0.5846	1.9657	0.492	0.0085	0.0441	0.016	0.0429	0.0687	0.0003	1.1622	1.1622	35	25.7031	0.615591	0.00984946
35	10	left	femur	posterior	medial	CORT	865.795	0.6252	4.1835	0.4943	0.0099	0.0172	0.0178	0.0514	0.1388	0.001	0.8734	0.8734	35	25.7031	0.729758	0.0129897
35	10	left	femur	posterior	lateral	CORT	930.384	0.6719	1.6628	0.6344	0.0104	0.0309	0.0183	0.056	0.1046	0.0003	1.1779	1.1779	35	25.7031	0.651308	0.0119189
35	10	left	femur	shaft		CORT	678.608	0.4901	1.1258	0.4607	0.0068	0.0557	0.0152	0.0482	0.045	0.0023	1.1822	1.1822	35	25.7031	0.482833	0.00733906
35	10	left	tibia	shaft		CORT	659.275	0.4761	0.9937	0.4586	0.0065	0.0508	0.0169	0.063	0.0586	0.0003	0.8608	0.8608	35	25.7031	0.481908	0.00814424
30	10	right	patella			CORT	769.806	0.5559	1.9368	0.4853	0.0086	0.0502	0.017	0.0571	0.0784	0.0003	1.0862	1.0862	35	25.7031	0.578598	0.00983616
30	10	right	tibia		medial	CORT	787.344	0.5686	7.8289	0.4311	0.0099	-0.0024	0.0137	0.025	0.2238	0.0003	0.9761	0.9761	35	25.7031	0.899518	0.0123234
30	10	right	tibia		lateral	CORT	721.126	0.5208	2.3409	0.4597	0.0087	0.0128	0.0128	0.0566	0.1605	0.0003	1.2629	1.2629	35	25.7031	0.739291	0.00946292
30	10	right	tibia		medial	trae	467.936	0.3379	1.418	0.3336	0.0055	0.0139	0.0094	0.0485	0.1084	0.0003	0.9755	0.9755	35	25.7031	0.690886	0.00649433
30	10	right	tibia		lateral	trae	572.548	0.4135	1.4988	0.4022	0.0067	0.0212	0.0117	0.0477	0.0829	0.0003	1.0549	1.0549	35	25.7031	0.634763	0.00742672
30	10	right	femur		medial	trae	727.407	0.5253	1.675	0.4737	0.0082	0.0425	0.0161	0.0596	0.0767	0.0005	1.193	1.193	35	25.7031	0.562729	0.00905994
30	10	right	femur		lateral	trae	582.1	0.4204	1.4476	0.3954	0.0066	0.0309	0.0124	0.0491	0.0812	0.0005	1.0505	1.0505	35	25.7031	0.623177	0.0077274
30	10	right	femur	Troclea	medial	CORT	1153.89	0.8333	1.1731	0.8386	0.014	0.0459	0.0269	0.0591	0.0816	0.0003	1.196	1.196	35	25.7031	0.579957	0.0156009
30	10	right	femur	Troclea	lateral	CORT	993.851	0.7177	1.2107	0.6871	0.0106	0.0918	0.0252	0.0437	0.0431	0.0003	0.9256	0.9256	35	25.7031	0.496544	0.0125129
30	10	right	femur	central	medial	CORT	1459.15	1.0537	12.8746	0.5703	0.017	0.0851	0.0331	0.0503	0.0653	0.0003	1.2769	1.2769	35	25.7031	0.564879	0.0186975
30	10	right	femur	central	lateral	CORT	768.138	0.5547	1.2417	0.5474	0.0088	0.0376	0.0167	0.03	0.0574	0.0009	0.8798	0.8798	35	25.7031	0.656751	0.0109677
30	10	right	femur	posterior	medial	CORT	670.201	0.484	1.8794	0.4503	0.008	0.0118	0.0159	0.0844	0.1696	0.0007	0.7582	0.7582	35	25.7031	0.667717	0.0106167
30	10	right	femur	posterior	lateral	CORT	815.927	0.5892	1.2797	0.5562	0.0101	0.0173	0.0154	0.0284	0.1074	0.0006	1.0961	1.0961	35	25.7031	0.790869	0.0121794
30	10	right	femur	shaft		CORT	731.708	0.5284	1.5739	0.5012	0.0073	0.0832	0.0206	0.061	0.0421	0.001	1.022	1.022	35	25.7031	0.408341	0.00841183
30	10	right	tibia	shaft		CORT	603.773	0.436	0.8099	0.4333	0.0064	0.0508	0.016	0.066	0.0563	0.0003	1.0619	1.0619	35	25.7031	0.460343	0.00736549
30	10	left	patella			CORT	628.68	0.454	2.8691	0.3795	0.0075	0.0136	0.0135	0.0603	0.107	0.0003	0.9649	0.9649	35	25.7031	0.63957	0.00863419
30	10	left	tibia		medial	CORT	547.389	0.3953	1.3122	0.3477	0.0068	-0.0006	0.0098	0.0267	0.2282	0.0003	0.9254	0.9254	35	25.7031	0.895253	0.00877348
30	10	left	tibia		lateral	CORT	836.533	0.6041	1.8942	0.5326	0.0098	0.0299	0.0161	0.0603	0.122	0.0003	1.2777	1.2777	35	25.7031	0.669227	0.0107745
30	10	left	tibia		medial	trae	405.541	0.2929	0.6662	0.2748	0.0048	0.0058	0.0082	0.0394	0.1812	0.0005	0.6303	0.6303	35	25.7031	0.821396	0.00673545
30	10	left	tibia		lateral	trae	450.958	0.3257	0.7222	0.3203	0.0052	0.0205	0.0096	0.0557	0.0939	0.0003	1.0079	1.0079	35	25.7031	0.627674	0.00602567
30	10	left	femur		medial	trae	553.482	0.3997	1.887	0.3589	0.0062	0.0269	0.0134	0.0931	0.1054	0.001	1.0968	1.0968	35	25.7031	0.530982	0.00711516
30	10	left	femur		lateral	trae	593.659	0.4287	1.0511	0.4221	0.0064	0.0451	0.0135	0.0565	0.0621	0.001	1.1618	1.1618	35	25.7031	0.523609	0.00706872
30	10	left	femur	Troclea	medial	CORT	695.143	0.502	1.0334	0.4745	0.0077	0.0397	0.0154	0.0308	0.0539	0.0003	0.7878	0.7878	35	25.7031	0.636364	0.0098
30	10	left	femur	Troclea	lateral	CORT	626.512	0.4524	0.8023	0.4304	0.007	0.0437	0.0152	0.0322	0.0441	0.0003	0.7099	0.7099	35	25.7031	0.577982	0.00878532
30	10	left	femur	central	medial	CORT	2264.45	1.6353	12.4944	0.6525	0.0267	0.1367	0.0476	0.0387	0.0549	0.0003	1.4231	1.4231	35	25.7031	0.586538	0.0279192
30	10	left	femur	central	lateral	CORT	749.37	0.5412	1.9058	0.4665	0.0086	0.0436	0.0164	0.0428	0.067	0.0003	1.1257	1.1257	35	25.7031	0.6102	0.0100073
30	10	left	femur	posterior	medial	CORT	822.606	0.5941	4.2654	0.4604	0.0103	0.0084	0.0154	0.0372	0.133	0.001	1.1462	1.1462	35	25.7031	0.781434	0.0120341
30	10	left	femur	posterior	lateral	CORT	866.083	0.6254	1.6151	0.5931	0.0104	0.0315	0.0189	0.057	0.1023	0.0003	1.142	1.142	35	25.7031	0.642185	0.0121373
30	10	left	femur	shaft		CORT	659.653	0.4764	1.2064	0.4483	0.0073	0.0437	0.0154	0.0721	0.0798	0.0021	1.1822	1.1822	35	25.7031	0.525346	0.00809032
30	10	left	tibia	shaft		CORT	618.276	0.4465	0.8178	0.4329	0.0064	0.0537	0.016	0.0638	0.0544	0.0003	1.0666	1.0666	35	25.7031	0.460237	0.00736379
25	10	right	patella			CORT	668.016	0.4824	1.5577	0.4261	0.0082	0.0594	0.0164	0.0327	0.0208	0.0003	1.1299	1.1299	35	25.7031	0.388785	0.00637607
25	10	right	tibia		medial	CORT	682.93	0.4932	6.7644	0.364	0.0099	-0.0026	0.0138	0.0152	0.1662	0.0003	0.8552	0.8552	35	25.7031	0.916207	0.0126437
25	10	right	tibia		lateral	CORT	609.16	0.4399	2.1109	0.3723	0.0081	0.025	0.0137	0.0425	0.0823	0.0003	1.1597	1.1597	35	25.7031	0.659455	0.00903454
25	10	right	tibia		medial	trae	431.043	0.3113	1.5801	0.3051	0.0058	0.0074	0.0093	0.0465	0.1224	0.0003	1.1121	1.1121	35	25.7031	0.724689	0.00673961
25	10	right	tibia		lateral	trae	499.413	0.3607	1.5465	0.3401	0.0065	0.0247	0.0119	0.0451	0.0694	0.0003	1.1735	1.1735	35	25.7031	0.606114	0.00721275
25	10	right	femur		medial	trae	642.402	0.4639	1.4988	0.4134	0.008	0.047	0.0157	0.0475	0.0491	0.0005	1.1062	1.1062	35	25.7031	0.508282	0.00798002
25	10	right	femur		lateral	trae	510.579	0.3687	1.2558	0.3488	0.0063	0.0358	0.0117	0.0346	0.0386	0.0006	1.0243	1.0243	35	25.7031	0.527322	0.00616967
25	10	right	femur	Troclea	medial	CORT	1059.19	0.7649	1.2432	0.7664	0.0141	0.0442	0.0244	0.0559	0.0742	0.0003	1.2998	1.2998	35	25.7031	0.570331	0.0139161
25	10	right	femur	Troclea	lateral	CORT	851.292	0.6148	1.0251	0.6005	0.0104	0.0939	0.0216	0.0471	0.0474	0.0003	1.2772	1.2772	35	25.7031	0.501587	0.0108343
25	10	right	femur	central	medial	CORT	1324.63	0.9566	12.8753	0.501	0.0176	0.0735	0.0308	0.0531	0.067	0.0003	1.3878	1.3878	35	25.7031	0.557868	0.0171823
25	10	right	femur	central	lateral	CORT	669.429	0.4834	1.0399	0.4779	0.0086	0.0437	0.0169	0.0308	0.0491	0.0011	1.0016	1.0016	35	25.7031	0.614518	0.0103854
25	10	right	femur	posterior	medial	CORT	548.856	0.3964	1.6512	0.3737	0.0072	0.0285	0.013	0.0475	0.084	0.001	1.1025	1.1025	35	25.7031	0.638783	0.00830418
25	10	right	femur	posterior	lateral	CORT	717.895	0.5184	1.2461	0.4929	0.0102	0.0151	0.0158	0.0271	0.1071	0.0006	0.9924	0.9924	35	25.7031	0.798063	0.0126094
25	10	right	femur	shaft		CORT	671.664	0.485	1.2677	0.4654	0.0075	0.0777	0.0189	0.0668	0.0496	0.001	1.1712	1.1712	35	25.7031	0.426117	0.00805361
25	10	right	tibia	shaft		CORT	546.566	0.3947	0.7803	0.3845	0.0067	0.0449	0.0149	0.0616	0.0484	0.0003	1.0555	1.0555	35	25.7031	0.44	0.006556
25	10	left	patella			CORT	525.761	0.3797	2.6973	0.3156	0.0069	0.0271	0.0131	0.0339	0.0294	0.0003	1.0222	1.0222	35	25.7031	0.464455	0.00608436
25	10	left	tibia		medial	CORT	480.818	0.3472	1.2721	0.308	0.007	-0.0036	0.0099	0.0282	0.2251	0.0003	0.8642	0.8642	35	25.7031	0.88867	0.00879783
25	10	left	tibia		lateral	CORT	718.157	0.5186	2.0538	0.4452	0.0095	0.0371	0.0165	0.042	0.0764	0.0003	1.1524	1.1524	35	25.7031	0.64527	0.010647
25	10	left	tibia		medial	trae	366.101	0.2644	0.5629	0.2596	0.005	0.003	0.0077	0.0269	0.1577	0.0006	0.8382	0.8382	35	25.7031	0.85428	0.00657795
25	10	left	tibia		lateral	trae	401.128	0.2897	0.6395	0.2874	0.0053	0.0177	0.0096	0.053	0.0917	0.0003	1.1303	1.1303	35	25.7031	0.633725	0.00608376
25	10	left	femur		medial	trae	465.645	0.3363	1.6393	0.2802	0.0057	0.0385	0.0124	0.0612	0.0543	0.0011	1.0592	1.0592	35	25.7031	0.47013	0.00582961
25	10	left	femur		lateral	trae	521.607	0.3767	1.0128	0.3564	0.0062	0.0502	0.0129	0.0386	0.023	0.0011	1.0822	1.0822	35	25.7031	0.373377	0.00481656
25	10	left	femur	Troclea	medial	CORT	586.51	0.4236	0.7644	0.4315	0.0075	0.0441	0.0148	0.0292	0.0479	0.0004	0.9106	0.9106	35	25.7031	0.621271	0.00919481
25	10	left	femur	Troclea	lateral	CORT	553.021	0.3994	0.7825	0.3968	0.007	0.0437	0.015	0.0338	0.0491	0.0003	0.8428	0.8428	35	25.7031	0.59228	0.0088842
25	10	left	femur	central	medial	CORT	2039.61	1.4729	10.6659	0.5532	0.0279	0.1079	0.0443	0.0422	0.0647	0.0003	1.5275	1.5275	35	25.7031	0.605239	0.0268121
25	10	left	femur	central	lateral	CORT	670.596	0.4843	1.6035	0.4046	0.0087	0.041	0.015	0.0423	0.0679	0.0003	1.2516	1.2516	35	25.7031	0.616152	0.00924229
25	10	left	femur	posterior	medial	CORT	721.305	0.5209	3.5675	0.4066	0.0102	0.0087	0.0181	0.0723	0.1713	0.0011	0.9721	0.9721	35	25.7031	0.703202	0.012728
25	10	left	femur	posterior	lateral	CORT	765.416	0.5528	1.5086	0.5163	0.0104	0.032	0.0168	0.0452	0.0781	0.0003	1.2602	1.2602	35	25.7031	0.633414	0.0106414
25	10	left	femur	shaft		CORT	601.814	0.4346	1.0406	0.4004	0.0076	0.0376	0.0162	0.0785	0.0904	0.0021	1.0842	1.0842	35	25.7031	0.535228	0.00867069
25	10	left	tibia	shaft		CORT	553.118	0.3994	0.9514	0.3795	0.0063	0.0563	0.0164	0.0522	0.0335	0.0003	0.784	0.784	35	25.7031	0.390898	0.00641074
20	10	right	patella			CORT	630.552	0.4554	1.6938	0.3892	0.0091	0.0401	0.0155	0.0433	0.0625	0.0003	1.03	1.03	35	25.7031	0.590737	0.00915643
20	10	right	tibia		medial	CORT	590.298	0.4263	5.2782	0.3152	0.0096	0.0036	0.0127	0.0186	0.1316	0.0003	1.1394	1.1394	35	25.7031	0.876165	0.0111273
20	10	right	tibia		lateral	CORT	542.151	0.3915	1.6942	0.3383	0.0078	0.031	0.0151	0.0365	0.0573	0.0003	0.8836	0.8836	35	25.7031	0.610874	0.0092242
20	10	right	tibia		medial	trae	383.525	0.277	1.2324	0.2708	0.0062	-0.0006	0.0087	0.0518	0.1406	0.0003	1.0496	1.0496	35	25.7031	0.730769	0.00635769
20	10	right	tibia		lateral	trae	459.211	0.3316	1.3649	0.317	0.0071	0.0133	0.0124	0.0374	0.0549	0.0003	0.8116	0.8116	35	25.7031	0.5948	0.00737551
20	10	right	femur		medial	trae	580.589	0.4193	1.1887	0.3741	0.0078	0.0521	0.0154	0.0367	0.0138	0.0006	1.0754	1.0754	35	25.7031	0.273267	0.00420832
20	10	right	femur		lateral	trae	455.068	0.3286	1.6685	0.3026	0.0061	0.0405	0.0117	0.0309	0.0179	0.0005	0.9705	0.9705	35	25.7031	0.366803	0.0042916
20	10	right	femur	Troclea	medial	CORT	915.975	0.6615	1.2584	0.6655	0.0126	0.0753	0.0259	0.0443	0.0234	0.0004	1.184	1.184	35	25.7031	0.345643	0.00895214
20	10	right	femur	Troclea	lateral	CORT	848.991	0.6131	1.0717	0.5781	0.0116	0.0696	0.0237	0.0282	0.0154	0.0004	0.9654	0.9654	35	25.7031	0.353211	0.0083711
20	10	right	femur	central	medial	CORT	1196.03	0.8637	12.0098	0.4725	0.0172	0.0815	0.0321	0.0412	0.0306	0.0004	1.2983	1.2983	35	25.7031	0.426184	0.0136805
20	10	right	femur	central	lateral	CORT	626.716	0.4526	1.0782	0.4317	0.0093	0.0292	0.0161	0.021	0.0357	0.001	0.922	0.922	35	25.7031	0.62963	0.010137
20	10	right	femur	posterior	medial	CORT	495.924	0.3581	1.1031	0.3224	0.0072	0.0286	0.0132	0.0407	0.0629	0.001	1.0072	1.0072	35	25.7031	0.607143	0.00801429
20	10	right	femur	posterior	lateral	CORT	631.134	0.4558	1.1388	0.4246	0.0098	0.0236	0.0165	0.0187	0.0443	0.0006	0.837	0.837	35	25.7031	0.703175	0.0116024
20	10	right	femur	shaft		CORT	638.266	0.4609	1.3555	0.4163	0.0078	0.0733	0.02	0.0625	0.0465	0.001	0.9613	0.9613	35	25.7031	0.426606	0.00853211
20	10	right	tibia	shaft		CORT	505.722	0.3652	0.8662	0.3542	0.0063	0.0534	0.0162	0.0524	0.0248	0.0003	0.7912	0.7912	35	25.7031	0.321244	0.00520415
20	10	left	patella			CORT	483.302	0.349	2.0423	0.2918	0.0071	0.023	0.0126	0.0442	0.0494	0.0003	0.9363	0.9363	35	25.7031	0.527778	0.00665
20	10	left	tibia		medial	CORT	419.925	0.3033	1.262	0.2625	0.0069	-0.0023	0.0098	0.0252	0.1856	0.0003	0.8776	0.8776	35	25.7031	0.880455	0.00862846
20	10	left	tibia		lateral	CORT	650.104	0.4695	1.5627	0.4098	0.0091	0.0451	0.0166	0.037	0.0516	0.0003	1.187	1.187	35	25.7031	0.582393	0.00966772
20	10	left	tibia		medial	trae	303.624	0.2193	0.4448	0.2145	0.0042	0.0181	0.0076	0.0273	0.0684	0.0005	0.7704	0.7704	35	25.7031	0.714734	0.00543197
20	10	left	tibia		lateral	trae	367.23	0.2652	0.6211	0.2549	0.0053	0.0172	0.0088	0.0452	0.067	0.0003	1.0731	1.0731	35	25.7031	0.597148	0.0052549
20	10	left	femur		medial	trae	426.923	0.3083	1.5443	0.2567	0.0056	0.0403	0.0121	0.0464	0.0214	0.0011	1.017	1.017	35	25.7031	0.315634	0.00381917
20	10	left	femur		lateral	trae	491.091	0.3546	1.0836	0.3351	0.0066	0.0433	0.0127	0.0341	0.013	0.0011	1.051	1.051	35	25.7031	0.276008	0.00350531
20	10	left	femur	Troclea	medial	CORT	542.223	0.3916	0.6532	0.39	0.0077	0.0403	0.0137	0.0215	0.0214	0.0004	1.0313	1.0313	35	25.7031	0.498834	0.00683403
20	10	left	femur	Troclea	lateral	CORT	527.998	0.3813	0.7384	0.3586	0.0077	0.0291	0.0143	0.0211	0.015	0.0004	0.8047	0.8047	35	25.7031	0.415512	0.00594183
20	10	left	femur	central	medial	CORT	1851.97	1.3374	10.9345	0.4921	0.0285	0.0954	0.0461	0.0341	0.0391	0.0004	1.453	1.453	35	25.7031	0.534153	0.0246245
20	10	left	femur	central	lateral	CORT	597.603	0.4316	1.3631	0.3611	0.0084	0.0474	0.0155	0.0299	0.0237	0.0004	1.1672	1.1672	35	25.7031	0.442164	0.00685354
20	10	left	femur	posterior	medial	CORT	618.794	0.4469	3.1663	0.3448	0.0093	0.0267	0.0162	0.0224	0.0236	0.0011	0.9463	0.9463	35	25.7031	0.513043	0.0083113
20	10	left	femur	posterior	lateral	CORT	672.002	0.4853	1.4772	0.447	0.0095	0.0482	0.0195	0.0331	0.0187	0.0004	0.9023	0.9023	35	25.7031	0.361004	0.00703958
20	10	left	femur	shaft		CORT	554.705	0.4006	1.1248	0.377	0.0077	0.0359	0.0154	0.0771	0.0823	0.002	1.1144	1.1144	35	25.7031	0.516311	0.00795119
20	10	left	tibia	shaft		CORT	525.801	0.3797	0.9236	0.3607	0.0071	0.0409	0.0146	0.0577	0.048	0.0003	1.06	1.06	35	25.7031	0.454115	0.00663009
50	11	right	patella			CORT	2605.1	2.0385	7.601	1.9385	0.0161	0.1866	0.0468	0.0878	0.0564	0.0003	1.352	1.352	59	27.4355	0.391123	0.0183046
50	11	right	tibia		medial	CORT	3729.13	2.9181	13.4116	2.2337	0.0248	0.0943	0.0395	0.0208	0.0621	0.0003	1.2303	1.2303	59	27.4355	0.749095	0.0295893
50	11	right	tibia		lateral	CORT	2636.29	2.0629	7.6284	1.673	0.0166	0.1819	0.0438	0.0713	0.0584	0.0003	1.2956	1.2956	59	27.4355	0.45027	0.0197218
50	11	right	tibia		medial	trae	1548.42	1.2117	2.5745	1.1994	0.0099	0.0528	0.0173	0.0381	0.0701	0.0003	1.1088	1.1088	59	27.4355	0.647874	0.0112082
50	11	right	tibia		lateral	trae	1950.35	1.5262	5.6181	1.3647	0.0128	0.0697	0.0229	0.0429	0.0712	0.0003	1.158	1.158	59	27.4355	0.624014	0.0142899
50	11	right	femur		medial	trae	1710.27	1.3383	6.4437	1.306	0.0109	0.0829	0.0299	0.1111	0.0972	0.0007	1.0894	1.0894	59	27.4355	0.466635	0.0139524
50	11	right	femur		lateral	trae	2192.44	1.7156	3.2291	1.6947	0.0145	0.0434	0.0252	0.0613	0.1286	0.0004	1.2396	1.2396	59	27.4355	0.677199	0.0170654
50	11	right	femur	Troclea	medial	CORT	3541.5	2.7713	14.4359	2.1106	0.0215	0.3281	0.0579	0.0593	0.0388	0.0006	1.6583	1.6583	59	27.4355	0.395515	0.0229003
50	11	right	femur	Troclea	lateral	CORT	3086.56	2.4153	4.5014	2.1977	0.0187	0.2912	0.0636	0.0964	0.0436	0.001	1.7229	1.7229	59	27.4355	0.311429	0.0198069
50	11	right	femur	central	medial	CORT	4140.96	3.2404	16.8449	2.0936	0.0273	0.1726	0.0507	0.0329	0.0539	0.0005	1.4856	1.4856	59	27.4355	0.620968	0.0314831
50	11	right	femur	central	lateral	CORT	3913.38	3.0623	12.9843	2.0381	0.0258	0.1608	0.0582	0.0928	0.0941	0.001	1.6385	1.6385	59	27.4355	0.503478	0.0293024
50	11	right	femur	posterior	medial	CORT	4602.11	3.6012	16.8449	3.0765	0.0305	0.1744	0.054	0.0427	0.0699	0.001	1.6568	1.6568	59	27.4355	0.620782	0.0335222
50	11	right	femur	posterior	lateral	CORT	3252.52	2.5452	12.9843	2.1963	0.0219	0.0411	0.0414	0.0852	0.1627	0.0003	1.3285	1.3285	59	27.4355	0.656313	0.0271714
50	11	right	femur	shaft		CORT	2462.52	1.927	4.0781	1.8644	0.0155	0.1234	0.0338	0.0388	0.0523	0.0004	1.0343	1.0343	59	27.4355	0.574094	0.0194044
50	11	right	tibia	shaft		CORT	2168.03	1.6965	10.8363	1.6374	0.0144	0.0624	0.0303	0.0617	0.0923	0.0003	1.105	1.105	59	27.4355	0.599351	0.0181603
50	11	left	patella			CORT	1417.4	1.1091	2.8214	1.0822	0.0093	0.0428	0.0207	0.0507	0.0848	0.0003	0.7639	0.7639	59	27.4355	0.62583	0.0129547
50	11	left	tibia		medial	CORT	2610.24	2.0426	13.0102	1.5717	0.0171	0.0699	0.0273	0.0217	0.0614	0.0003	1.1884	1.1884	59	27.4355	0.738869	0.0201711
50	11	left	tibia		lateral	CORT	1555.89	1.2175	3.2154	1.1221	0.0102	0.0656	0.0203	0.0215	0.0421	0.0003	0.9114	0.9114	59	27.4355	0.66195	0.0134376
50	11	left	tibia		medial	trae	848.741	0.6642	2.0866	0.626	0.0054	0.0322	0.0107	0.0217	0.0473	0.0003	0.6201	0.6201	59	27.4355	0.685507	0.00733493
50	11	left	tibia		lateral	trae	812.087	0.6355	2.3757	0.5845	0.0051	0.0292	0.0105	0.0423	0.0701	0.0003	0.8016	0.8016	59	27.4355	0.623665	0.00654849
50	11	left	femur		medial	trae	1128.93	0.8834	2.0846	0.8216	0.0074	0.0308	0.0155	0.0572	0.0972	0.0004	0.8878	0.8878	59	27.4355	0.629534	0.00975777
50	11	left	femur		lateral	trae	811.593	0.6351	1.8221	0.6198	0.0051	0.0365	0.0161	0.122	0.0967	0.0004	0.801	0.801	59	27.4355	0.442158	0.00711875
50	11	left	femur	Troclea	medial	CORT	2493.93	1.9515	4.8266	1.6558	0.0161	0.1362	0.0339	0.0288	0.0406	0.0003	1.2001	1.2001	59	27.4355	0.585014	0.019832
50	11	left	femur	Troclea	lateral	CORT	2095.43	1.6397	3.2651	1.6942	0.0133	0.0797	0.0269	0.0305	0.0549	0.0003	1.0969	1.0969	59	27.4355	0.642857	0.0172929
50	11	left	femur	central	medial	CORT	1994.24	1.5605	7.4453	1.1217	0.013	0.0721	0.0255	0.028	0.057	0.0003	1.0853	1.0853	59	27.4355	0.670588	0.0171
50	11	left	femur	central	lateral	CORT	1555.31	1.2171	3.1027	1.1204	0.0099	0.0566	0.0223	0.0427	0.0646	0.0003	1.0215	1.0215	59	27.4355	0.60205	0.0134257
50	11	left	femur	posterior	medial	CORT	2651.47	2.0748	8.6273	1.7922	0.0179	0.0301	0.0298	0.0281	0.1239	0.0003	1.0731	1.0731	59	27.4355	0.815132	0.0242909
50	11	left	femur	posterior	lateral	CORT	1636.04	1.2802	3.8617	1.1393	0.0108	0.0122	0.0209	0.0614	0.1614	0.0006	0.9748	0.9748	59	27.4355	0.724417	0.0151403
50	11	left	femur	shaft		CORT	1958.11	1.5323	3.1383	1.4445	0.0125	0.0769	0.0278	0.0644	0.0821	0.0003	1.1098	1.1098	59	27.4355	0.56041	0.0155794
50	11	left	tibia	shaft		CORT	1646.88	1.2887	2.5588	1.3189	0.0102	0.0755	0.0243	0.0783	0.0791	0.0003	1.2623	1.2623	59	27.4355	0.502541	0.0122118
45	11	right	patella			CORT	2605.1	1.9211	7.2426	1.8154	0.0162	0.1804	0.0465	0.0902	0.058	0.0003	1.3978	1.3978	59	27.4355	0.391363	0.0181984
45	11	right	tibia		medial	CORT	3729.13	2.6954	12.8036	1.9935	0.0251	0.0855	0.0404	0.019	0.0574	0.0003	1.1538	1.1538	59	27.4355	0.751309	0.0303529
45	11	right	tibia		lateral	CORT	2636.29	1.9652	8.6273	1.5901	0.0168	0.1724	0.045	0.0718	0.0602	0.0004	1.2196	1.2196	59	27.4355	0.456061	0.0205227
45	11	right	tibia		medial	trae	1548.42	1.1279	2.3358	1.1313	0.01	0.0499	0.0178	0.0366	0.0688	0.0003	1.2202	1.2202	59	27.4355	0.652751	0.011619
45	11	right	tibia		lateral	trae	1950.35	1.4263	5.5524	1.2869	0.0128	0.0708	0.0235	0.0398	0.0655	0.0003	1.2672	1.2672	59	27.4355	0.622032	0.0146178
45	11	right	femur		medial	trae	1710.27	1.2417	5.82	1.2078	0.0108	0.0848	0.0298	0.1237	0.1047	0.0006	1.264	1.264	59	27.4355	0.458406	0.0136605
45	11	right	femur		lateral	trae	2192.44	1.5467	3.008	1.5191	0.0143	0.0511	0.026	0.0521	0.1144	0.0003	1.1852	1.1852	59	27.4355	0.687087	0.0178643
45	11	right	femur	Troclea	medial	CORT	3541.5	2.6658	12.8548	1.997	0.0216	0.3225	0.0573	0.0575	0.0368	0.0006	1.6707	1.6707	59	27.4355	0.390244	0.022361
45	11	right	femur	Troclea	lateral	CORT	3086.56	2.3125	4.2679	2.0385	0.019	0.2785	0.0634	0.0961	0.0433	0.001	1.7134	1.7134	59	27.4355	0.310617	0.0196931
45	11	right	femur	central	medial	CORT	4140.96	3.029	16.4583	1.9594	0.0274	0.1701	0.0505	0.0324	0.0516	0.0004	1.4837	1.4837	59	27.4355	0.614286	0.0310214
45	11	right	femur	central	lateral	CORT	3913.38	2.8924	11.2123	2.078	0.0259	0.1577	0.0573	0.0959	0.0951	0.001	1.6832	1.6832	59	27.4355	0.497906	0.02853
45	11	right	femur	posterior	medial	CORT	4602.11	3.3525	16.4583	2.8515	0.0307	0.1667	0.0539	0.0436	0.0721	0.001	1.6557	1.6557	59	27.4355	0.623163	0.0335885
45	11	right	femur	posterior	lateral	CORT	3252.52	2.3104	11.2123	2.0246	0.0216	0.0545	0.0412	0.0846	0.1568	0.0003	1.3294	1.3294	59	27.4355	0.649544	0.0267612
45	11	right	femur	shaft		CORT	2462.52	1.7941	3.6841	1.7468	0.0158	0.1113	0.0329	0.0407	0.0572	0.0004	1.1517	1.1517	59	27.4355	0.58427	0.0192225
45	11	right	tibia	shaft		CORT	2168.03	1.626	10.4165	1.567	0.0148	0.0465	0.0289	0.0797	0.1118	0.0003	1.3579	1.3579	59	27.4355	0.583812	0.0168722
45	11	left	patella			CORT	1417.4	1.0296	2.8116	0.9862	0.0093	0.0419	0.0204	0.0485	0.0832	0.0003	0.8066	0.8066	59	27.4355	0.631739	0.0128875
45	11	left	tibia		medial	CORT	2610.24	1.8791	11.9698	1.4363	0.0172	0.0676	0.0297	0.0168	0.0466	0.0003	0.9523	0.9523	59	27.4355	0.735016	0.02183
45	11	left	tibia		lateral	CORT	1555.89	1.1628	2.918	1.0642	0.0104	0.0559	0.0205	0.0202	0.0425	0.0003	0.8107	0.8107	59	27.4355	0.677831	0.0138955
45	11	left	tibia		medial	trae	848.741	0.6123	1.916	0.5785	0.0054	0.0308	0.0107	0.0228	0.052	0.0003	0.7213	0.7213	59	27.4355	0.695187	0.0074385
45	11	left	tibia		lateral	trae	812.087	0.59	2.0862	0.5399	0.0052	0.0288	0.0107	0.0432	0.0715	0.0003	0.9038	0.9038	59	27.4355	0.623365	0.00667001
45	11	left	femur		medial	trae	1128.93	0.8212	2.0287	0.7954	0.0074	0.0313	0.0154	0.0631	0.1036	0.0003	1.0679	1.0679	59	27.4355	0.621476	0.00957073
45	11	left	femur		lateral	trae	811.593	0.5938	1.6374	0.5712	0.0051	0.0366	0.0163	0.1311	0.1008	0.0003	0.9871	0.9871	59	27.4355	0.43467	0.00708512
45	11	left	femur	Troclea	medial	CORT	2493.93	1.8331	3.778	1.5879	0.0161	0.1363	0.0309	0.0277	0.0374	0.0003	1.3821	1.3821	59	27.4355	0.574501	0.0177521
45	11	left	femur	Troclea	lateral	CORT	2095.43	1.5084	3.3918	1.4598	0.0135	0.0733	0.0269	0.0302	0.0544	0.0003	1.0869	1.0869	59	27.4355	0.643026	0.0172974
45	11	left	femur	central	medial	CORT	1994.24	1.4555	6.4871	1.0302	0.0131	0.0679	0.0246	0.028	0.0612	0.0003	1.1417	1.1417	59	27.4355	0.686099	0.016878
45	11	left	femur	central	lateral	CORT	1555.31	1.1038	3.303	1.028	0.0098	0.0622	0.0219	0.0376	0.0538	0.0003	1.0185	1.0185	59	27.4355	0.588621	0.0128908
45	11	left	femur	posterior	medial	CORT	2651.47	1.9294	9.4462	1.6098	0.018	0.0285	0.0294	0.0277	0.1122	0.0003	1.1287	1.1287	59	27.4355	0.802001	0.0235788
45	11	left	femur	posterior	lateral	CORT	1636.04	1.1459	3.4157	1.0267	0.0105	0.0231	0.0202	0.0552	0.1571	0.0009	0.965	0.965	59	27.4355	0.739991	0.0149478
45	11	left	femur	shaft		CORT	1958.11	1.445	3.152	1.3765	0.0126	0.0752	0.0267	0.0669	0.0847	0.0003	1.229	1.229	59	27.4355	0.558707	0.0149175
45	11	left	tibia	shaft		CORT	1646.88	1.1888	2.2267	1.2102	0.0104	0.0679	0.025	0.0923	0.0919	0.0003	1.2992	1.2992	59	27.4355	0.498914	0.0124729
40	11	right	patella			CORT	2605.1	1.8389	6.2375	1.7296	0.0161	0.1846	0.0446	0.0861	0.0552	0.0003	1.4452	1.4452	59	27.4355	0.390658	0.0174234
40	11	right	tibia		medial	CORT	3729.13	2.5933	11.3453	1.9093	0.0253	0.0763	0.0383	0.0203	0.0629	0.0003	1.2981	1.2981	59	27.4355	0.75601	0.0289552
40	11	right	tibia		lateral	CORT	2636.29	1.9162	8.2489	1.5568	0.0169	0.1698	0.0454	0.07	0.0598	0.0004	1.1639	1.1639	59	27.4355	0.460709	0.0209162
40	11	right	tibia		medial	trae	1548.42	1.0672	2.6782	1.0556	0.0098	0.0592	0.0189	0.0296	0.0498	0.0003	0.907	0.907	59	27.4355	0.627204	0.0118542
40	11	right	tibia		lateral	trae	1950.35	1.3808	5.5242	1.2325	0.0128	0.0694	0.023	0.0398	0.0652	0.0003	1.2044	1.2044	59	27.4355	0.620952	0.0142819
40	11	right	femur		medial	trae	1710.27	1.1882	5.7683	1.1421	0.0109	0.0834	0.0308	0.123	0.107	0.0006	1.0204	1.0204	59	27.4355	0.465217	0.0143287
40	11	right	femur		lateral	trae	2192.44	1.4957	2.8574	1.4678	0.0145	0.0451	0.0271	0.0535	0.121	0.0003	0.9391	0.9391	59	27.4355	0.69341	0.0187914
40	11	right	femur	Troclea	medial	CORT	3541.5	2.5726	11.9561	1.8356	0.0225	0.2935	0.0605	0.0716	0.0488	0.0003	1.6569	1.6569	59	27.4355	0.405316	0.0245216
40	11	right	femur	Troclea	lateral	CORT	3086.56	2.2608	4.0151	2.0036	0.0193	0.2695	0.0663	0.0963	0.0434	0.001	1.5742	1.5742	59	27.4355	0.310666	0.0205971
40	11	right	femur	central	medial	CORT	4140.96	2.9246	15.4794	1.9645	0.0277	0.1575	0.0509	0.0348	0.0571	0.0003	1.4456	1.4456	59	27.4355	0.621328	0.0316256
40	11	right	femur	central	lateral	CORT	3913.38	2.7261	9.4434	2.0173	0.0255	0.1708	0.06	0.0963	0.0939	0.0008	1.5593	1.5593	59	27.4355	0.493691	0.0296215
40	11	right	femur	posterior	medial	CORT	4602.11	3.2308	15.4794	2.7365	0.0312	0.1517	0.0545	0.0467	0.0789	0.001	1.6166	1.6166	59	27.4355	0.628185	0.0342361
40	11	right	femur	posterior	lateral	CORT	3252.52	2.2076	9.2595	1.9749	0.0217	0.0518	0.0412	0.0852	0.1606	0.0003	1.2859	1.2859	59	27.4355	0.653377	0.0269191
40	11	right	femur	shaft		CORT	2462.52	1.7338	3.3378	1.6887	0.0161	0.1011	0.0335	0.0463	0.0675	0.0003	1.2062	1.2062	59	27.4355	0.593146	0.0198704
40	11	right	tibia	shaft		CORT	2168.03	1.5424	9.0757	1.4934	0.015	0.0415	0.0313	0.0659	0.1018	0.0003	0.9394	0.9394	59	27.4355	0.607036	0.0190002
40	11	left	patella			CORT	1417.4	0.9766	2.4931	0.9443	0.0092	0.0438	0.02	0.0446	0.0759	0.0003	0.8781	0.8781	59	27.4355	0.629876	0.0125975
40	11	left	tibia		medial	CORT	2610.24	1.7824	11.368	1.3291	0.0171	0.0687	0.0293	0.015	0.038	0.0003	0.9724	0.9724	59	27.4355	0.716981	0.0210075
40	11	left	tibia		lateral	CORT	1555.89	1.1239	2.7932	1.0183	0.0105	0.0534	0.0205	0.0188	0.0384	0.0003	0.7929	0.7929	59	27.4355	0.671329	0.0137622
40	11	left	tibia		medial	trae	848.741	0.5979	1.7834	0.5671	0.0056	0.0236	0.0101	0.0219	0.054	0.0003	0.7745	0.7745	59	27.4355	0.711462	0.00718577
40	11	left	tibia		lateral	trae	812.087	0.5615	1.9739	0.5137	0.0051	0.0299	0.0103	0.027	0.0419	0.0003	0.7947	0.7947	59	27.4355	0.608128	0.00626372
40	11	left	femur		medial	trae	1128.93	0.7774	2.1519	0.7502	0.0074	0.0311	0.016	0.0626	0.1036	0.0003	0.8078	0.8078	59	27.4355	0.623345	0.00997353
40	11	left	femur		lateral	trae	811.593	0.5805	1.5893	0.5564	0.0052	0.0319	0.0164	0.1295	0.1039	0.0003	0.727	0.727	59	27.4355	0.445159	0.0073006
40	11	left	femur	Troclea	medial	CORT	2493.93	1.7572	3.8007	1.5292	0.0165	0.1234	0.0336	0.0281	0.0404	0.0003	1.1512	1.1512	59	27.4355	0.589781	0.0198166
40	11	left	femur	Troclea	lateral	CORT	2095.43	1.4369	3.2482	1.425	0.0133	0.0779	0.0267	0.0281	0.0485	0.0003	1.0373	1.0373	59	27.4355	0.633159	0.0169054
40	11	left	femur	central	medial	CORT	1994.24	1.3846	6.4961	0.995	0.0132	0.0649	0.0245	0.0279	0.0633	0.0003	1.0992	1.0992	59	27.4355	0.694079	0.0170049
40	11	left	femur	central	lateral	CORT	1555.31	1.0483	2.5408	0.9973	0.0096	0.0691	0.0219	0.0372	0.047	0.0003	0.9979	0.9979	59	27.4355	0.558195	0.0122245
40	11	left	femur	posterior	medial	CORT	2651.47	1.8118	8.0024	1.5087	0.0178	0.0341	0.0274	0.0279	0.1277	0.0003	1.2083	1.2083	59	27.4355	0.820694	0.022487
40	11	left	femur	posterior	lateral	CORT	1636.04	1.0801	3.5374	0.9562	0.0106	0.0218	0.0203	0.057	0.1611	0.0009	0.9235	0.9235	59	27.4355	0.738652	0.0149946
40	11	left	femur	shaft		CORT	1958.11	1.3936	3.0147	1.3293	0.0128	0.0675	0.0272	0.0748	0.0948	0.0003	1.2809	1.2809	59	27.4355	0.558962	0.0152038
40	11	left	tibia	shaft		CORT	1646.88	1.1338	1.8855	1.1296	0.0104	0.0684	0.0267	0.0755	0.0796	0.0003	0.8904	0.8904	59	27.4355	0.513217	0.0137029
35	11	right	patella			CORT	2605.1	1.7413	5.4831	1.649	0.0166	0.169	0.0458	0.0938	0.0605	0.0003	1.4035	1.4035	59	27.4355	0.392093	0.0179579
35	11	right	tibia		medial	CORT	3729.13	2.3931	10.154	1.8068	0.0257	0.0665	0.0379	0.0201	0.0653	0.0003	1.3091	1.3091	59	27.4355	0.764637	0.0289797
35	11	right	tibia		lateral	CORT	2636.29	1.7799	6.6553	1.4893	0.0172	0.1614	0.0418	0.0704	0.0605	0.0006	1.3742	1.3742	59	27.4355	0.462185	0.0193193
35	11	right	tibia		medial	trae	1548.42	0.9755	2.0893	0.9703	0.0098	0.059	0.0196	0.0309	0.05	0.0003	0.8747	0.8747	59	27.4355	0.618047	0.0121137
35	11	right	tibia		lateral	trae	1950.35	1.2553	4.699	1.135	0.0128	0.0707	0.0242	0.04	0.0613	0.0003	1.1786	1.1786	59	27.4355	0.605133	0.0146442
35	11	right	femur		medial	trae	1710.27	1.116	5.4189	1.0748	0.0112	0.0747	0.031	0.1487	0.128	0.0005	1.1214	1.1214	59	27.4355	0.462595	0.0143404
35	11	right	femur		lateral	trae	2192.44	1.3468	2.6359	1.3365	0.0144	0.0482	0.0271	0.0648	0.1337	0.0003	1.0312	1.0312	59	27.4355	0.673552	0.0182532
35	11	right	femur	Troclea	medial	CORT	3541.5	2.4786	11.6224	1.8806	0.0236	0.2604	0.0627	0.0831	0.0606	0.0003	1.5974	1.5974	59	27.4355	0.421712	0.0264413
35	11	right	femur	Troclea	lateral	CORT	3086.56	2.147	3.9412	1.8882	0.0194	0.2649	0.0654	0.103	0.0436	0.001	1.7173	1.7173	59	27.4355	0.297408	0.0194505
35	11	right	femur	central	medial	CORT	4140.96	2.7221	14.4962	1.7951	0.0284	0.1362	0.0518	0.0391	0.0672	0.0003	1.411	1.411	59	27.4355	0.632173	0.0327466
35	11	right	femur	central	lateral	CORT	3913.38	2.5462	8.7787	1.871	0.0259	0.1614	0.0587	0.103	0.1001	0.0008	1.6171	1.6171	59	27.4355	0.492861	0.0289309
35	11	right	femur	posterior	medial	CORT	4602.11	3.0135	14.4962	2.5088	0.0318	0.132	0.0565	0.0605	0.1015	0.001	1.5922	1.5922	59	27.4355	0.626543	0.0353997
35	11	right	femur	posterior	lateral	CORT	3252.52	2.0309	8.7787	1.7808	0.0217	0.0514	0.0388	0.0867	0.1611	0.0003	1.3739	1.3739	59	27.4355	0.650121	0.0252247
35	11	right	femur	shaft		CORT	2462.52	1.6381	2.9086	1.5944	0.0165	0.0889	0.0339	0.0465	0.071	0.0003	1.0296	1.0296	59	27.4355	0.604255	0.0204843
35	11	right	tibia	shaft		CORT	2168.03	1.4172	8.8992	1.3569	0.0151	0.0373	0.0282	0.0787	0.1128	0.0003	1.3512	1.3512	59	27.4355	0.589034	0.0166108
35	11	left	patella			CORT	1417.4	0.9086	2.7584	0.8389	0.0094	0.038	0.0205	0.051	0.0892	0.0003	0.8305	0.8305	59	27.4355	0.636234	0.0130428
35	11	left	tibia		medial	CORT	2610.24	1.6413	10.8551	1.2321	0.0175	0.0576	0.0279	0.0166	0.0484	0.0003	1.0933	1.0933	59	27.4355	0.744615	0.0207748
35	11	left	tibia		lateral	CORT	1555.89	1.0424	2.6324	0.9453	0.0107	0.0479	0.0204	0.0172	0.0359	0.0003	0.782	0.782	59	27.4355	0.676083	0.0137921
35	11	left	tibia		medial	trae	848.741	0.5551	1.61	0.5392	0.0058	0.0183	0.0103	0.0221	0.0583	0.0003	0.733	0.733	59	27.4355	0.725124	0.00746878
35	11	left	tibia		lateral	trae	812.087	0.5207	2.0154	0.4828	0.0053	0.0253	0.0106	0.0317	0.0549	0.0003	0.746	0.746	59	27.4355	0.633949	0.00671986
35	11	left	femur		medial	trae	1128.93	0.7272	1.6456	0.6961	0.0076	0.0252	0.0159	0.0776	0.1283	0.0003	0.8929	0.8929	59	27.4355	0.623118	0.00990758
35	11	left	femur		lateral	trae	811.593	0.5158	1.5013	0.4871	0.0051	0.0352	0.015	0.1304	0.1021	0.0003	0.9632	0.9632	59	27.4355	0.43914	0.0065871
35	11	left	femur	Troclea	medial	CORT	2493.93	1.7183	4.1884	1.5294	0.0177	0.0877	0.0312	0.0319	0.0591	0.0003	1.3104	1.3104	59	27.4355	0.649451	0.0202629
35	11	left	femur	Troclea	lateral	CORT	2095.43	1.2914	3.267	1.2004	0.0134	0.077	0.0273	0.0323	0.0558	0.0003	1.007	1.007	59	27.4355	0.633371	0.017291
35	11	left	femur	central	medial	CORT	1994.24	1.2873	6.2265	0.9011	0.0137	0.0507	0.0252	0.0359	0.0929	0.0003	1.0523	1.0523	59	27.4355	0.721273	0.0181761
35	11	left	femur	central	lateral	CORT	1555.31	0.9727	2.7987	0.9015	0.0098	0.0626	0.0221	0.0373	0.0498	0.0003	0.9363	0.9363	59	27.4355	0.571757	0.0126358
35	11	left	femur	posterior	medial	CORT	2651.47	1.6386	7.3596	1.368	0.0178	0.0345	0.0293	0.032	0.1402	0.0003	1.0697	1.0697	59	27.4355	0.81417	0.0238552
35	11	left	femur	posterior	lateral	CORT	1636.04	0.9907	3.0546	0.8968	0.0108	0.0166	0.0209	0.0637	0.1646	0.0007	0.8928	0.8928	59	27.4355	0.720981	0.0150685
35	11	left	femur	shaft		CORT	1958.11	1.255	3.2185	1.1714	0.0126	0.0733	0.028	0.0722	0.0885	0.0003	1.1054	1.1054	59	27.4355	0.550716	0.01542
35	11	left	tibia	shaft		CORT	1646.88	1.0495	1.9852	1.0556	0.0108	0.057	0.0244	0.0938	0.0981	0.0003	1.3062	1.3062	59	27.4355	0.511204	0.0124734
30	11	right	patella			CORT	2605.1	1.6664	5.9722	1.5582	0.0168	0.1644	0.0458	0.0926	0.0589	0.0003	1.3669	1.3669	59	27.4355	0.388779	0.0178061
30	11	right	tibia		medial	CORT	3729.13	2.241	9.7369	1.754	0.0259	0.0592	0.0381	0.0231	0.0779	0.0003	1.2991	1.2991	59	27.4355	0.771287	0.029386
30	11	right	tibia		lateral	CORT	2636.29	1.7326	7.3619	1.4784	0.0177	0.1487	0.0452	0.0718	0.0638	0.0005	1.1697	1.1697	59	27.4355	0.470501	0.0212667
30	11	right	tibia		medial	trae	1548.42	0.9372	1.927	0.9377	0.0101	0.0496	0.0192	0.038	0.0763	0.0003	0.9404	0.9404	59	27.4355	0.667542	0.0128168
30	11	right	tibia		lateral	trae	1950.35	1.1934	4.7522	1.0838	0.0129	0.0664	0.0233	0.0475	0.0765	0.0003	1.2138	1.2138	59	27.4355	0.616935	0.0143746
30	11	right	femur		medial	trae	1710.27	1.0674	5.5175	1.0274	0.0115	0.0656	0.0328	0.1692	0.1466	0.0003	1.0135	1.0135	59	27.4355	0.464218	0.0152263
30	11	right	femur		lateral	trae	2192.44	1.2818	2.7044	1.2644	0.0147	0.039	0.0283	0.074	0.1593	0.0003	0.9135	0.9135	59	27.4355	0.682812	0.0193236
30	11	right	femur	Troclea	medial	CORT	3541.5	2.3982	11.7691	1.7339	0.0246	0.2341	0.0634	0.0917	0.0713	0.0003	1.6546	1.6546	59	27.4355	0.437423	0.0277326
30	11	right	femur	Troclea	lateral	CORT	3086.56	2.0611	3.5941	1.878	0.0195	0.2623	0.0646	0.1072	0.0459	0.001	1.8212	1.8212	59	27.4355	0.299804	0.0193673
30	11	right	femur	central	medial	CORT	4140.96	2.5985	13.8072	1.7082	0.029	0.12	0.0504	0.0506	0.0934	0.0004	1.5752	1.5752	59	27.4355	0.648611	0.03269
30	11	right	femur	central	lateral	CORT	3913.38	2.4281	8.1382	1.7395	0.0262	0.1508	0.0597	0.1071	0.1052	0.0008	1.6478	1.6478	59	27.4355	0.495525	0.0295829
30	11	right	femur	posterior	medial	CORT	4602.11	2.8505	13.8072	2.3593	0.0323	0.1199	0.0571	0.0681	0.1142	0.001	1.6492	1.6492	59	27.4355	0.62644	0.0357697
30	11	right	femur	posterior	lateral	CORT	3252.52	1.8884	8.1382	1.6546	0.0217	0.0514	0.042	0.0964	0.1719	0.0003	1.301	1.301	59	27.4355	0.640701	0.0269094
30	11	right	femur	shaft		CORT	2462.52	1.5413	2.7987	1.5148	0.0166	0.086	0.0327	0.0494	0.0746	0.0004	1.3548	1.3548	59	27.4355	0.601613	0.0196727
30	11	right	tibia	shaft		CORT	2168.03	1.3419	8.6018	1.2798	0.0154	0.0288	0.0304	0.0665	0.1014	0.0003	1.0944	1.0944	59	27.4355	0.603931	0.0183595
30	11	left	patella			CORT	1417.4	0.8542	2.5205	0.7882	0.0095	0.0356	0.0203	0.0479	0.0842	0.0003	0.7951	0.7951	59	27.4355	0.637396	0.0129391
30	11	left	tibia		medial	CORT	2610.24	1.5794	9.4681	1.2059	0.0181	0.0421	0.028	0.0204	0.0763	0.0003	1.0927	1.0927	59	27.4355	0.789038	0.0220931
30	11	left	tibia		lateral	CORT	1555.89	0.9928	2.4426	0.9048	0.0111	0.0363	0.0203	0.0198	0.0542	0.0003	0.8034	0.8034	59	27.4355	0.732432	0.0148684
30	11	left	tibia		medial	trae	848.741	0.5303	1.5474	0.5032	0.006	0.0137	0.0102	0.0409	0.1314	0.0003	0.8401	0.8401	59	27.4355	0.762623	0.00777876
30	11	left	tibia		lateral	trae	812.087	0.5057	2.058	0.4613	0.0055	0.0182	0.0107	0.0554	0.1078	0.0003	0.8708	0.8708	59	27.4355	0.660539	0.00706777
30	11	left	femur		medial	trae	1128.93	0.6957	1.7008	0.6706	0.0078	0.0191	0.0168	0.0917	0.1534	0.0003	0.756	0.756	59	27.4355	0.625867	0.0105146
30	11	left	femur		lateral	trae	811.593	0.5049	1.3354	0.4723	0.0053	0.0302	0.0163	0.1516	0.1187	0.0003	0.8312	0.8312	59	27.4355	0.439142	0.00715801
30	11	left	femur	Troclea	medial	CORT	2493.93	1.6228	4.0566	1.4046	0.0179	0.0818	0.0314	0.0343	0.069	0.0003	1.3281	1.3281	59	27.4355	0.667957	0.0209739
30	11	left	femur	Troclea	lateral	CORT	2095.43	1.236	3.0237	1.1804	0.0138	0.0651	0.026	0.0345	0.0707	0.0003	1.1484	1.1484	59	27.4355	0.672053	0.0174734
30	11	left	femur	central	medial	CORT	1994.24	1.2486	6.2562	0.9085	0.0141	0.0388	0.0247	0.0343	0.1054	0.0003	1.0991	1.0991	59	27.4355	0.754474	0.0186355
30	11	left	femur	central	lateral	CORT	1555.31	0.9195	2.5987	0.8747	0.0099	0.0587	0.022	0.0394	0.0553	0.0003	0.9947	0.9947	59	27.4355	0.583949	0.0128469
30	11	left	femur	posterior	medial	CORT	2651.47	1.5493	6.5168	1.27	0.0182	0.0256	0.0297	0.0344	0.162	0.0003	1.0269	1.0269	59	27.4355	0.824847	0.024498
30	11	left	femur	posterior	lateral	CORT	1636.04	0.9264	3.0084	0.8236	0.0109	0.0128	0.0204	0.0621	0.1755	0.0008	0.9399	0.9399	59	27.4355	0.738636	0.0150682
30	11	left	femur	shaft		CORT	1958.11	1.1981	2.8671	1.1182	0.0129	0.0656	0.0261	0.0777	0.0973	0.0003	1.4327	1.4327	59	27.4355	0.556	0.0145116
30	11	left	tibia	shaft		CORT	1646.88	1.0462	1.8147	1.0889	0.0116	0.0363	0.025	0.1075	0.1181	0.0003	1.2373	1.2373	59	27.4355	0.523493	0.0130873
25	11	right	patella			CORT	2605.1	1.5144	4.6908	1.4056	0.0167	0.1681	0.0501	0.0984	0.0618	0.0003	1.2663	1.2663	59	27.4355	0.385768	0.019327
25	11	right	tibia		medial	CORT	3729.13	2.0046	8.2325	1.5701	0.0267	0.0409	0.0393	0.0358	0.1347	0.0003	1.2985	1.2985	59	27.4355	0.790029	0.0310482
25	11	right	tibia		lateral	CORT	2636.29	1.5646	6.421	1.3614	0.018	0.14	0.0459	0.0858	0.081	0.0003	1.2216	1.2216	59	27.4355	0.485612	0.0222896
25	11	right	tibia		medial	trae	1548.42	0.8527	1.8487	0.8471	0.0106	0.0387	0.0211	0.0892	0.1783	0.0003	0.9032	0.9032	59	27.4355	0.666542	0.014064
25	11	right	tibia		lateral	trae	1950.35	1.0718	3.983	0.9778	0.0129	0.066	0.0226	0.0522	0.0875	0.0003	1.191	1.191	59	27.4355	0.626342	0.0141553
25	11	right	femur		medial	trae	1710.27	0.9836	5.4855	0.9519	0.012	0.0532	0.0285	0.1739	0.1603	0.0004	1.2197	1.2197	59	27.4355	0.479653	0.0136701
25	11	right	femur		lateral	trae	2192.44	1.159	2.7063	1.1292	0.015	0.0336	0.0248	0.0832	0.1872	0.0003	1.1234	1.1234	59	27.4355	0.692308	0.0171692
25	11	right	femur	Troclea	medial	CORT	3541.5	2.2534	10.6908	1.52	0.0256	0.209	0.0638	0.1008	0.0835	0.0003	1.552	1.552	59	27.4355	0.453066	0.0289056
25	11	right	femur	Troclea	lateral	CORT	3086.56	1.8204	3.1395	1.6656	0.0171	0.3217	0.0655	0.1087	0.0454	0.001	1.6833	1.6833	59	27.4355	0.294614	0.0192972
25	11	right	femur	central	medial	CORT	4140.96	2.3112	11.3481	1.5435	0.0287	0.129	0.0523	0.0423	0.0694	0.0003	1.3455	1.3455	59	27.4355	0.621307	0.0324944
25	11	right	femur	central	lateral	CORT	3913.38	2.1425	6.865	1.5713	0.0253	0.1736	0.0597	0.1085	0.1017	0.0003	1.5576	1.5576	59	27.4355	0.483825	0.0288843
25	11	right	femur	posterior	medial	CORT	4602.11	2.5308	12.084	2.0862	0.0318	0.1306	0.0603	0.0892	0.1402	0.0004	1.522	1.522	59	27.4355	0.61116	0.0368529
25	11	right	femur	posterior	lateral	CORT	3252.52	1.6305	6.865	1.3933	0.0207	0.0762	0.0383	0.0759	0.1337	0.0003	1.324	1.324	59	27.4355	0.637882	0.0244309
25	11	right	femur	shaft		CORT	2462.52	1.392	2.594	1.3592	0.0168	0.0825	0.0335	0.0489	0.0757	0.0003	1.195	1.195	59	27.4355	0.607544	0.0203527
25	11	right	tibia	shaft		CORT	2168.03	1.2012	8.2254	1.1022	0.0157	0.0232	0.0297	0.0667	0.0957	0.0003	1.2093	1.2093	59	27.4355	0.589286	0.0175018
25	11	left	patella			CORT	1417.4	0.7673	2.0858	0.7185	0.0094	0.0377	0.0203	0.0432	0.0733	0.0003	0.744	0.744	59	27.4355	0.629185	0.0127724
25	11	left	tibia		medial	CORT	2610.24	1.4001	8.1398	1.0462	0.0183	0.0355	0.028	0.0243	0.1086	0.0003	1.1015	1.1015	59	27.4355	0.817156	0.0228804
25	11	left	tibia		lateral	CORT	1555.89	0.8957	2.4469	0.7986	0.0113	0.0315	0.0203	0.0222	0.0758	0.0003	0.7972	0.7972	59	27.4355	0.773469	0.0157014
25	11	left	tibia		medial	trae	848.741	0.4796	1.281	0.4593	0.0063	0.0054	0.0101	0.0495	0.2107	0.0003	0.7863	0.7863	59	27.4355	0.809762	0.00817859
25	11	left	tibia		lateral	trae	812.087	0.4539	1.6339	0.413	0.0057	0.0152	0.0107	0.066	0.124	0.0003	0.8571	0.8571	59	27.4355	0.652632	0.00698316
25	11	left	femur		medial	trae	1128.93	0.6132	1.5318	0.5955	0.0078	0.0203	0.0164	0.0894	0.1441	0.0003	0.7789	0.7789	59	27.4355	0.617131	0.0101209
25	11	left	femur		lateral	trae	811.593	0.4582	1.4872	0.4222	0.0055	0.0264	0.0155	0.1511	0.1202	0.0003	0.8549	0.8549	59	27.4355	0.443052	0.00686731
25	11	left	femur	Troclea	medial	CORT	2493.93	1.4504	3.1845	1.3334	0.018	0.0789	0.0313	0.0352	0.0734	0.0003	1.2468	1.2468	59	27.4355	0.675875	0.0211549
25	11	left	femur	Troclea	lateral	CORT	2095.43	1.1491	2.5757	1.1206	0.0144	0.052	0.026	0.0358	0.0898	0.0003	1.0335	1.0335	59	27.4355	0.714968	0.0185892
25	11	left	femur	central	medial	CORT	1994.24	1.1043	5.2777	0.8036	0.014	0.0419	0.0248	0.0354	0.1104	0.0003	0.9851	0.9851	59	27.4355	0.757202	0.0187786
25	11	left	femur	central	lateral	CORT	1555.31	0.843	2.0162	0.8074	0.0103	0.0494	0.0223	0.039	0.0592	0.0003	0.8303	0.8303	59	27.4355	0.602851	0.0134436
25	11	left	femur	posterior	medial	CORT	2651.47	1.3772	6.453	1.1642	0.0183	0.0225	0.0294	0.0375	0.1752	0.0003	1.0083	1.0083	59	27.4355	0.823695	0.0242166
25	11	left	femur	posterior	lateral	CORT	1636.04	0.8375	2.6363	0.7637	0.0111	0.0074	0.0208	0.0676	0.175	0.0006	0.8365	0.8365	59	27.4355	0.721352	0.0150041
25	11	left	femur	shaft		CORT	1958.11	1.0851	2.3366	1.0318	0.0127	0.0694	0.0272	0.0741	0.091	0.0003	1.2746	1.2746	59	27.4355	0.551181	0.0149921
25	11	left	tibia	shaft		CORT	1646.88	0.9163	1.5987	0.9367	0.0112	0.0439	0.0237	0.1042	0.1058	0.0003	1.3638	1.3638	59	27.4355	0.50381	0.0119403
20	11	right	patella			CORT	2605.1	1.4479	4.5104	1.3493	0.0174	0.152	0.0449	0.0877	0.0533	0.0003	1.4309	1.4309	59	27.4355	0.378014	0.0169728
20	11	right	tibia		medial	CORT	3729.13	1.825	8.2837	1.4203	0.0273	0.0294	0.037	0.0404	0.1589	0.0003	1.3676	1.3676	59	27.4355	0.797291	0.0294997
20	11	right	tibia		lateral	CORT	2636.29	1.4717	6.2965	1.2872	0.0179	0.1415	0.0411	0.0874	0.082	0.0003	1.424	1.424	59	27.4355	0.484061	0.0198949
20	11	right	tibia		medial	trae	1548.42	0.7859	1.5991	0.7925	0.0109	0.032	0.021	0.085	0.1907	0.0003	0.84	0.84	59	27.4355	0.691694	0.0145256
20	11	right	tibia		lateral	trae	1950.35	0.9665	4.0225	0.9011	0.0122	0.0824	0.0231	0.0451	0.0674	0.0003	1.1425	1.1425	59	27.4355	0.599111	0.0138395
20	11	right	femur		medial	trae	1710.27	0.8973	4.9897	0.8619	0.0121	0.0509	0.0317	0.164	0.1572	0.0004	1.0209	1.0209	59	27.4355	0.489415	0.0155144
20	11	right	femur		lateral	trae	2192.44	1.0162	2.1609	0.9915	0.0138	0.059	0.0262	0.074	0.1589	0.0003	1.0953	1.0953	59	27.4355	0.682267	0.0178754
20	11	right	femur	Troclea	medial	CORT	3541.5	2.1154	8.9403	1.3988	0.0275	0.1676	0.0633	0.1095	0.1008	0.0003	1.5695	1.5695	59	27.4355	0.479315	0.0303407
20	11	right	femur	Troclea	lateral	CORT	3086.56	1.804	2.8132	1.6433	0.0196	0.2691	0.0692	0.1109	0.0545	0.001	1.4784	1.4784	59	27.4355	0.329504	0.0228017
20	11	right	femur	central	medial	CORT	4140.96	2.1265	11.9182	1.4285	0.0296	0.1091	0.0503	0.0509	0.0963	0.0003	1.4652	1.4652	59	27.4355	0.654212	0.0329069
20	11	right	femur	central	lateral	CORT	3913.38	1.9679	6.2425	1.4868	0.0241	0.1997	0.0608	0.1108	0.1044	0.0003	1.5139	1.5139	59	27.4355	0.48513	0.0294959
20	11	right	femur	posterior	medial	CORT	4602.11	2.3019	11.9182	1.8796	0.0317	0.1337	0.0603	0.0935	0.1521	0.0004	1.526	1.526	59	27.4355	0.6193	0.0373438
20	11	right	femur	posterior	lateral	CORT	3252.52	1.4889	6.2425	1.3107	0.0207	0.0751	0.0423	0.0992	0.1742	0.0003	1.1971	1.1971	59	27.4355	0.637162	0.0269519
20	11	right	femur	shaft		CORT	2462.52	1.2735	2.454	1.2352	0.0163	0.0921	0.0334	0.0448	0.0632	0.0004	1.2046	1.2046	59	27.4355	0.585185	0.0195452
20	11	right	tibia	shaft		CORT	2168.03	1.084	6.8791	1.0138	0.0169	-0.003	0.0298	0.0673	0.0935	0.0003	1.1041	1.1041	59	27.4355	0.581468	0.0173277
20	11	left	patella			CORT	1417.4	0.7091	1.8045	0.6745	0.0101	0.0241	0.0195	0.0374	0.0655	0.0003	0.8613	0.8613	59	27.4355	0.63654	0.0124125
20	11	left	tibia		medial	CORT	2610.24	1.2646	7.5947	0.9288	0.0184	0.0349	0.027	0.0234	0.1115	0.0003	1.1564	1.1564	59	27.4355	0.826538	0.0223165
20	11	left	tibia		lateral	CORT	1555.89	0.8149	2.3147	0.7129	0.0116	0.027	0.0201	0.0226	0.0838	0.0003	0.8927	0.8927	59	27.4355	0.787594	0.0158306
20	11	left	tibia		medial	trae	848.741	0.4274	1.3354	0.4055	0.0061	0.0094	0.0101	0.0396	0.1571	0.0003	0.7375	0.7375	59	27.4355	0.798678	0.00806665
20	11	left	tibia		lateral	trae	812.087	0.4121	1.5979	0.3717	0.0056	0.0163	0.0107	0.0557	0.0997	0.0003	0.7985	0.7985	59	27.4355	0.64157	0.0068648
20	11	left	femur		medial	trae	1128.93	0.5521	1.5063	0.5302	0.0077	0.0217	0.0167	0.0864	0.1376	0.0003	0.747	0.747	59	27.4355	0.614286	0.0102586
20	11	left	femur		lateral	trae	811.593	0.4213	1.4191	0.3768	0.0052	0.032	0.0159	0.1403	0.1079	0.0003	0.8311	0.8311	59	27.4355	0.43473	0.00691221
20	11	left	femur	Troclea	medial	CORT	2493.93	1.3199	2.7776	1.2587	0.0174	0.0918	0.0311	0.0368	0.0813	0.0003	1.2548	1.2548	59	27.4355	0.6884	0.0214092
20	11	left	femur	Troclea	lateral	CORT	2095.43	1.0194	2.3659	1.0404	0.0133	0.0751	0.0261	0.0366	0.0883	0.0003	1.0342	1.0342	59	27.4355	0.706966	0.0184518
20	11	left	femur	central	medial	CORT	1994.24	1.0034	4.9381	0.7344	0.0143	0.035	0.0248	0.0382	0.1238	0.0003	1.0018	1.0018	59	27.4355	0.764198	0.0189521
20	11	left	femur	central	lateral	CORT	1555.31	0.7888	1.8687	0.7753	0.0112	0.0292	0.0221	0.0437	0.0838	0.0003	0.8795	0.8795	59	27.4355	0.657255	0.0145253
20	11	left	femur	posterior	medial	CORT	2651.47	1.2285	6.4699	1.0267	0.0182	0.0253	0.0277	0.0366	0.1818	0.0003	1.113	1.113	59	27.4355	0.832418	0.023058
20	11	left	femur	posterior	lateral	CORT	1636.04	0.7533	2.3041	0.6902	0.0117	-0.0058	0.0207	0.0732	0.1906	0.0007	0.8616	0.8616	59	27.4355	0.722517	0.0149561
20	11	left	femur	shaft		CORT	1958.11	0.9688	1.9966	0.9089	0.0116	0.0935	0.0271	0.0673	0.0722	0.0003	1.2822	1.2822	59	27.4355	0.517563	0.0140259
20	11	left	tibia	shaft		CORT	1646.88	0.8357	1.6171	0.8209	0.0118	0.0319	0.0283	0.1365	0.1404	0.0003	1.0683	1.0683	59	27.4355	0.507042	0.0143493
50	13	right	patella			CORT	611.086	0.4762	4.0968	0.4099	0.004	-0.0226	0.0044	0.0133	0.7881	0.0005	0.9547	0.9547	66	23.628	0.983404	0.00432698
50	13	right	tibia		medial	CORT	699.913	0.5454	1.6346	0.5015	0.0047	-0.0242	0.0065	0.0652	0.6891	0.0003	0.6243	0.6243	66	23.628	0.913562	0.00593815
50	13	right	tibia		lateral	CORT	1160.46	0.9044	3.3541	0.7906	0.0076	-0.041	0.0095	0.01	0.6868	0.0003	0.6813	0.6813	66	23.628	0.985649	0.00936366
50	13	right	tibia		medial	trae	752.257	0.5862	3.3085	0.5266	0.0047	0.0019	0.0064	0.0112	0.2349	0.0004	0.8264	0.8264	66	23.628	0.95449	0.00610874
50	13	right	tibia		lateral	trae	1227.66	0.9567	3.3873	0.8374	0.0079	-0.0054	0.0104	0.0111	0.2478	0.0005	0.8812	0.8812	66	23.628	0.957126	0.00995411
50	13	right	femur		medial	trae	326.571	0.2545	0.9761	0.2159	0.002	-0.0076	0.0026	0.0211	0.5321	0.0004	0.7703	0.7703	66	23.628	0.961858	0.00250083
50	13	right	femur		lateral	trae	417.574	0.3254	1.0665	0.3082	0.0027	-0.0098	0.0036	0.0193	0.5089	0.0004	0.6371	0.6371	66	23.628	0.963461	0.00346846
50	13	right	femur	Troclea	medial	CORT	575.831	0.4487	0.943	0.4111	0.0034	0.015	0.007	0.0799	0.2091	0.0003	0.6187	0.6187	66	23.628	0.723529	0.00506471
50	13	right	femur	Troclea	lateral	CORT	673.683	0.525	0.9979	0.5075	0.0041	-0.0029	0.007	0.0595	0.2656	0.0003	0.6223	0.6223	66	23.628	0.816979	0.00571886
50	13	right	femur	central	medial	CORT	737.312	0.5746	1.5454	0.5375	0.0046	0.0043	0.0073	0.0239	0.2621	0.0003	0.6206	0.6206	66	23.628	0.916434	0.00668997
50	13	right	femur	central	lateral	CORT	759.313	0.5917	1.4257	0.5517	0.0048	-0.0145	0.007	0.0239	0.267	0.0003	0.6178	0.6178	66	23.628	0.917841	0.00642489
50	13	right	femur	posterior	medial	CORT	752.291	0.5863	3.9752	0.5414	0.0046	0.0098	0.0097	0.0881	0.1797	0.0003	0.675	0.675	66	23.628	0.671023	0.00650892
50	13	right	femur	posterior	lateral	CORT	709.76	0.5531	1.4098	0.5299	0.0045	-0.0081	0.0072	0.0507	0.2612	0.0003	0.6451	0.6451	66	23.628	0.837448	0.00602962
50	13	right	femur	shaft		CORT	874.423	0.6814	1.5247	0.6458	0.0053	0.0345	0.0092	0.0292	0.0487	0.0005	1.0872	1.0872	66	23.628	0.62516	0.00575148
50	13	right	tibia	shaft		CORT	1677.12	1.307	4.1038	1.3059	0.0098	0.1301	0.0326	0.112	0.058	0.0003	1.3662	1.3662	66	23.628	0.341176	0.0111223
50	13	left	patella			CORT	715.135	0.5573	4.3061	0.406	0.0045	-0.0003	0.006	0.0117	0.548	0.0005	0.7137	0.7137	66	23.628	0.979096	0.00587458
50	13	left	tibia		medial	CORT	3433.12	2.6755	17.1724	1.6605	0.0225	-0.0241	0.0271	0.0095	0.5964	0.0003	1.0617	1.0617	66	23.628	0.984321	0.0266751
50	13	left	tibia		lateral	CORT	1602.83	1.2491	9.3591	0.9876	0.0101	0.0071	0.0155	0.0623	0.4062	0.0003	0.822	0.822	66	23.628	0.867022	0.0134389
50	13	left	tibia		medial	trae	631.994	0.4925	1.9179	0.4797	0.004	-0.0086	0.0051	0.0094	0.382	0.0004	0.7917	0.7917	66	23.628	0.975984	0.00497752
50	13	left	tibia		lateral	trae	581.252	0.453	2.2019	0.4253	0.0036	-0.003	0.0053	0.0654	0.2719	0.0006	1.0117	1.0117	66	23.628	0.806107	0.00427237
50	13	left	femur		medial	trae	388.927	0.3031	1.4721	0.2677	0.0025	-0.0115	0.0027	0.0198	0.5385	0.0004	1.0361	1.0361	66	23.628	0.964535	0.00260425
50	13	left	femur		lateral	trae	513.912	0.4005	1.6151	0.3386	0.0032	0.0026	0.0056	0.0791	0.2885	0.0004	0.6943	0.6943	66	23.628	0.78482	0.00439499
50	13	left	femur	Troclea	medial	CORT	1847.51	1.4398	7.1895	1.2266	0.0116	0.0442	0.0185	0.0253	0.1179	0.0003	0.8996	0.8996	66	23.628	0.823324	0.0152315
50	13	left	femur	Troclea	lateral	CORT	1414.94	1.1027	2.6913	1.0478	0.0083	0.1033	0.0224	0.0895	0.1002	0.0003	0.8719	0.8719	66	23.628	0.528202	0.0118317
50	13	left	femur	central	medial	CORT	1813.28	1.4131	6.9834	1.0649	0.0115	0.0264	0.0175	0.0431	0.1318	0.0003	1.1682	1.1682	66	23.628	0.753573	0.0131875
50	13	left	femur	central	lateral	CORT	1962.73	1.5296	4.8426	1.3548	0.0122	0.031	0.02	0.0361	0.1169	0.0003	0.9367	0.9367	66	23.628	0.764052	0.015281
50	13	left	femur	posterior	medial	CORT	2292.26	1.7864	10.4318	1.3242	0.0146	0.0293	0.0227	0.0311	0.117	0.0003	0.9978	0.9978	66	23.628	0.790007	0.0179331
50	13	left	femur	posterior	lateral	CORT	1790.87	1.3956	7.9918	1.1234	0.0112	0.0471	0.02	0.042	0.1002	0.0003	0.94	0.94	66	23.628	0.704641	0.0140928
50	13	left	femur	shaft		CORT	978.676	0.7627	1.9833	0.7189	0.0059	0.0382	0.0108	0.0193	0.0355	0.001	0.8456	0.8456	66	23.628	0.64781	0.00699635
50	13	left	tibia	shaft		CORT	1405.52	1.0953	2.2674	1.0628	0.0084	0.0654	0.0232	0.1045	0.0844	0.0003	1.1429	1.1429	66	23.628	0.446797	0.0103657
45	13	right	patella			CORT	611.086	0.4332	3.9651	0.3495	0.004	-0.0193	0.0043	0.0131	0.8578	0.0003	0.9088	0.9088	66	23.628	0.984958	0.00423532
45	13	right	tibia		medial	CORT	699.913	0.4913	1.4857	0.4446	0.0045	-0.0172	0.0063	0.0623	0.7751	0.0003	0.6153	0.6153	66	23.628	0.925603	0.0058313
45	13	right	tibia		lateral	CORT	1160.46	0.7882	3.081	0.6792	0.0074	-0.0331	0.0084	0.0133	0.7543	0.0003	0.8895	0.8895	66	23.628	0.982673	0.00825446
45	13	right	tibia		medial	trae	752.257	0.5389	2.7798	0.4908	0.0046	0.0035	0.0066	0.011	0.1819	0.0003	0.806	0.806	66	23.628	0.942976	0.00622364
45	13	right	tibia		lateral	trae	1227.66	0.875	3.4141	0.7454	0.0077	0.0007	0.0105	0.0109	0.206	0.0004	0.8988	0.8988	66	23.628	0.949746	0.00997234
45	13	right	femur		medial	trae	326.571	0.2294	0.7883	0.1979	0.002	-0.0062	0.0028	0.1048	0.7732	0.0004	0.7097	0.7097	66	23.628	0.880638	0.00246579
45	13	right	femur		lateral	trae	417.574	0.2976	0.9757	0.2883	0.0026	-0.0091	0.0031	0.0473	0.7599	0.0004	1.0038	1.0038	66	23.628	0.941402	0.00291835
45	13	right	femur	Troclea	medial	CORT	575.831	0.4005	0.8717	0.3396	0.0034	0.0131	0.007	0.0761	0.1968	0.0003	0.6574	0.6574	66	23.628	0.721143	0.005048
45	13	right	femur	Troclea	lateral	CORT	673.683	0.459	0.8444	0.4382	0.0041	-0.0026	0.007	0.0575	0.2378	0.0003	0.6574	0.6574	66	23.628	0.805283	0.00563698
45	13	right	femur	central	medial	CORT	737.312	0.5356	1.5076	0.512	0.0047	0.0014	0.0072	0.0158	0.2425	0.0003	0.6574	0.6574	66	23.628	0.938831	0.00675958
45	13	right	femur	central	lateral	CORT	759.313	0.5232	1.3583	0.482	0.0047	-0.0099	0.007	0.0271	0.2428	0.0003	0.6574	0.6574	66	23.628	0.899592	0.00629715
45	13	right	femur	posterior	medial	CORT	752.291	0.5431	3.1063	0.4917	0.0047	0.0088	0.0094	0.0753	0.1679	0.0003	0.7086	0.7086	66	23.628	0.690378	0.00648956
45	13	right	femur	posterior	lateral	CORT	709.76	0.4977	1.3583	0.4793	0.0044	-0.0047	0.0071	0.0459	0.2428	0.0003	0.6773	0.6773	66	23.628	0.841011	0.00597118
45	13	right	femur	shaft		CORT	874.423	0.6559	1.4608	0.6168	0.0054	0.0322	0.01	0.032	0.0536	0.0005	1.0816	1.0816	66	23.628	0.626168	0.00626168
45	13	right	tibia	shaft		CORT	1677.12	1.291	4.2706	1.2878	0.0101	0.1196	0.0348	0.1147	0.0604	0.0003	1.2065	1.2065	66	23.628	0.344946	0.0120041
45	13	left	patella			CORT	715.135	0.5009	4.3193	0.3558	0.0044	0.0009	0.006	0.0092	0.6133	0.0003	0.6673	0.6673	66	23.628	0.985221	0.00591133
45	13	left	tibia		medial	CORT	3433.12	2.4263	18.323	1.4236	0.0222	-0.0137	0.027	0.0128	0.673	0.0003	1.0554	1.0554	66	23.628	0.981336	0.0264961
45	13	left	tibia		lateral	CORT	1602.83	1.1193	8.7832	0.8726	0.0099	0.0128	0.0155	0.0684	0.4498	0.0003	0.814	0.814	66	23.628	0.868005	0.0134541
45	13	left	tibia		medial	trae	631.994	0.4502	1.5508	0.4313	0.0039	-0.0074	0.0052	0.0091	0.2815	0.0004	0.7957	0.7957	66	23.628	0.968685	0.00503716
45	13	left	tibia		lateral	trae	581.252	0.413	2.2343	0.383	0.0036	-0.0004	0.0056	0.0646	0.2244	0.0005	1.0093	1.0093	66	23.628	0.776471	0.00434824
45	13	left	femur		medial	trae	388.927	0.2597	1.2785	0.2221	0.0023	-0.0075	0.0028	0.0594	0.7733	0.0004	0.9766	0.9766	66	23.628	0.928666	0.00260026
45	13	left	femur		lateral	trae	513.912	0.3596	1.6778	0.3045	0.0031	0.0063	0.0055	0.1041	0.4119	0.0004	0.6061	0.6061	66	23.628	0.798256	0.00439041
45	13	left	femur	Troclea	medial	CORT	1847.51	1.3179	6.2383	1.159	0.0116	0.0446	0.0183	0.018	0.0876	0.0003	0.9381	0.9381	66	23.628	0.829545	0.0151807
45	13	left	femur	Troclea	lateral	CORT	1414.94	1.063	1.8859	1.0466	0.0085	0.0971	0.0221	0.0761	0.0859	0.0003	0.9489	0.9489	66	23.628	0.530247	0.0117185
45	13	left	femur	central	medial	CORT	1813.28	1.2982	6.4959	0.955	0.0114	0.029	0.0169	0.0293	0.0974	0.0003	1.2076	1.2076	66	23.628	0.768745	0.0129918
45	13	left	femur	central	lateral	CORT	1962.73	1.3779	4.8633	1.2492	0.0118	0.0454	0.0183	0.0316	0.0924	0.0003	1.204	1.204	66	23.628	0.745161	0.0136364
45	13	left	femur	posterior	medial	CORT	2292.26	1.6231	10.2607	1.2101	0.0144	0.0358	0.0224	0.0246	0.0917	0.0003	1.023	1.023	66	23.628	0.788478	0.0176619
45	13	left	femur	posterior	lateral	CORT	1790.87	1.2969	7.6762	1.0447	0.011	0.0525	0.0178	0.0349	0.0868	0.0003	1.2064	1.2064	66	23.628	0.713229	0.0126955
45	13	left	femur	shaft		CORT	978.676	0.712	1.8918	0.6772	0.0059	0.0373	0.0115	0.0174	0.0283	0.0009	0.7303	0.7303	66	23.628	0.619256	0.00712144
45	13	left	tibia	shaft		CORT	1405.52	1.0136	2.3223	0.9706	0.0083	0.0686	0.0241	0.1016	0.0816	0.0003	0.9699	0.9699	66	23.628	0.445415	0.0107345
40	13	right	patella			CORT	611.086	0.3993	3.676	0.3125	0.0038	-0.0146	0.0049	0.0107	0.5273	0.0004	0.54	0.54	66	23.628	0.980112	0.00480255
40	13	right	tibia		medial	CORT	699.913	0.4622	1.3876	0.4197	0.0045	-0.0177	0.0062	0.059	0.6719	0.0003	0.6169	0.6169	66	23.628	0.919278	0.00569952
40	13	right	tibia		lateral	CORT	1160.46	0.7447	2.756	0.6542	0.0073	-0.0299	0.0092	0.0092	0.6683	0.0003	0.672	0.672	66	23.628	0.986421	0.00907507
40	13	right	tibia		medial	trae	752.257	0.5146	2.7015	0.4586	0.0046	0.0054	0.0067	0.0154	0.1756	0.0004	0.7219	0.7219	66	23.628	0.919372	0.00615979
40	13	right	tibia		lateral	trae	1227.66	0.8251	3.3058	0.7197	0.0074	0.0108	0.0107	0.0174	0.1877	0.0004	0.8219	0.8219	66	23.628	0.915163	0.00979225
40	13	right	femur		medial	trae	326.571	0.2193	0.8674	0.1898	0.0019	-0.0043	0.0032	0.2294	0.731	0.0003	0.7003	0.7003	66	23.628	0.761141	0.00243565
40	13	right	femur		lateral	trae	417.574	0.2863	1.0018	0.2759	0.0026	-0.0088	0.0039	0.1373	0.8486	0.0003	0.5488	0.5488	66	23.628	0.860736	0.00335687
40	13	right	femur	Troclea	medial	CORT	575.831	0.3971	0.9535	0.3339	0.0035	0.0086	0.0076	0.0756	0.1501	0.0003	0.6129	0.6129	66	23.628	0.665042	0.00505432
40	13	right	femur	Troclea	lateral	CORT	673.683	0.4438	0.8537	0.416	0.0042	-0.0041	0.0076	0.0756	0.2209	0.0003	0.6129	0.6129	66	23.628	0.745025	0.00566219
40	13	right	femur	central	medial	CORT	737.312	0.5214	1.7223	0.4851	0.0048	0.0006	0.0076	0.0381	0.2763	0.0003	0.628	0.628	66	23.628	0.878817	0.00667901
40	13	right	femur	central	lateral	CORT	759.313	0.4992	1.0486	0.4734	0.0046	-0.0057	0.0076	0.0596	0.2754	0.0003	0.6129	0.6129	66	23.628	0.82209	0.00624788
40	13	right	femur	posterior	medial	CORT	752.291	0.5213	2.401	0.4691	0.0047	0.007	0.0091	0.0754	0.1717	0.0003	0.741	0.741	66	23.628	0.69486	0.00632323
40	13	right	femur	posterior	lateral	CORT	709.76	0.4684	1.1093	0.4512	0.0043	0.0001	0.0076	0.0747	0.2766	0.0003	0.6136	0.6136	66	23.628	0.787361	0.00598395
40	13	right	femur	shaft		CORT	874.423	0.6286	1.5325	0.6127	0.0053	0.0351	0.0099	0.0272	0.0413	0.0005	1.0625	1.0625	66	23.628	0.60292	0.00596891
40	13	right	tibia	shaft		CORT	1677.12	1.2125	3.6374	1.2009	0.0097	0.1331	0.0307	0.1097	0.0569	0.0003	1.3345	1.3345	66	23.628	0.341537	0.0104852
40	13	left	patella			CORT	715.135	0.4798	4.8364	0.3441	0.0045	0.0002	0.0062	0.0126	0.4406	0.0004	0.6617	0.6617	66	23.628	0.972198	0.00602763
40	13	left	tibia		medial	CORT	3433.12	2.287	15.7373	1.3262	0.022	-0.0043	0.0249	0.0093	0.6418	0.0003	1.2427	1.2427	66	23.628	0.985716	0.0245443
40	13	left	tibia		lateral	CORT	1602.83	1.0615	8.3604	0.8169	0.0098	0.0184	0.0137	0.0642	0.3432	0.0003	1.1372	1.1372	66	23.628	0.842415	0.0115411
40	13	left	tibia		medial	trae	631.994	0.4147	1.5021	0.3914	0.0038	-0.0013	0.0054	0.0154	0.3323	0.0004	0.6039	0.6039	66	23.628	0.955709	0.00516083
40	13	left	tibia		lateral	trae	581.252	0.3961	1.9588	0.3618	0.0035	0.002	0.0058	0.0747	0.2161	0.0005	0.924	0.924	66	23.628	0.743122	0.00431011
40	13	left	femur		medial	trae	388.927	0.251	1.2648	0.2139	0.0024	-0.0089	0.0033	0.1994	0.8175	0.0003	0.8814	0.8814	66	23.628	0.803914	0.00265292
40	13	left	femur		lateral	trae	513.912	0.3435	1.5761	0.2934	0.0031	0.0068	0.0064	0.2302	0.4922	0.0003	0.6196	0.6196	66	23.628	0.68134	0.00436058
40	13	left	femur	Troclea	medial	CORT	1847.51	1.298	5.7369	1.1836	0.0118	0.0386	0.0183	0.0174	0.1075	0.0003	0.882	0.882	66	23.628	0.860689	0.0157506
40	13	left	femur	Troclea	lateral	CORT	1414.94	1.0419	2.0753	1.0224	0.0087	0.0897	0.0218	0.0756	0.1061	0.0003	0.8924	0.8924	66	23.628	0.58393	0.0127297
40	13	left	femur	central	medial	CORT	1813.28	1.2459	6.7928	0.9013	0.0114	0.0316	0.0176	0.0342	0.1082	0.0003	1.1485	1.1485	66	23.628	0.759831	0.013373
40	13	left	femur	central	lateral	CORT	1962.73	1.3292	4.7697	1.1931	0.0118	0.0452	0.0206	0.0352	0.1095	0.0003	0.8742	0.8742	66	23.628	0.756738	0.0155888
40	13	left	femur	posterior	medial	CORT	2292.26	1.571	8.66	1.183	0.0144	0.0348	0.0214	0.0308	0.1117	0.0003	1.1857	1.1857	66	23.628	0.78386	0.0167746
40	13	left	femur	posterior	lateral	CORT	1790.87	1.2425	7.6598	0.9917	0.011	0.0544	0.0188	0.0449	0.106	0.0003	1.1616	1.1616	66	23.628	0.702452	0.0132061
40	13	left	femur	shaft		CORT	978.676	0.6926	1.5917	0.6616	0.006	0.0341	0.0102	0.0182	0.0321	0.001	1.0955	1.0955	66	23.628	0.638171	0.00650934
40	13	left	tibia	shaft		CORT	1405.52	0.9864	2.1127	0.9552	0.0082	0.0708	0.022	0.0979	0.0792	0.0003	1.136	1.136	66	23.628	0.447205	0.00983851
35	13	right	patella			CORT	611.086	0.3476	2.7459	0.2841	0.0037	-0.0097	0.0041	0.0125	0.8633	0.0003	0.8693	0.8693	66	23.628	0.985727	0.00404148
35	13	right	tibia		medial	CORT	699.913	0.4154	1.206	0.3787	0.0044	-0.0153	0.0062	0.0653	0.682	0.0003	0.6078	0.6078	66	23.628	0.912619	0.00565824
35	13	right	tibia		lateral	CORT	1160.46	0.6472	2.597	0.5564	0.0069	-0.0193	0.0089	0.0095	0.8155	0.0003	0.6607	0.6607	66	23.628	0.988485	0.00879752
35	13	right	tibia		medial	trae	752.257	0.4478	2.8172	0.3949	0.0044	0.0107	0.0068	0.0238	0.1912	0.0004	0.6553	0.6553	66	23.628	0.889302	0.00604726
35	13	right	tibia		lateral	trae	1227.66	0.7077	2.6407	0.6036	0.007	0.0225	0.0095	0.0223	0.2191	0.0005	1.0088	1.0088	66	23.628	0.907622	0.00862241
35	13	right	femur		medial	trae	326.571	0.1996	0.8615	0.1714	0.0018	-0.0009	0.0026	0.075	0.5444	0.0005	0.7542	0.7542	66	23.628	0.878915	0.00228518
35	13	right	femur		lateral	trae	417.574	0.2495	0.8487	0.2315	0.0025	-0.0053	0.003	0.0324	0.8881	0.0003	0.9029	0.9029	66	23.628	0.964802	0.00289441
35	13	right	femur	Troclea	medial	CORT	575.831	0.3599	0.9215	0.2827	0.0034	0.0121	0.0075	0.0671	0.1293	0.0003	0.5572	0.5572	66	23.628	0.65835	0.00493763
35	13	right	femur	Troclea	lateral	CORT	673.683	0.4085	0.8042	0.3955	0.0041	-0.0034	0.0075	0.0681	0.1984	0.0003	0.557	0.557	66	23.628	0.744465	0.00558349
35	13	right	femur	central	medial	CORT	737.312	0.4602	1.5754	0.406	0.0046	0.0057	0.0075	0.0303	0.2426	0.0003	0.5574	0.5574	66	23.628	0.88897	0.00666728
35	13	right	femur	central	lateral	CORT	759.313	0.4294	0.9071	0.3935	0.0043	0.002	0.0075	0.057	0.2433	0.0003	0.557	0.557	66	23.628	0.81019	0.00607642
35	13	right	femur	posterior	medial	CORT	752.291	0.4684	2.0804	0.416	0.0046	0.0096	0.0094	0.0679	0.1504	0.0003	0.5956	0.5956	66	23.628	0.68896	0.00647623
35	13	right	femur	posterior	lateral	CORT	709.76	0.3973	0.835	0.4041	0.004	0.0081	0.0075	0.0679	0.2395	0.0003	0.5571	0.5571	66	23.628	0.779115	0.00584336
35	13	right	femur	shaft		CORT	874.423	0.5572	1.2559	0.541	0.0052	0.0374	0.0095	0.0199	0.015	0.0006	1.1459	1.1459	66	23.628	0.429799	0.00408309
35	13	right	tibia	shaft		CORT	1677.12	1.1643	3.2891	1.1329	0.0102	0.1205	0.0325	0.1112	0.0592	0.0003	1.2283	1.2283	66	23.628	0.347418	0.0112911
35	13	left	patella			CORT	715.135	0.4274	3.4703	0.3084	0.0044	0.0025	0.006	0.0104	0.684	0.0003	0.6502	0.6502	66	23.628	0.985023	0.00591014
35	13	left	tibia		medial	CORT	3433.12	2.0311	16.7979	1.1688	0.0214	0.0133	0.0245	0.0113	0.7728	0.0003	1.2346	1.2346	66	23.628	0.985589	0.0241469
35	13	left	tibia		lateral	CORT	1602.83	0.9398	7.3769	0.7261	0.0095	0.0264	0.0154	0.0651	0.4406	0.0003	0.8022	0.8022	66	23.628	0.871268	0.0134175
35	13	left	tibia		medial	trae	631.994	0.3606	1.3548	0.337	0.0036	0.0038	0.0051	0.0405	0.3496	0.0004	0.8138	0.8138	66	23.628	0.89618	0.00457052
35	13	left	tibia		lateral	trae	581.252	0.3404	1.4359	0.3168	0.0033	0.0088	0.0059	0.0863	0.1893	0.0004	0.8834	0.8834	66	23.628	0.686865	0.0040525
35	13	left	femur		medial	trae	388.927	0.2256	1.153	0.1937	0.0023	-0.0071	0.0029	0.0783	0.7288	0.0003	0.8598	0.8598	66	23.628	0.902986	0.00261866
35	13	left	femur		lateral	trae	513.912	0.3152	1.6338	0.2743	0.003	0.0074	0.0045	0.0783	0.4869	0.0003	0.986	0.986	66	23.628	0.861465	0.00387659
35	13	left	femur	Troclea	medial	CORT	1847.51	1.1706	6.674	1.0519	0.0117	0.0419	0.0166	0.0135	0.0932	0.0003	1.0398	1.0398	66	23.628	0.873477	0.0144997
35	13	left	femur	Troclea	lateral	CORT	1414.94	0.964	2.0422	0.9246	0.0086	0.091	0.0222	0.0681	0.086	0.0003	0.8346	0.8346	66	23.628	0.558079	0.0123894
35	13	left	femur	central	medial	CORT	1813.28	1.1052	5.4559	0.798	0.0111	0.0394	0.0175	0.029	0.0866	0.0003	1.0971	1.0971	66	23.628	0.749135	0.0131099
35	13	left	femur	central	lateral	CORT	1962.73	1.1345	3.1118	1.0369	0.0111	0.0653	0.0188	0.0319	0.0863	0.0003	1.0882	1.0882	66	23.628	0.730118	0.0137262
35	13	left	femur	posterior	medial	CORT	2292.26	1.3828	8.2326	1.0581	0.014	0.048	0.0212	0.0261	0.086	0.0003	1.1331	1.1331	66	23.628	0.767172	0.016264
35	13	left	femur	posterior	lateral	CORT	1790.87	1.0817	7.274	0.8736	0.0106	0.066	0.0189	0.0391	0.086	0.0003	1.1008	1.1008	66	23.628	0.68745	0.0129928
35	13	left	femur	shaft		CORT	978.676	0.6414	1.9245	0.5989	0.0061	0.0317	0.0098	0.0157	0.0208	0.0011	1.177	1.177	66	23.628	0.569863	0.00558466
35	13	left	tibia	shaft		CORT	1405.52	0.8932	2.1653	0.8567	0.008	0.0785	0.0233	0.0759	0.0596	0.0003	0.8621	0.8621	66	23.628	0.439852	0.0102486
30	13	right	patella			CORT	611.086	0.3257	3.132	0.257	0.0037	-0.0117	0.0042	0.0139	0.8534	0.0004	0.8666	0.8666	66	23.628	0.983973	0.00413269
30	13	right	tibia		medial	CORT	699.913	0.3908	1.1417	0.3402	0.0045	-0.0181	0.0062	0.0667	0.5564	0.0003	0.6244	0.6244	66	23.628	0.892955	0.00553632
30	13	right	tibia		lateral	CORT	1160.46	0.6086	2.2199	0.5241	0.0073	-0.0297	0.0083	0.0177	0.7386	0.0003	0.8849	0.8849	66	23.628	0.976597	0.00810575
30	13	right	tibia		medial	trae	752.257	0.4405	2.1708	0.4025	0.0047	0.0015	0.0062	0.0842	0.8184	0.0003	0.9016	0.9016	66	23.628	0.906714	0.00562163
30	13	right	tibia		lateral	trae	1227.66	0.6945	2.7155	0.6079	0.0075	0.0081	0.011	0.0662	0.5689	0.0004	0.7481	0.7481	66	23.628	0.895764	0.00985341
30	13	right	femur		medial	trae	326.571	0.1914	0.7781	0.1637	0.0019	-0.004	0.003	0.1523	0.5702	0.0004	0.6753	0.6753	66	23.628	0.789204	0.00236761
30	13	right	femur		lateral	trae	417.574	0.2401	0.8101	0.2186	0.0027	-0.0095	0.0032	0.104	0.8763	0.0003	0.8864	0.8864	66	23.628	0.89391	0.00286051
30	13	right	femur	Troclea	medial	CORT	575.831	0.3563	0.897	0.2837	0.0038	0.0018	0.0075	0.0721	0.1946	0.0003	0.5872	0.5872	66	23.628	0.729659	0.00547244
30	13	right	femur	Troclea	lateral	CORT	673.683	0.3763	0.8759	0.3394	0.0042	-0.0065	0.0075	0.0721	0.21	0.0003	0.5872	0.5872	66	23.628	0.744417	0.00558313
30	13	right	femur	central	medial	CORT	737.312	0.4459	1.7051	0.4033	0.0048	-0.0015	0.0075	0.0445	0.4176	0.0003	0.5902	0.5902	66	23.628	0.903701	0.00677775
30	13	right	femur	central	lateral	CORT	759.313	0.4084	1.0852	0.3558	0.0045	-0.0033	0.0075	0.0721	0.3409	0.0003	0.5872	0.5872	66	23.628	0.825424	0.00619068
30	13	right	femur	posterior	medial	CORT	752.291	0.4527	2.1033	0.3928	0.0049	0.0031	0.0092	0.0721	0.1946	0.0003	0.6249	0.6249	66	23.628	0.729659	0.00671286
30	13	right	femur	posterior	lateral	CORT	709.76	0.3891	0.987	0.3922	0.0044	-0.0029	0.0075	0.0721	0.2915	0.0003	0.5872	0.5872	66	23.628	0.801705	0.00601279
30	13	right	femur	shaft		CORT	874.423	0.5772	1.4211	0.549	0.0058	0.0207	0.0122	0.0746	0.1441	0.0005	0.8168	0.8168	66	23.628	0.658893	0.0080385
30	13	right	tibia	shaft		CORT	1677.12	1.1432	3.0101	1.1185	0.0109	0.0995	0.0317	0.1267	0.0724	0.0003	1.4265	1.4265	66	23.628	0.363636	0.0115273
30	13	left	patella			CORT	715.135	0.4106	3.4582	0.2835	0.0046	-0.0027	0.006	0.0099	0.663	0.0004	0.6443	0.6443	66	23.628	0.985288	0.00591173
30	13	left	tibia		medial	CORT	3433.12	1.9471	17.7479	1.138	0.0222	-0.009	0.0256	0.0104	0.7027	0.0003	1.2326	1.2326	66	23.628	0.985416	0.0252266
30	13	left	tibia		lateral	CORT	1602.83	0.9286	7.3757	0.7127	0.0102	0.0058	0.0159	0.0643	0.4133	0.0003	0.8309	0.8309	66	23.628	0.865369	0.0137594
30	13	left	tibia		medial	trae	631.994	0.3534	1.2375	0.325	0.0039	-0.0054	0.0054	0.1154	0.7643	0.0003	0.7628	0.7628	66	23.628	0.868819	0.00469162
30	13	left	tibia		lateral	trae	581.252	0.3269	1.6506	0.2973	0.0035	0.0025	0.0066	0.1429	0.4331	0.0005	0.5591	0.5591	66	23.628	0.75191	0.0049626
30	13	left	femur		medial	trae	388.927	0.2186	1.2301	0.1843	0.0025	-0.0124	0.0031	0.1479	0.7665	0.0003	0.8388	0.8388	66	23.628	0.838255	0.00259859
30	13	left	femur		lateral	trae	513.912	0.3115	1.3338	0.2735	0.0032	0.0027	0.0049	0.1341	0.4691	0.0003	0.9836	0.9836	66	23.628	0.777686	0.00381066
30	13	left	femur	Troclea	medial	CORT	1847.51	1.1295	4.5243	1.0363	0.0123	0.0255	0.0177	0.0158	0.2616	0.0003	0.8595	0.8595	66	23.628	0.943043	0.0166919
30	13	left	femur	Troclea	lateral	CORT	1414.94	0.9441	1.8824	0.865	0.009	0.0814	0.0197	0.072	0.1946	0.0003	0.8711	0.8711	66	23.628	0.729932	0.0143797
30	13	left	femur	central	medial	CORT	1813.28	1.0757	5.5268	0.7516	0.0116	0.0263	0.0183	0.0611	0.1946	0.0003	1.1309	1.1309	66	23.628	0.761048	0.0139272
30	13	left	femur	central	lateral	CORT	1962.73	1.1619	3.3058	1.0591	0.0126	0.0251	0.0184	0.0419	0.1962	0.0003	1.104	1.104	66	23.628	0.824024	0.015162
30	13	left	femur	posterior	medial	CORT	2292.26	1.3396	8.155	1.0359	0.0146	0.0322	0.0231	0.0435	0.195	0.0003	0.9435	0.9435	66	23.628	0.81761	0.0188868
30	13	left	femur	posterior	lateral	CORT	1790.87	1.1006	7.9045	0.8483	0.0119	0.029	0.0183	0.0539	0.1946	0.0003	1.116	1.116	66	23.628	0.783099	0.0143307
30	13	left	femur	shaft		CORT	978.676	0.6212	1.6377	0.5841	0.0063	0.0245	0.0102	0.0246	0.0622	0.001	1.1854	1.1854	66	23.628	0.71659	0.00730922
30	13	left	tibia	shaft		CORT	1405.52	0.8611	2.2421	0.8208	0.0082	0.0733	0.0233	0.0843	0.0685	0.0003	1.0534	1.0534	66	23.628	0.448298	0.0104454
25	13	right	patella			CORT	611.086	0.277	2.3703	0.2248	0.0036	-0.0084	0.004	0.0131	0.8954	0.0003	0.8608	0.8608	66	23.628	0.985581	0.00394232
25	13	right	tibia		medial	CORT	699.913	0.3213	1.3038	0.2829	0.0042	-0.0101	0.0067	0.0681	0.4151	0.0003	0.59	0.59	66	23.628	0.859065	0.00575573
25	13	right	tibia		lateral	CORT	1160.46	0.5149	2.0546	0.4454	0.0071	-0.0241	0.0082	0.0109	0.7634	0.0003	0.7321	0.7321	66	23.628	0.985923	0.00808457
25	13	right	tibia		medial	trae	752.257	0.3853	1.5941	0.3565	0.0046	0.0042	0.0057	0.0597	0.7512	0.0003	0.9693	0.9693	66	23.628	0.926378	0.00528036
25	13	right	tibia		lateral	trae	1227.66	0.6118	2.2849	0.5262	0.0077	0.0047	0.0094	0.0615	0.7188	0.0004	1.0196	1.0196	66	23.628	0.921184	0.00865913
25	13	right	femur		medial	trae	326.571	0.1728	0.8265	0.1434	0.0018	-0.0003	0.0036	0.3912	0.5705	0.0003	0.8099	0.8099	66	23.628	0.59322	0.00213559
25	13	right	femur		lateral	trae	417.574	0.2115	0.7622	0.1902	0.0025	-0.0061	0.0038	0.3397	0.8638	0.0003	0.894	0.894	66	23.628	0.71774	0.00272741
25	13	right	femur	Troclea	medial	CORT	575.831	0.3153	1.2566	0.2412	0.0038	0.0022	0.0073	0.073	0.3086	0.0003	0.578	0.578	66	23.628	0.8087	0.00590351
25	13	right	femur	Troclea	lateral	CORT	673.683	0.3246	0.9675	0.2922	0.0042	-0.0044	0.0073	0.073	0.3086	0.0003	0.578	0.578	66	23.628	0.8087	0.00590351
25	13	right	femur	central	medial	CORT	737.312	0.3852	1.9884	0.3448	0.0048	-0.0001	0.0073	0.0447	0.5876	0.0003	0.578	0.578	66	23.628	0.929306	0.00678393
25	13	right	femur	central	lateral	CORT	759.313	0.3533	1.0162	0.3086	0.0043	0.0007	0.0073	0.073	0.3637	0.0003	0.578	0.578	66	23.628	0.832837	0.00607971
25	13	right	femur	posterior	medial	CORT	752.291	0.3974	1.9884	0.3433	0.0048	0.0041	0.0086	0.073	0.3087	0.0005	0.6071	0.6071	66	23.628	0.80875	0.00695525
25	13	right	femur	posterior	lateral	CORT	709.76	0.3502	1.0162	0.3491	0.0045	-0.0066	0.0073	0.0729	0.3372	0.0003	0.578	0.578	66	23.628	0.822238	0.00600234
25	13	right	femur	shaft		CORT	874.423	0.5063	1.3085	0.4873	0.0058	0.0205	0.0106	0.0602	0.1203	0.0005	1.0785	1.0785	66	23.628	0.666482	0.00706471
25	13	right	tibia	shaft		CORT	1677.12	1.0565	2.6091	1.039	0.0111	0.0946	0.0328	0.1225	0.0679	0.0003	1.1778	1.1778	66	23.628	0.356618	0.0116971
25	13	left	patella			CORT	715.135	0.3584	3.457	0.2424	0.0045	-0.002	0.006	0.0103	0.7088	0.0003	0.6395	0.6395	66	23.628	0.985677	0.00591406
25	13	left	tibia		medial	CORT	3433.12	1.6687	16.049	0.9661	0.0217	0.0024	0.0254	0.0143	0.7414	0.0003	1.1911	1.1911	66	23.628	0.981077	0.0249194
25	13	left	tibia		lateral	CORT	1602.83	0.811	6.1756	0.5938	0.0102	0.0072	0.0159	0.0662	0.4286	0.0003	0.7799	0.7799	66	23.628	0.866209	0.0137727
25	13	left	tibia		medial	trae	631.994	0.311	1.1666	0.2938	0.004	-0.0078	0.0049	0.0904	0.797	0.0003	0.826	0.826	66	23.628	0.898129	0.00440083
25	13	left	tibia		lateral	trae	581.252	0.2952	1.4811	0.2778	0.0036	0.0013	0.0054	0.1189	0.4205	0.0005	0.8796	0.8796	66	23.628	0.77957	0.00420968
25	13	left	femur		medial	trae	388.927	0.1865	1.0902	0.1555	0.0023	-0.008	0.0038	0.3702	0.654	0.0003	0.8744	0.8744	66	23.628	0.638547	0.00242648
25	13	left	femur		lateral	trae	513.912	0.2673	1.4593	0.2396	0.0031	0.0054	0.0055	0.3389	0.7694	0.0003	1.0006	1.0006	66	23.628	0.694216	0.00381819
25	13	left	femur	Troclea	medial	CORT	1847.51	1.003	5.3398	0.9268	0.0122	0.0277	0.0161	0.0216	0.529	0.0003	1.0751	1.0751	66	23.628	0.96077	0.0154684
25	13	left	femur	Troclea	lateral	CORT	1414.94	0.8761	1.8992	0.7727	0.0094	0.0718	0.0176	0.0728	0.3094	0.0003	1.0993	1.0993	66	23.628	0.809524	0.0142476
25	13	left	femur	central	medial	CORT	1813.28	0.9607	5.2003	0.6332	0.0118	0.0195	0.0177	0.0729	0.3086	0.0003	1.122	1.122	66	23.628	0.808912	0.0143178
25	13	left	femur	central	lateral	CORT	1962.73	1.029	3.6931	0.925	0.0125	0.0264	0.0205	0.0669	0.357	0.0003	0.8566	0.8566	66	23.628	0.84218	0.0172647
25	13	left	femur	posterior	medial	CORT	2292.26	1.1979	7.1279	0.8861	0.0148	0.0247	0.0216	0.0639	0.3087	0.0003	1.1551	1.1551	66	23.628	0.828502	0.0178956
25	13	left	femur	posterior	lateral	CORT	1790.87	0.9922	7.3609	0.761	0.0122	0.0209	0.0204	0.0729	0.311	0.0003	0.84	0.84	66	23.628	0.810107	0.0165262
25	13	left	femur	shaft		CORT	978.676	0.5423	1.5224	0.5069	0.0061	0.0306	0.0106	0.0306	0.077	0.001	1.0809	1.0809	66	23.628	0.715613	0.0075855
25	13	left	tibia	shaft		CORT	1405.52	0.7835	1.6167	0.7518	0.008	0.0767	0.0235	0.0801	0.0636	0.0003	0.7962	0.7962	66	23.628	0.442589	0.0104008
20	13	right	patella			CORT	611.086	0.2493	2.5507	0.1976	0.0034	-0.0051	0.0039	0.0133	0.8953	0.0003	0.8525	0.8525	66	23.628	0.985362	0.00384291
20	13	right	tibia		medial	CORT	699.913	0.2779	1.5917	0.2373	0.0041	-0.0081	0.0063	0.0659	0.3422	0.0003	0.5179	0.5179	66	23.628	0.83852	0.00528268
20	13	right	tibia		lateral	CORT	1160.46	0.4487	1.8099	0.3698	0.0071	-0.0236	0.0084	0.0095	0.6597	0.0003	0.555	0.555	66	23.628	0.985804	0.00828075
20	13	right	tibia		medial	trae	752.257	0.3534	1.6506	0.3273	0.0048	0	0.0058	0.0136	0.5573	0.0003	0.9811	0.9811	66	23.628	0.976178	0.00566183
20	13	right	tibia		lateral	trae	1227.66	0.5515	2.2175	0.4789	0.0077	0.0049	0.0105	0.0161	0.3926	0.0003	0.7647	0.7647	66	23.628	0.960607	0.0100864
20	13	right	femur		medial	trae	326.571	0.1627	0.7692	0.1375	0.0019	-0.0026	0.0044	0.4543	0.5368	0.0003	0.5353	0.5353	66	23.628	0.54162	0.00238313
20	13	right	femur		lateral	trae	417.574	0.19	0.5954	0.1699	0.0023	-0.0014	0.004	0.4027	0.8966	0.0003	0.8793	0.8793	66	23.628	0.690064	0.00276026
20	13	right	femur	Troclea	medial	CORT	575.831	0.29	1.4012	0.219	0.0041	-0.0044	0.0075	0.0663	0.2849	0.0003	0.5471	0.5471	66	23.628	0.811219	0.00608414
20	13	right	femur	Troclea	lateral	CORT	673.683	0.2901	1.0638	0.2636	0.0043	-0.0069	0.0075	0.0663	0.2849	0.0003	0.5471	0.5471	66	23.628	0.811219	0.00608414
20	13	right	femur	central	medial	CORT	737.312	0.3479	2.0593	0.2938	0.0048	-0.0002	0.0075	0.0621	0.5731	0.0003	0.5471	0.5471	66	23.628	0.902236	0.00676677
20	13	right	femur	central	lateral	CORT	759.313	0.3131	1.0439	0.2607	0.0045	-0.0024	0.0075	0.0663	0.2851	0.0003	0.5471	0.5471	66	23.628	0.811326	0.00608495
20	13	right	femur	posterior	medial	CORT	752.291	0.3514	2.0593	0.2985	0.0047	0.0076	0.0086	0.0663	0.2851	0.0005	0.5722	0.5722	66	23.628	0.811326	0.0069774
20	13	right	femur	posterior	lateral	CORT	709.76	0.3074	1.0419	0.3035	0.0047	-0.0102	0.0075	0.0663	0.285	0.0003	0.5471	0.5471	66	23.628	0.811272	0.00608454
20	13	right	femur	shaft		CORT	874.423	0.4619	1.3162	0.4376	0.006	0.0173	0.0124	0.0991	0.1987	0.0005	0.7745	0.7745	66	23.628	0.667226	0.00827361
20	13	right	tibia	shaft		CORT	1677.12	0.9663	2.163	0.9661	0.0106	0.1067	0.0308	0.109	0.0532	0.0003	1.2747	1.2747	66	23.628	0.32799	0.0101021
20	13	left	patella			CORT	715.135	0.3337	3.4839	0.2324	0.0049	-0.0097	0.0062	0.0115	0.8765	0.0003	0.5639	0.5639	66	23.628	0.98705	0.00611971
20	13	left	tibia		medial	CORT	3433.12	1.4992	14.4822	0.8545	0.0223	-0.0096	0.0256	0.0127	0.624	0.0003	1.1242	1.1242	66	23.628	0.980053	0.0250894
20	13	left	tibia		lateral	CORT	1602.83	0.7113	5.4454	0.5159	0.0096	0.0185	0.016	0.0626	0.3685	0.0003	0.7233	0.7233	66	23.628	0.85479	0.0136766
20	13	left	tibia		medial	trae	631.994	0.2791	1.1627	0.2576	0.0039	-0.0059	0.005	0.0537	0.5982	0.0003	0.8068	0.8068	66	23.628	0.917625	0.00458813
20	13	left	tibia		lateral	trae	581.252	0.2708	1.2734	0.2533	0.0036	-0.0002	0.0056	0.0724	0.2995	0.0006	0.8615	0.8615	66	23.628	0.805324	0.00450981
20	13	left	femur		medial	trae	388.927	0.1841	1.0622	0.1496	0.0023	-0.0068	0.0049	0.4539	0.5322	0.0003	0.5442	0.5442	66	23.628	0.539702	0.00264454
20	13	left	femur		lateral	trae	513.912	0.2556	1.4	0.2318	0.0031	0.0055	0.0058	0.391	0.8421	0.0003	0.9254	0.9254	66	23.628	0.682913	0.0039609
20	13	left	femur	Troclea	medial	CORT	1847.51	0.9132	4.3119	0.8442	0.0123	0.0252	0.0161	0.01	0.496	0.0003	1.0369	1.0369	66	23.628	0.980237	0.0157818
20	13	left	femur	Troclea	lateral	CORT	1414.94	0.805	1.7714	0.7438	0.0096	0.0663	0.0181	0.0662	0.2852	0.0003	1.0268	1.0268	66	23.628	0.811611	0.0146902
20	13	left	femur	central	medial	CORT	1813.28	0.8513	4.8134	0.5615	0.0113	0.0317	0.0178	0.0663	0.2851	0.0003	1.0797	1.0797	66	23.628	0.811326	0.0144416
20	13	left	femur	central	lateral	CORT	1962.73	0.9119	3.1433	0.837	0.0124	0.0283	0.0195	0.0385	0.2855	0.0003	0.8116	0.8116	66	23.628	0.881173	0.0171829
20	13	left	femur	posterior	medial	CORT	2292.26	1.0638	6.1129	0.7779	0.0145	0.032	0.0238	0.0607	0.2891	0.0003	0.8694	0.8694	66	23.628	0.826472	0.01967
20	13	left	femur	posterior	lateral	CORT	1790.87	0.8853	6.6397	0.6737	0.0122	0.022	0.0204	0.0651	0.2883	0.0003	0.8031	0.8031	66	23.628	0.815789	0.0166421
20	13	left	femur	shaft		CORT	978.676	0.5036	1.605	0.4804	0.0063	0.0252	0.0099	0.0327	0.1047	0.001	1.1344	1.1344	66	23.628	0.762009	0.00754389
20	13	left	tibia	shaft		CORT	1405.52	0.7391	1.4296	0.7212	0.0081	0.076	0.0217	0.0919	0.0788	0.0003	1.0659	1.0659	66	23.628	0.461629	0.0100173
50	17	right	patella			CORT	1542.48	1.1723	2.4095	1.1263	0.0091	0.0226	0.0196	0.08	0.1596	0.0003	0.9232	0.9232	64	28.3429	0.66611	0.0130558
50	17	right	tibia		medial	CORT	1428.54	1.0857	3.7646	1.0197	0.0082	0.0518	0.0146	0.0134	0.0299	0.0003	0.8355	0.8355	64	28.3429	0.690531	0.0100818
50	17	right	tibia		lateral	CORT	1130.05	0.8588	2.169	0.8466	0.0066	0.0442	0.0126	0.0162	0.0253	0.0004	0.8097	0.8097	64	28.3429	0.609639	0.00768145
50	17	right	tibia		medial	trae	865.025	0.6574	2.1994	0.6087	0.0048	0.0247	0.0088	0.0204	0.0534	0.0005	0.7546	0.7546	64	28.3429	0.723577	0.00636748
50	17	right	tibia		lateral	trae	954.228	0.7252	1.7396	0.6847	0.0053	0.017	0.0088	0.0192	0.0693	0.0004	0.8615	0.8615	64	28.3429	0.783051	0.00689085
50	17	right	femur		medial	trae	1135.09	0.8627	2.4699	0.8212	0.0066	0.0462	0.0112	0.0197	0.0315	0.0012	1.1622	1.1622	64	28.3429	0.615234	0.00689063
50	17	right	femur		lateral	trae	1165.2	0.8855	2.1804	0.8443	0.0066	0.0476	0.0125	0.0176	0.0264	0.0009	0.8981	0.8981	64	28.3429	0.6	0.0075
50	17	right	femur	Troclea	medial	CORT	1693.82	1.2873	5.6394	1.113	0.0091	0.1662	0.0224	0.0294	0.0166	0.0003	1.1855	1.1855	64	28.3429	0.36087	0.00808348
50	17	right	femur	Troclea	lateral	CORT	1216.03	0.9242	1.355	0.9219	0.0073	0.057	0.015	0.019	0.0265	0.0003	0.7784	0.7784	64	28.3429	0.582418	0.00873626
50	17	right	femur	central	medial	CORT	1300.54	0.9884	2.3442	0.9302	0.0074	0.0828	0.0169	0.0216	0.0201	0.0008	0.8269	0.8269	64	28.3429	0.482014	0.00814604
50	17	right	femur	central	lateral	CORT	1211.4	0.9206	1.5929	0.9372	0.0069	0.04	0.0125	0.0176	0.0381	0.0003	0.9079	0.9079	64	28.3429	0.684022	0.00855027
50	17	right	femur	posterior	medial	CORT	1565.5	1.1898	2.5919	1.1183	0.0091	0.0665	0.017	0.0282	0.0416	0.0009	1.1884	1.1884	64	28.3429	0.595989	0.0101318
50	17	right	femur	posterior	lateral	CORT	1303.18	0.9904	1.735	0.9844	0.0075	0.0545	0.0142	0.025	0.0403	0.001	1.1003	1.1003	64	28.3429	0.617152	0.00876355
50	17	right	femur	shaft		CORT	2692.67	2.0464	4.1115	2.0147	0.0156	0.0711	0.0248	0.0099	0.0238	0.0015	1.1537	1.1537	64	28.3429	0.706231	0.0175145
50	17	right	tibia	shaft		CORT	1671.98	1.2707	2.6497	1.2627	0.0096	0.0375	0.0179	0.0327	0.0855	0.0003	0.8151	0.8151	64	28.3429	0.72335	0.012948
50	17	left	patella			CORT	5955.56	4.5261	24.9023	3.3152	0.0362	0.051	0.0505	0.0402	0.1425	0.0003	1.5793	1.5793	64	28.3429	0.779967	0.0393883
50	17	left	tibia		medial	CORT	1167.58	0.8873	1.9657	0.8276	0.0066	0.0343	0.0117	0.0124	0.0254	0.0003	0.8028	0.8028	64	28.3429	0.671958	0.0078619
50	17	left	tibia		lateral	CORT	1031.01	0.7836	1.6115	0.7539	0.0058	0.0448	0.0147	0.0613	0.0726	0.0005	0.7558	0.7558	64	28.3429	0.542196	0.00797028
50	17	left	tibia		medial	trae	863.167	0.656	2.161	0.6061	0.0051	0.0066	0.0086	0.0415	0.1889	0.0005	0.7623	0.7623	64	28.3429	0.819878	0.00705095
50	17	left	tibia		lateral	trae	783.17	0.5952	1.8198	0.5514	0.0045	0.0228	0.0076	0.0324	0.0711	0.0005	1.1413	1.1413	64	28.3429	0.686957	0.00522087
50	17	left	femur		medial	trae	1058.96	0.8048	2.7804	0.7661	0.0062	0.025	0.0107	0.0128	0.0443	0.0007	0.7509	0.7509	64	28.3429	0.775832	0.0083014
50	17	left	femur		lateral	trae	949.136	0.7213	2.329	0.6771	0.0055	0.0287	0.0097	0.0141	0.0307	0.0005	0.8478	0.8478	64	28.3429	0.685268	0.0066471
50	17	left	femur	Troclea	medial	CORT	1205.72	0.9163	1.3794	0.9234	0.006	0.1792	0.0215	0.046	0.0162	0.0003	1.198	1.198	64	28.3429	0.26045	0.00559968
50	17	left	femur	Troclea	lateral	CORT	983.597	0.7475	1.2737	0.7212	0.0041	0.204	0.0225	0.066	0.0163	0.0003	1.1904	1.1904	64	28.3429	0.198056	0.00445626
50	17	left	femur	central	medial	CORT	1087.94	0.8268	1.7248	0.7706	0.0062	0.0669	0.0136	0.0281	0.0294	0.0003	0.9976	0.9976	64	28.3429	0.511304	0.00695374
50	17	left	femur	central	lateral	CORT	1158.47	0.8804	1.6195	0.8823	0.0057	0.1569	0.0232	0.0518	0.0186	0.0003	0.9243	0.9243	64	28.3429	0.264205	0.00612955
50	17	left	femur	posterior	medial	CORT	1860.76	1.4141	7.9908	1.1582	0.0106	0.087	0.0207	0.0338	0.045	0.001	1.2275	1.2275	64	28.3429	0.571066	0.0118211
50	17	left	femur	posterior	lateral	CORT	1309.48	0.9952	2.1336	1.0121	0.0076	0.0415	0.0142	0.021	0.0436	0.001	0.8908	0.8908	64	28.3429	0.674923	0.0095839
50	17	left	femur	shaft		CORT	1958.61	1.4885	3.6453	1.428	0.0112	0.0711	0.0186	0.0133	0.0259	0.0007	1.2119	1.2119	64	28.3429	0.660714	0.0122893
50	17	left	tibia	shaft		CORT	1442.25	1.0961	2.5798	1.2008	0.0079	0.0556	0.0183	0.0648	0.0721	0.0003	1.1059	1.1059	64	28.3429	0.526662	0.00963791
45	17	right	patella			CORT	1542.48	1.0779	2.1876	1.0511	0.0091	0.0216	0.0202	0.0817	0.1464	0.0003	0.7388	0.7388	64	28.3429	0.641824	0.0129648
45	17	right	tibia		medial	CORT	1428.54	1.0487	3.7874	0.9828	0.0085	0.0396	0.0149	0.015	0.0432	0.0003	0.8046	0.8046	64	28.3429	0.742268	0.0110598
45	17	right	tibia		lateral	CORT	1130.05	0.8255	2.1659	0.8098	0.0067	0.0386	0.0126	0.0207	0.0384	0.0003	0.8667	0.8667	64	28.3429	0.649746	0.0081868
45	17	right	tibia		medial	trae	865.025	0.591	1.5762	0.5517	0.0049	0.0212	0.0077	0.0187	0.0531	0.0006	1.1564	1.1564	64	28.3429	0.739554	0.00569457
45	17	right	tibia		lateral	trae	954.228	0.6435	1.6435	0.5962	0.0055	0.0108	0.0088	0.0182	0.0724	0.0004	0.8699	0.8699	64	28.3429	0.799117	0.00703223
45	17	right	femur		medial	trae	1135.09	0.8267	2.0447	0.7839	0.0067	0.0403	0.0114	0.0255	0.046	0.0011	1.2315	1.2315	64	28.3429	0.643357	0.00733427
45	17	right	femur		lateral	trae	1165.2	0.8281	2.1625	0.7873	0.0068	0.0413	0.0126	0.0195	0.0322	0.0009	0.9632	0.9632	64	28.3429	0.622824	0.00784758
45	17	right	femur	Troclea	medial	CORT	1693.82	1.2935	5.6706	1.1476	0.0097	0.1406	0.0243	0.0288	0.0201	0.0003	0.9547	0.9547	64	28.3429	0.411043	0.00998834
45	17	right	femur	Troclea	lateral	CORT	1216.03	0.9162	1.2635	0.901	0.0075	0.0484	0.0152	0.021	0.034	0.0003	0.7406	0.7406	64	28.3429	0.618182	0.00939636
45	17	right	femur	central	medial	CORT	1300.54	0.9797	2.4783	0.926	0.0077	0.0722	0.0165	0.0236	0.0249	0.0008	0.8814	0.8814	64	28.3429	0.513402	0.00847113
45	17	right	femur	central	lateral	CORT	1211.4	0.8701	1.721	0.8611	0.0071	0.0318	0.0135	0.0228	0.0594	0.0003	0.7178	0.7178	64	28.3429	0.722628	0.00975547
45	17	right	femur	posterior	medial	CORT	1565.5	1.1375	2.4783	1.1008	0.0093	0.0578	0.0174	0.0339	0.0542	0.001	1.1637	1.1637	64	28.3429	0.61521	0.0107047
45	17	right	femur	posterior	lateral	CORT	1303.18	0.9556	1.9285	0.9409	0.0078	0.0424	0.0146	0.0335	0.0577	0.001	1.0819	1.0819	64	28.3429	0.632675	0.00923706
45	17	right	femur	shaft		CORT	2692.67	1.8711	3.5947	1.8449	0.0159	0.0579	0.0244	0.0106	0.0311	0.0014	1.2902	1.2902	64	28.3429	0.745803	0.0181976
45	17	right	tibia	shaft		CORT	1671.98	1.1759	2.5121	1.1955	0.0097	0.0342	0.0181	0.0379	0.102	0.0003	0.8053	0.8053	64	28.3429	0.729092	0.0131966
45	17	left	patella			CORT	5955.56	4.1346	24.8301	2.9985	0.0362	0.0489	0.0522	0.0362	0.1338	0.0003	1.4016	1.4016	64	28.3429	0.787059	0.0410845
45	17	left	tibia		medial	CORT	1167.58	0.8109	1.8361	0.7655	0.0067	0.0297	0.0117	0.0172	0.0452	0.0003	0.8604	0.8604	64	28.3429	0.724359	0.008475
45	17	left	tibia		lateral	CORT	1031.01	0.7486	1.6431	0.7205	0.0059	0.0406	0.0142	0.0678	0.0814	0.0005	0.9174	0.9174	64	28.3429	0.545576	0.00774718
45	17	left	tibia		medial	trae	863.167	0.6138	1.591	0.5886	0.005	0.0095	0.0082	0.0396	0.1881	0.0006	0.8729	0.8729	64	28.3429	0.826087	0.00677391
45	17	left	tibia		lateral	trae	783.17	0.5663	1.7647	0.5215	0.0046	0.0199	0.0089	0.0382	0.0847	0.0004	0.8783	0.8783	64	28.3429	0.689178	0.00613369
45	17	left	femur		medial	trae	1058.96	0.7483	2.2043	0.7117	0.0063	0.0214	0.0095	0.0152	0.0584	0.0007	1.0984	1.0984	64	28.3429	0.793478	0.00753804
45	17	left	femur		lateral	trae	949.136	0.6859	1.8038	0.6426	0.0057	0.0237	0.0093	0.0227	0.0593	0.0005	1.0781	1.0781	64	28.3429	0.723171	0.00672549
45	17	left	femur	Troclea	medial	CORT	1205.72	0.9674	1.4519	0.9739	0.0066	0.1554	0.0236	0.0477	0.02	0.0003	0.9307	0.9307	64	28.3429	0.295421	0.00697194
45	17	left	femur	Troclea	lateral	CORT	983.597	0.7753	1.2695	0.7794	0.0043	0.193	0.0225	0.0696	0.02	0.0003	1.2026	1.2026	64	28.3429	0.223214	0.00502232
45	17	left	femur	central	medial	CORT	1087.94	0.8165	1.5743	0.7847	0.0064	0.0579	0.0143	0.0283	0.0315	0.0003	0.8318	0.8318	64	28.3429	0.526756	0.00753261
45	17	left	femur	central	lateral	CORT	1158.47	0.897	1.773	0.8856	0.0061	0.142	0.0234	0.0547	0.0211	0.0003	0.8963	0.8963	64	28.3429	0.278364	0.00651372
45	17	left	femur	posterior	medial	CORT	1860.76	1.3498	7.6629	1.1305	0.0108	0.0777	0.0214	0.0405	0.0558	0.0009	1.194	1.194	64	28.3429	0.579439	0.0124
45	17	left	femur	posterior	lateral	CORT	1309.48	0.9153	2.1891	0.9127	0.0076	0.0429	0.0138	0.0267	0.0536	0.001	1.0289	1.0289	64	28.3429	0.667497	0.00921146
45	17	left	femur	shaft		CORT	1958.61	1.3983	2.9628	1.3473	0.0116	0.0561	0.0193	0.0123	0.0274	0.0008	1.2049	1.2049	64	28.3429	0.690176	0.0133204
45	17	left	tibia	shaft		CORT	1442.25	1.0062	2.0216	1.1031	0.0081	0.0485	0.0206	0.0843	0.0903	0.0003	0.8589	0.8589	64	28.3429	0.517182	0.010654
40	17	right	patella			CORT	1542.48	1.0235	1.9247	0.991	0.009	0.0256	0.0207	0.0938	0.1573	0.0003	0.8717	0.8717	64	28.3429	0.626444	0.0129674
40	17	right	tibia		medial	CORT	1428.54	0.9921	3.5833	0.9308	0.0085	0.0392	0.0148	0.0143	0.0405	0.0003	0.8312	0.8312	64	28.3429	0.739051	0.010938
40	17	right	tibia		lateral	CORT	1130.05	0.7868	1.9839	0.7725	0.0069	0.0332	0.0124	0.0193	0.0402	0.0004	0.9002	0.9002	64	28.3429	0.67563	0.00837782
40	17	right	tibia		medial	trae	865.025	0.5845	1.8	0.5403	0.005	0.0158	0.0083	0.0232	0.0785	0.0006	0.8352	0.8352	64	28.3429	0.771878	0.00640659
40	17	right	tibia		lateral	trae	954.228	0.6149	1.7122	0.5669	0.0055	0.0102	0.0086	0.0232	0.1084	0.0003	0.8205	0.8205	64	28.3429	0.823708	0.00708389
40	17	right	femur		medial	trae	1135.09	0.7954	1.868	0.7528	0.0069	0.0356	0.0117	0.0304	0.0596	0.0012	1.1864	1.1864	64	28.3429	0.662222	0.007748
40	17	right	femur		lateral	trae	1165.2	0.8007	1.8775	0.7626	0.0068	0.0401	0.0116	0.0252	0.0452	0.0008	1.1619	1.1619	64	28.3429	0.642045	0.00744773
40	17	right	femur	Troclea	medial	CORT	1693.82	1.2616	4.7731	1.1324	0.0099	0.1343	0.0249	0.0296	0.0199	0.0003	0.8935	0.8935	64	28.3429	0.40202	0.0100103
40	17	right	femur	Troclea	lateral	CORT	1216.03	0.8916	1.262	0.893	0.0075	0.0465	0.0153	0.0211	0.0332	0.0003	0.7163	0.7163	64	28.3429	0.611418	0.0093547
40	17	right	femur	central	medial	CORT	1300.54	0.9481	2.5174	0.8869	0.0078	0.0687	0.0166	0.0216	0.0204	0.0009	0.8554	0.8554	64	28.3429	0.485714	0.00806286
40	17	right	femur	central	lateral	CORT	1211.4	0.82	1.5291	0.8153	0.007	0.0345	0.0135	0.021	0.0497	0.0003	0.6956	0.6956	64	28.3429	0.70297	0.0094901
40	17	right	femur	posterior	medial	CORT	1565.5	1.115	2.6858	1.0761	0.0096	0.0497	0.0216	0.0734	0.1099	0.0008	0.863	0.863	64	28.3429	0.599564	0.0129506
40	17	right	femur	posterior	lateral	CORT	1303.18	0.9121	1.6336	0.892	0.0079	0.0401	0.0179	0.07	0.1121	0.001	0.806	0.806	64	28.3429	0.615596	0.0110192
40	17	right	femur	shaft		CORT	2692.67	1.8298	3.434	1.8243	0.0164	0.0431	0.0252	0.0125	0.0541	0.0015	1.0374	1.0374	64	28.3429	0.812312	0.0204703
40	17	right	tibia	shaft		CORT	1671.98	1.1092	2.4772	1.1312	0.0098	0.0317	0.0173	0.0362	0.1017	0.0004	0.9787	0.9787	64	28.3429	0.737491	0.0127586
40	17	left	patella			CORT	5955.56	3.8755	24.8157	2.7086	0.0358	0.0632	0.0511	0.0394	0.133	0.0003	1.5123	1.5123	64	28.3429	0.771462	0.0394217
40	17	left	tibia		medial	CORT	1167.58	0.7851	1.648	0.7379	0.0069	0.0251	0.0109	0.0246	0.0732	0.0003	1.0896	1.0896	64	28.3429	0.748466	0.00815828
40	17	left	tibia		lateral	CORT	1031.01	0.7197	1.9201	0.6749	0.006	0.0371	0.0143	0.0732	0.0889	0.0005	0.9285	0.9285	64	28.3429	0.548427	0.0078425
40	17	left	tibia		medial	trae	863.167	0.5816	1.4413	0.5491	0.0051	0.0079	0.0081	0.0476	0.2091	0.0005	0.8372	0.8372	64	28.3429	0.81457	0.00659801
40	17	left	tibia		lateral	trae	783.17	0.544	1.5439	0.5069	0.0046	0.0185	0.0078	0.0489	0.1048	0.0004	1.0917	1.0917	64	28.3429	0.681848	0.00531841
40	17	left	femur		medial	trae	1058.96	0.7271	2.2473	0.6874	0.0064	0.0181	0.0095	0.0218	0.085	0.0007	1.0983	1.0983	64	28.3429	0.79588	0.00756086
40	17	left	femur		lateral	trae	949.136	0.6645	1.854	0.6217	0.0058	0.021	0.0094	0.0289	0.0793	0.0005	1.0495	1.0495	64	28.3429	0.732902	0.00688928
40	17	left	femur	Troclea	medial	CORT	1205.72	0.9424	1.6066	0.945	0.0069	0.1453	0.0222	0.0468	0.0198	0.0003	1.1501	1.1501	64	28.3429	0.297297	0.0066
40	17	left	femur	Troclea	lateral	CORT	983.597	0.7543	1.3797	0.7501	0.0045	0.1875	0.0229	0.0672	0.0196	0.0003	1.211	1.211	64	28.3429	0.225806	0.00517097
40	17	left	femur	central	medial	CORT	1087.94	0.7897	1.6378	0.7307	0.0065	0.0537	0.0143	0.0337	0.0412	0.0003	0.9196	0.9196	64	28.3429	0.550067	0.00786595
40	17	left	femur	central	lateral	CORT	1158.47	0.8791	1.9718	0.8856	0.0063	0.1351	0.0236	0.0532	0.0204	0.0003	0.8805	0.8805	64	28.3429	0.277174	0.0065413
40	17	left	femur	posterior	medial	CORT	1860.76	1.2844	7.588	1.0883	0.0109	0.0749	0.0219	0.0406	0.0558	0.0009	1.1788	1.1788	64	28.3429	0.578838	0.0126766
40	17	left	femur	posterior	lateral	CORT	1309.48	0.8922	2.0185	0.8894	0.0077	0.0381	0.0144	0.0299	0.0636	0.001	0.9649	0.9649	64	28.3429	0.680214	0.00979508
40	17	left	femur	shaft		CORT	1958.61	1.3584	2.9635	1.2916	0.0119	0.0487	0.0199	0.0139	0.0395	0.0007	0.9504	0.9504	64	28.3429	0.7397	0.01472
40	17	left	tibia	shaft		CORT	1442.25	0.9783	1.9414	1.072	0.0082	0.0447	0.0212	0.1023	0.1049	0.0004	1	1	64	28.3429	0.506274	0.010733
35	17	right	patella			CORT	1542.48	0.9219	1.7445	0.8915	0.009	0.0251	0.02	0.0776	0.1417	0.0003	0.7858	0.7858	64	28.3429	0.646147	0.0129229
35	17	right	tibia		medial	CORT	1428.54	0.9214	3.3914	0.8574	0.0087	0.0339	0.0132	0.038	0.1282	0.0003	1.1493	1.1493	64	28.3429	0.77136	0.0101819
35	17	right	tibia		lateral	CORT	1130.05	0.7719	1.9087	0.7611	0.0075	0.0166	0.0127	0.0377	0.1136	0.0003	0.8589	0.8589	64	28.3429	0.750826	0.00953549
35	17	right	tibia		medial	trae	865.025	0.5336	1.3892	0.4982	0.0051	0.0139	0.0085	0.0317	0.109	0.0005	0.7973	0.7973	64	28.3429	0.774698	0.00658493
35	17	right	tibia		lateral	trae	954.228	0.5744	1.4367	0.5489	0.0057	0.0039	0.0076	0.0413	0.2051	0.0004	1.0542	1.0542	64	28.3429	0.832386	0.00632614
35	17	right	femur		medial	trae	1135.09	0.7527	1.7681	0.7174	0.007	0.0308	0.0149	0.0674	0.1262	0.001	0.8313	0.8313	64	28.3429	0.65186	0.00971271
35	17	right	femur		lateral	trae	1165.2	0.7421	1.6651	0.7026	0.007	0.0349	0.0119	0.0247	0.046	0.0008	1.1535	1.1535	64	28.3429	0.650636	0.00774257
35	17	right	femur	Troclea	medial	CORT	1693.82	1.1942	4.8263	1.0636	0.0104	0.1196	0.0228	0.0312	0.0256	0.0003	1.1248	1.1248	64	28.3429	0.450704	0.0102761
35	17	right	femur	Troclea	lateral	CORT	1216.03	0.8292	1.2639	0.8329	0.0078	0.037	0.0142	0.0296	0.0608	0.0003	0.9673	0.9673	64	28.3429	0.672566	0.00955044
35	17	right	femur	central	medial	CORT	1300.54	0.8986	2.1241	0.8683	0.0081	0.059	0.0169	0.0294	0.0414	0.0007	0.8724	0.8724	64	28.3429	0.584746	0.0098822
35	17	right	femur	central	lateral	CORT	1211.4	0.7736	1.3558	0.7778	0.0073	0.0278	0.0135	0.0295	0.0787	0.0003	0.7538	0.7538	64	28.3429	0.727357	0.00981932
35	17	right	femur	posterior	medial	CORT	1565.5	1.0298	2.2518	1.0028	0.0097	0.0461	0.0219	0.0874	0.1307	0.0007	0.8826	0.8826	64	28.3429	0.599266	0.0131239
35	17	right	femur	posterior	lateral	CORT	1303.18	0.8652	1.488	0.8356	0.0082	0.0324	0.0183	0.0888	0.1391	0.001	0.8136	0.8136	64	28.3429	0.610355	0.0111695
35	17	right	femur	shaft		CORT	2692.67	1.7049	3.4682	1.6948	0.0167	0.0328	0.028	0.0762	0.24	0.0008	1.3279	1.3279	64	28.3429	0.759013	0.0212524
35	17	right	tibia	shaft		CORT	1671.98	1.0706	2.3016	1.0845	0.0103	0.0162	0.0159	0.0599	0.1715	0.0003	1.1796	1.1796	64	28.3429	0.741141	0.0117841
35	17	left	patella			CORT	5955.56	3.5454	24.3996	2.3706	0.0357	0.065	0.051	0.027	0.0984	0.0003	1.4391	1.4391	64	28.3429	0.784689	0.0400191
35	17	left	tibia		medial	CORT	1167.58	0.7383	1.8046	0.6923	0.0071	0.0193	0.0113	0.065	0.1753	0.0003	1.081	1.081	64	28.3429	0.729505	0.0082434
35	17	left	tibia		lateral	CORT	1031.01	0.6633	1.732	0.6205	0.006	0.0375	0.0143	0.0784	0.0934	0.0004	0.9007	0.9007	64	28.3429	0.543655	0.00777427
35	17	left	tibia		medial	trae	863.167	0.5291	1.599	0.4978	0.0051	0.0085	0.0078	0.0909	0.2814	0.0004	1.0394	1.0394	64	28.3429	0.755842	0.00589557
35	17	left	tibia		lateral	trae	783.17	0.506	1.6298	0.4693	0.0047	0.0167	0.008	0.0679	0.1401	0.0004	1.0694	1.0694	64	28.3429	0.673558	0.00538846
35	17	left	femur		medial	trae	1058.96	0.6677	2.1393	0.6179	0.0064	0.0167	0.0098	0.0217	0.0969	0.0007	1.0409	1.0409	64	28.3429	0.817032	0.00800691
35	17	left	femur		lateral	trae	949.136	0.6044	1.6632	0.5742	0.0058	0.0211	0.0097	0.0289	0.0787	0.0005	1.0229	1.0229	64	28.3429	0.731413	0.0070947
35	17	left	femur	Troclea	medial	CORT	1205.72	0.9369	1.387	0.9572	0.0076	0.1241	0.0237	0.0487	0.0245	0.0003	0.8894	0.8894	64	28.3429	0.334699	0.00793238
35	17	left	femur	Troclea	lateral	CORT	983.597	0.8064	1.235	0.7927	0.0051	0.1699	0.0223	0.0663	0.0237	0.0003	1.1537	1.1537	64	28.3429	0.263333	0.00587233
35	17	left	femur	central	medial	CORT	1087.94	0.7437	1.7202	0.6889	0.0067	0.049	0.0141	0.0367	0.048	0.0003	0.9448	0.9448	64	28.3429	0.566706	0.00799055
35	17	left	femur	central	lateral	CORT	1158.47	0.8702	1.732	0.8514	0.0068	0.1218	0.0232	0.056	0.0238	0.0003	0.9289	0.9289	64	28.3429	0.298246	0.0069193
35	17	left	femur	posterior	medial	CORT	1860.76	1.2005	5.9465	1.0157	0.0111	0.0682	0.0218	0.0462	0.0649	0.0007	1.1854	1.1854	64	28.3429	0.584158	0.0127347
35	17	left	femur	posterior	lateral	CORT	1309.48	0.8323	1.7449	0.8153	0.0079	0.0331	0.0169	0.0743	0.1386	0.0009	0.8097	0.8097	64	28.3429	0.65101	0.0110021
35	17	left	femur	shaft		CORT	1958.61	1.257	2.5657	1.2051	0.0121	0.0398	0.0206	0.0232	0.087	0.0007	1.169	1.169	64	28.3429	0.789474	0.0162632
35	17	left	tibia	shaft		CORT	1442.25	0.8968	1.7312	0.9777	0.0083	0.0425	0.0178	0.093	0.0993	0.0003	1.2437	1.2437	64	28.3429	0.516381	0.00919158
30	17	right	patella			CORT	1542.48	0.875	1.5796	0.8607	0.0092	0.019	0.0199	0.0812	0.1551	0.0003	0.7887	0.7887	64	28.3429	0.656369	0.0130617
30	17	right	tibia		medial	CORT	1428.54	0.8822	3.5385	0.821	0.009	0.0265	0.0149	0.042	0.1737	0.0003	0.7631	0.7631	64	28.3429	0.805285	0.0119987
30	17	right	tibia		lateral	CORT	1130.05	0.7296	2.0459	0.7007	0.0076	0.0116	0.013	0.0464	0.1421	0.0003	0.7481	0.7481	64	28.3429	0.753846	0.0098
30	17	right	tibia		medial	trae	865.025	0.5128	1.4907	0.4788	0.0053	0.0084	0.0079	0.0616	0.2202	0.0005	1.1486	1.1486	64	28.3429	0.781405	0.0061731
30	17	right	tibia		lateral	trae	954.228	0.562	1.545	0.5343	0.006	-0.0033	0.0101	0.096	0.326	0.0003	0.7614	0.7614	64	28.3429	0.772512	0.00780237
30	17	right	femur		medial	trae	1135.09	0.7159	1.884	0.6828	0.0072	0.0257	0.0157	0.114	0.1939	0.0008	0.827	0.827	64	28.3429	0.62975	0.00988707
30	17	right	femur		lateral	trae	1165.2	0.7354	1.7571	0.6904	0.0075	0.0206	0.0155	0.1138	0.2194	0.0003	0.8156	0.8156	64	28.3429	0.658463	0.0102062
30	17	right	femur	Troclea	medial	CORT	1693.82	1.1953	5.0421	1.0735	0.0113	0.0933	0.023	0.0296	0.0291	0.0003	1.1225	1.1225	64	28.3429	0.495741	0.011402
30	17	right	femur	Troclea	lateral	CORT	1216.03	0.7797	1.0617	0.7763	0.0079	0.0343	0.0147	0.0297	0.0563	0.0003	0.9331	0.9331	64	28.3429	0.654651	0.00962337
30	17	right	femur	central	medial	CORT	1300.54	0.8601	1.8851	0.812	0.0084	0.0515	0.0176	0.0321	0.0529	0.0007	0.7676	0.7676	64	28.3429	0.622353	0.0109534
30	17	right	femur	central	lateral	CORT	1211.4	0.721	1.3938	0.7136	0.0073	0.027	0.0133	0.0296	0.08	0.0003	0.8223	0.8223	64	28.3429	0.729927	0.00970803
30	17	right	femur	posterior	medial	CORT	1565.5	0.9849	2.1899	0.9595	0.0099	0.039	0.0222	0.089	0.1361	0.0005	0.8612	0.8612	64	28.3429	0.60462	0.0134226
30	17	right	femur	posterior	lateral	CORT	1303.18	0.8084	1.4584	0.7927	0.0082	0.0321	0.0181	0.0806	0.1342	0.001	0.7909	0.7909	64	28.3429	0.624767	0.0113083
30	17	right	femur	shaft		CORT	2692.67	1.6192	3.0623	1.5538	0.0168	0.0311	0.03	0.1134	0.3159	0.0005	1.0432	1.0432	64	28.3429	0.735849	0.0220755
30	17	right	tibia	shaft		CORT	1671.98	0.9894	2.343	1.01	0.0104	0.0127	0.0173	0.0529	0.1628	0.0003	0.9915	0.9915	64	28.3429	0.754752	0.0130572
30	17	left	patella			CORT	5955.56	3.32	22.2207	2.2248	0.0358	0.0634	0.0502	0.0322	0.1116	0.0003	1.4354	1.4354	64	28.3429	0.776078	0.0389591
30	17	left	tibia		medial	CORT	1167.58	0.7187	1.8251	0.6684	0.0074	0.0109	0.0128	0.0783	0.2272	0.0003	0.7457	0.7457	64	28.3429	0.743699	0.00951935
30	17	left	tibia		lateral	CORT	1031.01	0.6341	1.8209	0.6015	0.0062	0.0322	0.0131	0.0979	0.1165	0.0003	1.0582	1.0582	64	28.3429	0.543377	0.00711824
30	17	left	tibia		medial	trae	863.167	0.5025	1.5428	0.4776	0.0053	0.0018	0.0094	0.1049	0.3352	0.0003	0.7536	0.7536	64	28.3429	0.761645	0.00715946
30	17	left	tibia		lateral	trae	783.17	0.4741	1.5428	0.4362	0.0047	0.0174	0.0094	0.072	0.1437	0.0003	0.856	0.856	64	28.3429	0.666203	0.00626231
30	17	left	femur		medial	trae	1058.96	0.636	2.0041	0.6004	0.0066	0.0126	0.0123	0.1136	0.3304	0.0003	0.7383	0.7383	64	28.3429	0.744144	0.00915297
30	17	left	femur		lateral	trae	949.136	0.586	1.6123	0.5639	0.006	0.0131	0.0117	0.1569	0.3018	0.0003	1.0136	1.0136	64	28.3429	0.657946	0.00769797
30	17	left	femur	Troclea	medial	CORT	1205.72	0.9433	1.469	0.9466	0.0082	0.1084	0.0221	0.048	0.0269	0.0003	1.1279	1.1279	64	28.3429	0.359146	0.00793712
30	17	left	femur	Troclea	lateral	CORT	983.597	0.7905	1.2129	0.7866	0.0056	0.1558	0.0223	0.0613	0.0219	0.0003	1.1259	1.1259	64	28.3429	0.263221	0.00586983
30	17	left	femur	central	medial	CORT	1087.94	0.7297	1.7236	0.6771	0.007	0.0409	0.0146	0.0444	0.0691	0.0003	0.8994	0.8994	64	28.3429	0.608811	0.00888863
30	17	left	femur	central	lateral	CORT	1158.47	0.8515	1.8209	0.8141	0.0071	0.1131	0.0218	0.055	0.0226	0.0003	1.1512	1.1512	64	28.3429	0.291237	0.00634897
30	17	left	femur	posterior	medial	CORT	1860.76	1.1683	5.5942	0.9994	0.0117	0.0514	0.0263	0.0897	0.1304	0.0003	0.9405	0.9405	64	28.3429	0.592458	0.0155816
30	17	left	femur	posterior	lateral	CORT	1309.48	0.7948	1.8737	0.7839	0.008	0.029	0.0166	0.0662	0.1361	0.001	0.7691	0.7691	64	28.3429	0.672763	0.0111679
30	17	left	femur	shaft		CORT	1958.61	1.2002	2.4255	1.1489	0.0124	0.0337	0.0212	0.0443	0.1685	0.0005	0.9479	0.9479	64	28.3429	0.791823	0.0167867
30	17	left	tibia	shaft		CORT	1442.25	0.87	1.6283	0.9287	0.0086	0.0327	0.0173	0.1003	0.1108	0.0003	1.2789	1.2789	64	28.3429	0.52487	0.00908025
25	17	right	patella			CORT	1542.48	0.7831	1.6758	0.7497	0.0094	0.015	0.0195	0.0806	0.1722	0.0003	0.7931	0.7931	64	28.3429	0.681171	0.0132828
25	17	right	tibia		medial	CORT	1428.54	0.7944	2.7918	0.7435	0.0093	0.0183	0.0155	0.0464	0.2397	0.0003	0.7231	0.7231	64	28.3429	0.837819	0.0129862
25	17	right	tibia		lateral	CORT	1130.05	0.6381	1.6974	0.6057	0.0076	0.0113	0.0134	0.0469	0.1401	0.0003	0.7409	0.7409	64	28.3429	0.749198	0.0100393
25	17	right	tibia		medial	trae	865.025	0.4689	1.2392	0.4343	0.0055	0.0024	0.0101	0.1527	0.438	0.0003	0.71	0.71	64	28.3429	0.741493	0.00748908
25	17	right	tibia		lateral	trae	954.228	0.475	1.0476	0.4465	0.0056	0.0048	0.0093	0.0771	0.2837	0.0004	0.8032	0.8032	64	28.3429	0.786308	0.00731267
25	17	right	femur		medial	trae	1135.09	0.6436	1.577	0.6061	0.0074	0.0223	0.0162	0.1391	0.242	0.0008	0.8628	0.8628	64	28.3429	0.635004	0.0102871
25	17	right	femur		lateral	trae	1165.2	0.6446	1.7214	0.6067	0.0075	0.0219	0.0162	0.1379	0.2458	0.0004	0.8579	0.8579	64	28.3429	0.640605	0.0103778
25	17	right	femur	Troclea	medial	CORT	1693.82	1.1315	3.7999	1.0108	0.0125	0.065	0.0228	0.0385	0.0686	0.0003	1.0977	1.0977	64	28.3429	0.640523	0.0146039
25	17	right	femur	Troclea	lateral	CORT	1216.03	0.7386	1.0051	0.7421	0.0089	0.0114	0.0146	0.0376	0.1305	0.0003	0.8746	0.8746	64	28.3429	0.776324	0.0113343
25	17	right	femur	central	medial	CORT	1300.54	0.8004	1.9634	0.7604	0.009	0.0348	0.0165	0.0522	0.1212	0.0006	1.012	1.012	64	28.3429	0.698962	0.0115329
25	17	right	femur	central	lateral	CORT	1211.4	0.6457	1.1939	0.6281	0.0075	0.0209	0.0135	0.0354	0.1168	0.0003	0.7483	0.7483	64	28.3429	0.767411	0.0103601
25	17	right	femur	posterior	medial	CORT	1565.5	0.8896	2.0843	0.8592	0.0102	0.0318	0.0221	0.1023	0.1694	0.0007	0.8651	0.8651	64	28.3429	0.623482	0.0137789
25	17	right	femur	posterior	lateral	CORT	1303.18	0.7368	1.3098	0.7243	0.0084	0.0267	0.0185	0.0974	0.1578	0.001	0.8167	0.8167	64	28.3429	0.618339	0.0114393
25	17	right	femur	shaft		CORT	2692.67	1.3821	2.4502	1.3592	0.0161	0.0472	0.0331	0.2609	0.5311	0.0004	1.0661	1.0661	64	28.3429	0.670581	0.0221962
25	17	right	tibia	shaft		CORT	1671.98	0.8939	1.5295	0.9139	0.0109	0.0021	0.0154	0.0695	0.2085	0.0003	1.1272	1.1272	64	28.3429	0.75	0.01155
25	17	left	patella			CORT	5955.56	2.9315	20.176	1.8593	0.0356	0.067	0.0534	0.0297	0.0946	0.0003	1.3381	1.3381	64	28.3429	0.761062	0.0406407
25	17	left	tibia		medial	CORT	1167.58	0.6131	1.7894	0.5597	0.007	0.0188	0.0124	0.087	0.2165	0.0003	1.0174	1.0174	64	28.3429	0.713344	0.00884547
25	17	left	tibia		lateral	CORT	1031.01	0.5826	1.8338	0.543	0.0064	0.0277	0.0142	0.1073	0.1341	0.0003	1.0606	1.0606	64	28.3429	0.55551	0.00788824
25	17	left	tibia		medial	trae	863.167	0.4499	1.1571	0.4233	0.0056	-0.0039	0.0097	0.1551	0.4448	0.0003	0.7005	0.7005	64	28.3429	0.741457	0.00719213
25	17	left	tibia		lateral	trae	783.17	0.4175	1.3531	0.3811	0.0046	0.02	0.0108	0.1529	0.2554	0.0003	0.7206	0.7206	64	28.3429	0.62552	0.00675562
25	17	left	femur		medial	trae	1058.96	0.5621	1.7316	0.5289	0.0066	0.0136	0.0109	0.1044	0.3321	0.0004	1.0799	1.0799	64	28.3429	0.760825	0.00829299
25	17	left	femur		lateral	trae	949.136	0.5221	1.2521	0.5001	0.0062	0.0095	0.0125	0.1395	0.3048	0.0004	0.773	0.773	64	28.3429	0.686023	0.00857529
25	17	left	femur	Troclea	medial	CORT	1205.72	0.8973	1.4147	0.9283	0.0092	0.0825	0.0239	0.0595	0.0524	0.0003	0.9062	0.9062	64	28.3429	0.468275	0.0111918
25	17	left	femur	Troclea	lateral	CORT	983.597	0.7843	1.2186	0.7721	0.0062	0.1427	0.022	0.0724	0.0513	0.0003	1.1326	1.1326	64	28.3429	0.414713	0.00912369
25	17	left	femur	central	medial	CORT	1087.94	0.647	1.6845	0.5947	0.0069	0.0437	0.0151	0.0426	0.0622	0.0003	0.7969	0.7969	64	28.3429	0.593511	0.00896202
25	17	left	femur	central	lateral	CORT	1158.47	0.8292	1.8741	0.7974	0.0079	0.0937	0.0245	0.0782	0.0527	0.0003	0.8928	0.8928	64	28.3429	0.402597	0.00986364
25	17	left	femur	posterior	medial	CORT	1860.76	1.0617	4.9308	0.8945	0.0121	0.0419	0.0264	0.1024	0.1538	0.0003	0.9488	0.9488	64	28.3429	0.600312	0.0158482
25	17	left	femur	posterior	lateral	CORT	1309.48	0.7023	1.7043	0.6999	0.008	0.0285	0.0174	0.0983	0.1849	0.001	0.7739	0.7739	64	28.3429	0.652895	0.0113604
25	17	left	femur	shaft		CORT	1958.61	1.0664	2.2913	1.0186	0.0124	0.0334	0.025	0.2079	0.478	0.0004	0.9721	0.9721	64	28.3429	0.696895	0.0174224
25	17	left	tibia	shaft		CORT	1442.25	0.7636	1.3984	0.8052	0.0085	0.0357	0.0175	0.0993	0.1034	0.0003	1.1599	1.1599	64	28.3429	0.510113	0.00892699
20	17	right	patella			CORT	1542.48	0.6979	1.3706	0.6741	0.0092	0.0184	0.019	0.071	0.1573	0.0003	0.7629	0.7629	64	28.3429	0.689006	0.0130911
20	17	right	tibia		medial	CORT	1428.54	0.7246	2.992	0.6825	0.0095	0.0145	0.0158	0.074	0.3294	0.0003	0.7245	0.7245	64	28.3429	0.816559	0.0129016
20	17	right	tibia		lateral	CORT	1130.05	0.5831	1.3946	0.5643	0.0076	0.0121	0.0141	0.0784	0.2206	0.0003	0.6723	0.6723	64	28.3429	0.737793	0.0104029
20	17	right	tibia		medial	trae	865.025	0.4202	1.1316	0.3941	0.0055	0.0021	0.0102	0.1955	0.5019	0.0003	0.7533	0.7533	64	28.3429	0.719673	0.00734067
20	17	right	tibia		lateral	trae	954.228	0.4121	1.0321	0.3844	0.0052	0.0137	0.0097	0.1946	0.4198	0.0003	1.0277	1.0277	64	28.3429	0.683268	0.0066277
20	17	right	femur		medial	trae	1135.09	0.5904	1.45	0.5567	0.0075	0.0188	0.0158	0.1959	0.3183	0.0007	0.8331	0.8331	64	28.3429	0.61902	0.00978051
20	17	right	femur		lateral	trae	1165.2	0.5958	1.5918	0.5546	0.0077	0.0172	0.0164	0.1904	0.3265	0.0003	0.7425	0.7425	64	28.3429	0.63165	0.0103591
20	17	right	femur	Troclea	medial	CORT	1693.82	1.0449	3.2204	0.934	0.0126	0.0616	0.0231	0.0531	0.131	0.0003	1.0949	1.0949	64	28.3429	0.71157	0.0164373
20	17	right	femur	Troclea	lateral	CORT	1216.03	0.6657	1.0248	0.6486	0.0093	0.0027	0.0155	0.0494	0.1968	0.0003	0.7249	0.7249	64	28.3429	0.79935	0.0123899
20	17	right	femur	central	medial	CORT	1300.54	0.7267	1.7187	0.7011	0.0089	0.0368	0.017	0.0793	0.1787	0.0005	1.0608	1.0608	64	28.3429	0.692636	0.0117748
20	17	right	femur	central	lateral	CORT	1211.4	0.5985	1.1103	0.57	0.0078	0.0142	0.0137	0.0532	0.2174	0.0003	0.7553	0.7553	64	28.3429	0.8034	0.0110066
20	17	right	femur	posterior	medial	CORT	1565.5	0.8192	1.9756	0.7942	0.0106	0.0243	0.0228	0.1321	0.2146	0.0005	0.8799	0.8799	64	28.3429	0.618979	0.0141127
20	17	right	femur	posterior	lateral	CORT	1303.18	0.6684	1.2452	0.6566	0.0084	0.0272	0.0164	0.0941	0.1724	0.001	1.0684	1.0684	64	28.3429	0.646904	0.0106092
20	17	right	femur	shaft		CORT	2692.67	1.2852	2.3008	1.2787	0.0173	0.0208	0.0305	0.1552	0.4124	0.0004	1.1956	1.1956	64	28.3429	0.726568	0.0221603
20	17	right	tibia	shaft		CORT	1671.98	0.7936	1.5488	0.8079	0.0108	0.0044	0.0159	0.0542	0.1559	0.0003	1.0493	1.0493	64	28.3429	0.742028	0.0117982
20	17	left	patella			CORT	5955.56	2.625	17.2577	1.6047	0.035	0.0793	0.0485	0.0265	0.068	0.0003	1.4036	1.4036	64	28.3429	0.719577	0.0348995
20	17	left	tibia		medial	CORT	1167.58	0.5583	1.8308	0.5033	0.007	0.0199	0.015	0.1656	0.3229	0.0003	0.7007	0.7007	64	28.3429	0.661003	0.00991505
20	17	left	tibia		lateral	CORT	1031.01	0.5326	1.9486	0.4837	0.0063	0.0295	0.0139	0.1296	0.1615	0.0003	1.0523	1.0523	64	28.3429	0.554792	0.00771161
20	17	left	tibia		medial	trae	863.167	0.3917	1.0309	0.3694	0.005	0.0091	0.0108	0.262	0.4886	0.0003	0.6627	0.6627	64	28.3429	0.650946	0.00703022
20	17	left	tibia		lateral	trae	783.17	0.3947	1.2335	0.3597	0.005	0.0114	0.0103	0.1643	0.3166	0.0003	0.7541	0.7541	64	28.3429	0.658349	0.00678099
20	17	left	femur		medial	trae	1058.96	0.507	1.4789	0.4765	0.0063	0.0192	0.0119	0.1414	0.3964	0.0003	0.742	0.742	64	28.3429	0.737077	0.00877122
20	17	left	femur		lateral	trae	949.136	0.482	1.2931	0.4647	0.0067	-0.0011	0.0127	0.1919	0.4045	0.0003	0.657	0.657	64	28.3429	0.678236	0.0086136
20	17	left	femur	Troclea	medial	CORT	1205.72	0.8772	1.3516	0.8953	0.0099	0.0684	0.0243	0.0815	0.1026	0.0003	0.9326	0.9326	64	28.3429	0.557306	0.0135425
20	17	left	femur	Troclea	lateral	CORT	983.597	0.7997	1.2281	0.7828	0.0064	0.1373	0.0219	0.0869	0.1015	0.0003	1.1282	1.1282	64	28.3429	0.538747	0.0117986
20	17	left	femur	central	medial	CORT	1087.94	0.5952	1.7305	0.5415	0.0069	0.0424	0.0155	0.0922	0.1601	0.0003	0.9507	0.9507	64	28.3429	0.634562	0.00983571
20	17	left	femur	central	lateral	CORT	1158.47	0.7931	1.9486	0.7305	0.0083	0.0851	0.0234	0.1123	0.1016	0.0003	1.1635	1.1635	64	28.3429	0.474988	0.0111147
20	17	left	femur	posterior	medial	CORT	1860.76	0.9662	4.9	0.8196	0.0125	0.0338	0.0271	0.1295	0.1933	0.0003	0.9588	0.9588	64	28.3429	0.598823	0.0162281
20	17	left	femur	posterior	lateral	CORT	1309.48	0.6354	1.4656	0.6363	0.0079	0.0312	0.0178	0.1292	0.2412	0.001	0.7808	0.7808	64	28.3429	0.651188	0.0115911
20	17	left	femur	shaft		CORT	1958.61	0.9688	2.1397	0.9279	0.0121	0.04	0.0216	0.0699	0.2849	0.0005	1.0724	1.0724	64	28.3429	0.802988	0.0173445
20	17	left	tibia	shaft		CORT	1442.25	0.6986	1.4067	0.7303	0.0081	0.0451	0.02	0.0776	0.0682	0.0003	0.8229	0.8229	64	28.3429	0.467764	0.00935528
50	36	right	patella			CORT	403.599	0.3234	1.1163	0.2977	0.0031	-0.0003	0.0051	0.0558	0.2085	0.0003	0.7087	0.7087	33	20.5693	0.788876	0.00402327
50	36	right	tibia		medial	CORT	927.507	0.7433	3.0412	0.565	0.0077	-0.0186	0.0115	0.024	0.1515	0.0003	0.6392	0.6392	33	20.5693	0.863248	0.00992735
50	36	right	tibia		lateral	CORT	788.931	0.6322	6.4983	0.46	0.0056	0.0689	0.0144	0.0419	0.032	0.0003	1.0561	1.0561	33	20.5693	0.433018	0.00623545
50	36	right	tibia		medial	trae	450.359	0.3609	0.8226	0.351	0.0033	0.024	0.0068	0.0423	0.052	0.0003	1.0167	1.0167	33	20.5693	0.551432	0.00374973
50	36	right	tibia		lateral	trae	392.039	0.3142	0.7873	0.2925	0.0028	0.0295	0.0083	0.0582	0.0457	0.0003	0.6141	0.6141	33	20.5693	0.439846	0.00365072
50	36	right	femur		medial	trae	450.271	0.3608	1.3363	0.3526	0.0032	0.0264	0.008	0.0667	0.0605	0.0003	1.0823	1.0823	33	20.5693	0.475629	0.00380503
50	36	right	femur		lateral	trae	442.586	0.3547	1.2561	0.3394	0.0032	0.0295	0.0081	0.0635	0.055	0.0004	1.0864	1.0864	33	20.5693	0.464135	0.00375949
50	36	right	femur	Troclea	medial	CORT	650.572	0.5213	1.1431	0.4672	0.0046	0.0525	0.0124	0.0543	0.0394	0.0003	1.0376	1.0376	33	20.5693	0.420491	0.00521409
50	36	right	femur	Troclea	lateral	CORT	555.071	0.4448	0.7617	0.4456	0.0038	0.0605	0.012	0.0551	0.0304	0.0003	0.9957	0.9957	33	20.5693	0.355556	0.00426667
50	36	right	femur	central	medial	CORT	689.585	0.5526	3.2688	0.4434	0.005	0.0417	0.0121	0.0531	0.0497	0.0003	1.0075	1.0075	33	20.5693	0.483463	0.0058499
50	36	right	femur	central	lateral	CORT	649.655	0.5206	2.715	0.4083	0.005	0.0218	0.0097	0.0278	0.0582	0.0003	0.712	0.712	33	20.5693	0.676744	0.00656442
50	36	right	femur	posterior	medial	CORT	958.264	0.7679	4.0513	0.6211	0.0074	0.0338	0.0142	0.0453	0.071	0.0003	1.079	1.079	33	20.5693	0.61049	0.00866896
50	36	right	femur	posterior	lateral	CORT	1547.9	1.2404	10.7375	0.8927	0.0116	0.0995	0.0247	0.0398	0.0418	0.001	1.2294	1.2294	33	20.5693	0.512255	0.0126527
50	36	right	femur	shaft		CORT	579.103	0.4641	1.071	0.4432	0.0039	0.0549	0.0146	0.1189	0.056	0.0016	1.1663	1.1663	33	20.5693	0.320183	0.00467467
50	36	right	tibia	shaft		CORT	659.818	0.5288	1.0478	0.5097	0.0048	0.0372	0.0138	0.1022	0.0755	0.0003	1.0255	1.0255	33	20.5693	0.424873	0.00586325
50	36	left	patella			CORT	459.111	0.3679	3.8037	0.3157	0.0033	0.0225	0.0096	0.1095	0.0998	0.0003	0.7182	0.7182	33	20.5693	0.476828	0.00457754
50	36	left	tibia		medial	CORT	884.262	0.7086	7.4904	0.5001	0.0065	0.0498	0.0143	0.0436	0.0495	0.0003	1.0654	1.0654	33	20.5693	0.531686	0.00760311
50	36	left	tibia		lateral	CORT	972.862	0.7796	9.1047	0.5145	0.0072	0.0557	0.0156	0.041	0.049	0.0003	1.0667	1.0667	33	20.5693	0.544444	0.00849333
50	36	left	tibia		medial	trae	332.123	0.2662	0.7144	0.2516	0.0023	0.0133	0.0048	0.0414	0.064	0.0003	0.8021	0.8021	33	20.5693	0.607211	0.00291461
50	36	left	tibia		lateral	trae	326.099	0.2613	0.9709	0.2448	0.0023	0.0186	0.0052	0.0468	0.0508	0.0003	0.8922	0.8922	33	20.5693	0.520492	0.00270656
50	36	left	femur		medial	trae	459.942	0.3686	3.4331	0.3494	0.0032	0.0309	0.0098	0.0717	0.057	0.0003	0.6843	0.6843	33	20.5693	0.44289	0.00434033
50	36	left	femur		lateral	trae	426.758	0.342	3.2007	0.3201	0.003	0.0358	0.01	0.0725	0.0476	0.0003	0.6977	0.6977	33	20.5693	0.396336	0.00396336
50	36	left	femur	Troclea	medial	CORT	907.948	0.7276	1.4605	0.692	0.0067	0.0551	0.0141	0.0373	0.0432	0.0003	1.0715	1.0715	33	20.5693	0.536646	0.00756671
50	36	left	femur	Troclea	lateral	CORT	734.084	0.5883	0.9749	0.5662	0.0055	0.0612	0.0117	0.0255	0.0307	0.0003	1.0166	1.0166	33	20.5693	0.546263	0.00639128
50	36	left	femur	central	medial	CORT	763.673	0.612	2.1116	0.5113	0.0058	0.0325	0.0118	0.0394	0.0557	0.0003	1.0031	1.0031	33	20.5693	0.585699	0.00691125
50	36	left	femur	central	lateral	CORT	1130.51	0.906	4.8234	0.6703	0.0086	0.0634	0.0179	0.0276	0.0388	0.0003	0.8606	0.8606	33	20.5693	0.584337	0.0104596
50	36	left	femur	posterior	medial	CORT	1138.71	0.9125	3.3485	0.8206	0.0083	0.1076	0.021	0.0441	0.0328	0.0003	1.1723	1.1723	33	20.5693	0.426528	0.00895709
50	36	left	femur	posterior	lateral	CORT	1468.7	1.177	4.8234	0.9769	0.0108	0.1185	0.0293	0.0577	0.0433	0.0003	1.0317	1.0317	33	20.5693	0.428713	0.0125613
50	36	left	femur	shaft		CORT	603.472	0.4836	1.0847	0.4608	0.0041	0.0624	0.0151	0.1099	0.0511	0.002	1.1935	1.1935	33	20.5693	0.317391	0.00479261
50	36	left	tibia	shaft		CORT	555.397	0.4451	1.1147	0.4359	0.0038	0.039	0.0119	0.0723	0.0519	0.0003	0.7086	0.7086	33	20.5693	0.417874	0.00497271
45	36	right	patella			CORT	365.967	0.2933	1.1816	0.2781	0.003	0.0021	0.0049	0.0596	0.1757	0.0003	0.8706	0.8706	33	20.5693	0.746706	0.00365886
45	36	right	tibia		medial	CORT	846.269	0.6782	2.7267	0.5137	0.0075	-0.0129	0.0106	0.0222	0.1354	0.0003	0.8404	0.8404	33	20.5693	0.859137	0.00910685
45	36	right	tibia		lateral	CORT	736.927	0.5905	6.2975	0.3903	0.0056	0.0705	0.015	0.0336	0.0215	0.0003	0.7724	0.7724	33	20.5693	0.3902	0.00585299
45	36	right	tibia		medial	trae	419.355	0.3361	0.8759	0.3266	0.0032	0.0245	0.0069	0.0412	0.048	0.0003	1.0792	1.0792	33	20.5693	0.538117	0.003713
45	36	right	tibia		lateral	trae	367.098	0.2942	0.845	0.2875	0.0028	0.0292	0.0072	0.0534	0.0415	0.0004	1.0896	1.0896	33	20.5693	0.437302	0.00314858
45	36	right	femur		medial	trae	414.308	0.332	1.5062	0.3195	0.0031	0.0286	0.0074	0.06	0.0528	0.0003	1.0588	1.0588	33	20.5693	0.468085	0.00346383
45	36	right	femur		lateral	trae	417.149	0.3343	1.2189	0.3157	0.0032	0.0296	0.0092	0.0642	0.0545	0.0003	0.6857	0.6857	33	20.5693	0.459141	0.00422409
45	36	right	femur	Troclea	medial	CORT	602.074	0.4825	0.9304	0.4684	0.0046	0.0536	0.0124	0.0514	0.0336	0.0003	1.0476	1.0476	33	20.5693	0.395294	0.00490165
45	36	right	femur	Troclea	lateral	CORT	532.613	0.4268	0.8238	0.4215	0.0039	0.0595	0.0122	0.0453	0.0218	0.0003	0.7899	0.7899	33	20.5693	0.324888	0.00396364
45	36	right	femur	central	medial	CORT	625.288	0.5011	3.0732	0.4099	0.0047	0.0499	0.0119	0.0459	0.0366	0.0003	1.0084	1.0084	33	20.5693	0.443636	0.00527927
45	36	right	femur	central	lateral	CORT	575.489	0.4612	2.235	0.3602	0.0048	0.0263	0.0096	0.0242	0.0414	0.0003	0.7666	0.7666	33	20.5693	0.631098	0.00605854
45	36	right	femur	posterior	medial	CORT	865.224	0.6934	4.0325	0.5898	0.0072	0.0382	0.0139	0.0405	0.0601	0.0003	1.0847	1.0847	33	20.5693	0.597416	0.00830408
45	36	right	femur	posterior	lateral	CORT	1420.35	1.1382	9.6865	0.8573	0.0115	0.1046	0.0251	0.0285	0.0235	0.001	1.065	1.065	33	20.5693	0.451923	0.0113433
45	36	right	femur	shaft		CORT	562.765	0.451	1.0758	0.4203	0.004	0.053	0.0163	0.1254	0.0592	0.0015	0.9424	0.9424	33	20.5693	0.320693	0.0052273
45	36	right	tibia	shaft		CORT	616.095	0.4937	0.9336	0.482	0.0049	0.0358	0.0136	0.105	0.0777	0.0003	1.0694	1.0694	33	20.5693	0.425287	0.00578391
45	36	left	patella			CORT	412.062	0.3302	3.8105	0.2845	0.0031	0.0286	0.0096	0.0931	0.0742	0.0003	0.6765	0.6765	33	20.5693	0.443515	0.00425774
45	36	left	tibia		medial	CORT	812.037	0.6507	5.9029	0.4586	0.0063	0.0559	0.0148	0.0325	0.0305	0.0003	0.7794	0.7794	33	20.5693	0.484127	0.00716508
45	36	left	tibia		lateral	CORT	898.592	0.7201	7.9355	0.4896	0.0071	0.0601	0.0155	0.0361	0.0375	0.0003	1.0473	1.0473	33	20.5693	0.509511	0.00789742
45	36	left	tibia		medial	trae	297.947	0.2388	0.6788	0.2236	0.0023	0.0158	0.0048	0.0371	0.0523	0.0003	0.8651	0.8651	33	20.5693	0.585011	0.00280805
45	36	left	tibia		lateral	trae	306.101	0.2453	1.0129	0.2344	0.0023	0.0197	0.0053	0.043	0.0438	0.0003	0.9453	0.9453	33	20.5693	0.504608	0.00267442
45	36	left	femur		medial	trae	418.531	0.3354	2.8925	0.3145	0.0031	0.0356	0.0079	0.0599	0.0448	0.0003	1.0742	1.0742	33	20.5693	0.427889	0.00338032
45	36	left	femur		lateral	trae	402.896	0.3229	2.9158	0.2981	0.003	0.0365	0.0082	0.0647	0.0415	0.0003	1.0834	1.0834	33	20.5693	0.390772	0.00320433
45	36	left	femur	Troclea	medial	CORT	842.809	0.6754	1.0818	0.6707	0.0065	0.0594	0.0137	0.0312	0.0309	0.0003	1.1027	1.1027	33	20.5693	0.497585	0.00681691
45	36	left	femur	Troclea	lateral	CORT	723.871	0.5801	1.0181	0.5457	0.0059	0.0487	0.0115	0.024	0.0308	0.0003	1.0479	1.0479	33	20.5693	0.562044	0.0064635
45	36	left	femur	central	medial	CORT	716.028	0.5738	2.4297	0.4864	0.0058	0.0335	0.0117	0.0366	0.0505	0.0003	0.9922	0.9922	33	20.5693	0.579793	0.00678358
45	36	left	femur	central	lateral	CORT	1082.51	0.8675	4.5373	0.6255	0.0088	0.0592	0.0179	0.0282	0.04	0.0003	0.9182	0.9182	33	20.5693	0.58651	0.0104985
45	36	left	femur	posterior	medial	CORT	1101.18	0.8825	3.1241	0.7978	0.0085	0.1007	0.0204	0.0407	0.0293	0.0003	1.2166	1.2166	33	20.5693	0.418571	0.00853886
45	36	left	femur	posterior	lateral	CORT	1396.64	1.1192	4.5373	0.9108	0.0107	0.1203	0.0269	0.0541	0.0386	0.0003	1.27	1.27	33	20.5693	0.416397	0.0112011
45	36	left	femur	shaft		CORT	573.157	0.4593	1.1299	0.4339	0.0041	0.0608	0.0151	0.1113	0.0526	0.002	1.1992	1.1992	33	20.5693	0.320927	0.004846
45	36	left	tibia	shaft		CORT	515.49	0.4131	0.916	0.4015	0.0037	0.0423	0.0118	0.0681	0.046	0.0003	0.7594	0.7594	33	20.5693	0.403155	0.00475723
40	36	right	patella			CORT	344.685	0.2762	0.9063	0.2645	0.0029	0.0051	0.0052	0.0527	0.1534	0.0003	0.6863	0.6863	33	20.5693	0.744299	0.00387035
40	36	right	tibia		medial	CORT	776.244	0.6221	2.6714	0.4748	0.0074	-0.0101	0.0108	0.0186	0.1246	0.0003	0.7024	0.7024	33	20.5693	0.870112	0.00939721
40	36	right	tibia		lateral	CORT	723.5	0.5798	6.4574	0.3883	0.0059	0.0624	0.0144	0.029	0.015	0.0003	0.8153	0.8153	33	20.5693	0.340909	0.00490909
40	36	right	tibia		medial	trae	402.778	0.3228	0.7369	0.3161	0.0033	0.0231	0.0064	0.0392	0.0468	0.0003	1.0664	1.0664	33	20.5693	0.544186	0.00348279
40	36	right	tibia		lateral	trae	359.366	0.288	0.7926	0.2733	0.0029	0.0262	0.0075	0.0547	0.0447	0.0003	0.8037	0.8037	33	20.5693	0.449698	0.00337274
40	36	right	femur		medial	trae	399.639	0.3203	1.6877	0.3061	0.0032	0.0277	0.0083	0.0586	0.0531	0.0003	0.789	0.789	33	20.5693	0.47538	0.00394566
40	36	right	femur		lateral	trae	409.203	0.3279	1.1736	0.3057	0.0033	0.0267	0.0094	0.0712	0.0627	0.0003	0.684	0.684	33	20.5693	0.46826	0.00440164
40	36	right	femur	Troclea	medial	CORT	591.049	0.4736	0.9176	0.4313	0.0047	0.0499	0.012	0.05	0.0329	0.0003	1.1378	1.1378	33	20.5693	0.396864	0.00476236
40	36	right	femur	Troclea	lateral	CORT	520.793	0.4173	0.9849	0.4115	0.0038	0.0608	0.0124	0.0479	0.0219	0.0003	0.825	0.825	33	20.5693	0.313754	0.00389054
40	36	right	femur	central	medial	CORT	599.98	0.4808	2.5499	0.3802	0.0048	0.0469	0.0116	0.0455	0.0367	0.0003	1.0962	1.0962	33	20.5693	0.446472	0.00517908
40	36	right	femur	central	lateral	CORT	573.58	0.4596	1.8796	0.341	0.005	0.0216	0.0093	0.0275	0.058	0.0003	0.8786	0.8786	33	20.5693	0.678363	0.00630877
40	36	right	femur	posterior	medial	CORT	845.752	0.6778	4.9336	0.5586	0.0074	0.0334	0.0139	0.0462	0.0709	0.0003	1.1692	1.1692	33	20.5693	0.605465	0.00841597
40	36	right	femur	posterior	lateral	CORT	1401.29	1.1229	9.9117	0.812	0.0122	0.0839	0.0242	0.0399	0.0459	0.001	1.3079	1.3079	33	20.5693	0.534965	0.0129462
40	36	right	femur	shaft		CORT	523.412	0.4194	0.9588	0.3967	0.0039	0.0563	0.0157	0.1268	0.0578	0.0015	1.079	1.079	33	20.5693	0.313109	0.00491582
40	36	right	tibia	shaft		CORT	578.764	0.4638	0.8707	0.4608	0.0049	0.0338	0.0159	0.1276	0.0899	0.0003	0.8485	0.8485	33	20.5693	0.413333	0.006572
40	36	left	patella			CORT	408.875	0.3277	4.5978	0.2703	0.0032	0.0257	0.0087	0.0747	0.0695	0.0003	0.7201	0.7201	33	20.5693	0.481969	0.00419313
40	36	left	tibia		medial	CORT	749.981	0.601	6.1813	0.4069	0.0061	0.0608	0.0134	0.0307	0.0217	0.0003	1.1005	1.1005	33	20.5693	0.414122	0.00554924
40	36	left	tibia		lateral	CORT	845.952	0.6779	6.6441	0.4432	0.007	0.0614	0.0159	0.0279	0.0218	0.0003	0.8336	0.8336	33	20.5693	0.438632	0.00697425
40	36	left	tibia		medial	trae	277.632	0.2225	0.5425	0.2084	0.0023	0.0159	0.0046	0.0365	0.0513	0.0003	0.8414	0.8414	33	20.5693	0.584282	0.0026877
40	36	left	tibia		lateral	trae	292.486	0.2344	0.8747	0.2236	0.0023	0.0192	0.0051	0.0451	0.0465	0.0003	0.9302	0.9302	33	20.5693	0.507642	0.00258897
40	36	left	femur		medial	trae	405.912	0.3253	2.7823	0.3061	0.0031	0.0357	0.008	0.0623	0.0458	0.0003	1.0775	1.0775	33	20.5693	0.423682	0.00338945
40	36	left	femur		lateral	trae	393.7	0.3155	2.9606	0.2957	0.003	0.0352	0.0083	0.0678	0.044	0.0003	1.0781	1.0781	33	20.5693	0.39356	0.00326655
40	36	left	femur	Troclea	medial	CORT	800.769	0.6417	1.162	0.6287	0.0067	0.0558	0.0153	0.0317	0.034	0.0003	0.8203	0.8203	33	20.5693	0.517504	0.00791781
40	36	left	femur	Troclea	lateral	CORT	714.803	0.5728	1.065	0.5662	0.0062	0.0408	0.0112	0.0255	0.0443	0.0003	1.118	1.118	33	20.5693	0.63467	0.00710831
40	36	left	femur	central	medial	CORT	676.327	0.542	2.0864	0.4444	0.0059	0.032	0.0113	0.039	0.0525	0.0003	1.1386	1.1386	33	20.5693	0.57377	0.00648361
40	36	left	femur	central	lateral	CORT	1017.79	0.8156	4.434	0.607	0.0087	0.0602	0.0162	0.0254	0.0318	0.0003	1.1627	1.1627	33	20.5693	0.555944	0.00900629
40	36	left	femur	posterior	medial	CORT	1059.61	0.8491	2.9566	0.7693	0.0086	0.0966	0.0206	0.0431	0.0308	0.0003	1.2466	1.2466	33	20.5693	0.416779	0.00858566
40	36	left	femur	posterior	lateral	CORT	1311.43	1.0509	4.0633	0.8432	0.0105	0.1264	0.0264	0.0467	0.0285	0.0003	1.3021	1.3021	33	20.5693	0.378989	0.0100053
40	36	left	femur	shaft		CORT	554.819	0.4446	1.0674	0.4059	0.0042	0.0594	0.0161	0.1189	0.0564	0.0019	1.1049	1.1049	33	20.5693	0.321734	0.00517992
40	36	left	tibia	shaft		CORT	482.038	0.3863	0.9576	0.3678	0.0037	0.0437	0.0114	0.0613	0.0401	0.0003	0.8272	0.8272	33	20.5693	0.395464	0.00450828
35	36	right	patella			CORT	329.915	0.2644	1.0101	0.242	0.0028	0.0063	0.0049	0.0506	0.1338	0.0003	0.8248	0.8248	33	20.5693	0.725597	0.00355542
35	36	right	tibia		medial	CORT	693.415	0.5557	2.0992	0.4227	0.0074	-0.0087	0.0109	0.0207	0.1393	0.0003	0.6616	0.6616	33	20.5693	0.870625	0.00948981
35	36	right	tibia		lateral	CORT	683.574	0.5478	5.9173	0.3518	0.0063	0.0516	0.0144	0.0331	0.0269	0.0003	0.7806	0.7806	33	20.5693	0.448333	0.006456
35	36	right	tibia		medial	trae	375.24	0.3007	0.9781	0.2857	0.0033	0.0217	0.0067	0.0394	0.0464	0.0003	1.0421	1.0421	33	20.5693	0.540793	0.00362331
35	36	right	tibia		lateral	trae	349.13	0.2798	0.71	0.2576	0.0031	0.0214	0.0073	0.0705	0.0633	0.0003	1.0575	1.0575	33	20.5693	0.473094	0.00345359
35	36	right	femur		medial	trae	370.753	0.2971	1.3331	0.2833	0.0032	0.0276	0.009	0.059	0.0496	0.0003	0.634	0.634	33	20.5693	0.456722	0.0041105
35	36	right	femur		lateral	trae	377.954	0.3029	1.1275	0.2829	0.0033	0.0265	0.0089	0.0641	0.0549	0.0003	0.7608	0.7608	33	20.5693	0.461345	0.00410597
35	36	right	femur	Troclea	medial	CORT	547.864	0.439	0.9124	0.4193	0.0047	0.0488	0.0121	0.0492	0.0288	0.0003	1.0742	1.0742	33	20.5693	0.369231	0.00446769
35	36	right	femur	Troclea	lateral	CORT	491.18	0.3936	0.7485	0.3915	0.004	0.0558	0.0122	0.0442	0.0193	0.0003	0.785	0.785	33	20.5693	0.303937	0.00370803
35	36	right	femur	central	medial	CORT	563.628	0.4517	2.4662	0.3598	0.0049	0.0449	0.0117	0.0434	0.0319	0.0003	1.0297	1.0297	33	20.5693	0.423639	0.00495657
35	36	right	femur	central	lateral	CORT	521.019	0.4175	2.0463	0.3149	0.0051	0.0194	0.0099	0.0281	0.0613	0.0003	0.67	0.67	33	20.5693	0.685682	0.00678826
35	36	right	femur	posterior	medial	CORT	772.538	0.6191	4.202	0.5229	0.0074	0.0332	0.0138	0.0399	0.0565	0.0003	1.0855	1.0855	33	20.5693	0.5861	0.00808817
35	36	right	femur	posterior	lateral	CORT	1302.61	1.0439	8.3703	0.7226	0.0125	0.0757	0.0241	0.0386	0.0436	0.001	1.2548	1.2548	33	20.5693	0.530414	0.012783
35	36	right	femur	shaft		CORT	508.718	0.4077	1.0987	0.3718	0.0041	0.0516	0.0176	0.1504	0.0693	0.0014	0.8552	0.8552	33	20.5693	0.31543	0.00555157
35	36	right	tibia	shaft		CORT	568.885	0.4559	1.0714	0.4476	0.0053	0.0254	0.0166	0.1518	0.1087	0.0003	0.7202	0.7202	33	20.5693	0.417274	0.00692676
35	36	left	patella			CORT	354.689	0.2842	3.5689	0.2276	0.003	0.0307	0.0075	0.0738	0.0578	0.0003	0.9626	0.9626	33	20.5693	0.43921	0.00329407
35	36	left	tibia		medial	CORT	728.182	0.5835	5.4032	0.3919	0.0065	0.0504	0.0131	0.0361	0.0351	0.0003	1.076	1.076	33	20.5693	0.492978	0.00645801
35	36	left	tibia		lateral	CORT	806.91	0.6466	6.0856	0.4199	0.0074	0.0527	0.0159	0.0323	0.0328	0.0003	0.8057	0.8057	33	20.5693	0.50384	0.00801106
35	36	left	tibia		medial	trae	273.971	0.2196	0.5714	0.2072	0.0024	0.0121	0.0047	0.0397	0.0694	0.0003	0.812	0.812	33	20.5693	0.636114	0.00298973
35	36	left	tibia		lateral	trae	273.461	0.2191	0.5946	0.207	0.0023	0.0178	0.0052	0.0469	0.0503	0.0003	0.9212	0.9212	33	20.5693	0.51749	0.00269095
35	36	left	femur		medial	trae	375.488	0.3009	2.6978	0.2793	0.003	0.037	0.0094	0.0528	0.0333	0.0003	0.6303	0.6303	33	20.5693	0.38676	0.00363554
35	36	left	femur		lateral	trae	364.331	0.292	2.5263	0.2693	0.003	0.0347	0.0085	0.0583	0.0337	0.0003	1.0489	1.0489	33	20.5693	0.366304	0.00311359
35	36	left	femur	Troclea	medial	CORT	763.415	0.6118	1.0722	0.6066	0.0068	0.0533	0.0136	0.0291	0.0241	0.0003	1.078	1.078	33	20.5693	0.453008	0.0061609
35	36	left	femur	Troclea	lateral	CORT	665.013	0.5329	0.9689	0.4997	0.0065	0.0311	0.0122	0.0243	0.0793	0.0003	0.7236	0.7236	33	20.5693	0.765444	0.00933842
35	36	left	femur	central	medial	CORT	645.987	0.5177	1.6957	0.4335	0.006	0.0272	0.0115	0.0383	0.0542	0.0003	0.9917	0.9917	33	20.5693	0.585946	0.00673838
35	36	left	femur	central	lateral	CORT	957.207	0.7671	4.3935	0.5586	0.009	0.0541	0.0161	0.0249	0.0322	0.0003	1.1119	1.1119	33	20.5693	0.563923	0.00907916
35	36	left	femur	posterior	medial	CORT	1017.87	0.8157	3.187	0.7088	0.009	0.0856	0.0205	0.0427	0.0316	0.0003	1.1871	1.1871	33	20.5693	0.425303	0.00871871
35	36	left	femur	posterior	lateral	CORT	1226.37	0.9828	4.3935	0.7695	0.0108	0.1183	0.0281	0.0441	0.024	0.0003	1.0489	1.0489	33	20.5693	0.352423	0.00990308
35	36	left	femur	shaft		CORT	529.892	0.4246	1.2654	0.3895	0.0043	0.0554	0.0167	0.1361	0.0652	0.0018	1.1088	1.1088	33	20.5693	0.323895	0.00540904
35	36	left	tibia	shaft		CORT	456.97	0.3662	0.8531	0.3618	0.0038	0.0416	0.0122	0.0739	0.0491	0.0003	0.681	0.681	33	20.5693	0.399187	0.00487008
30	36	right	patella			CORT	300.436	0.2408	0.8671	0.2116	0.0027	0.0105	0.0047	0.034	0.0708	0.0003	0.8175	0.8175	33	20.5693	0.675573	0.00317519
30	36	right	tibia		medial	CORT	637.955	0.5112	2.0996	0.3931	0.0074	-0.0086	0.0107	0.0186	0.1238	0.0003	0.6359	0.6359	33	20.5693	0.869382	0.00930239
30	36	right	tibia		lateral	CORT	654.894	0.5248	5.4156	0.3298	0.0065	0.0475	0.0136	0.031	0.0199	0.0003	1.0141	1.0141	33	20.5693	0.390963	0.00531709
30	36	right	tibia		medial	trae	351.627	0.2818	0.7357	0.2729	0.0034	0.0208	0.0066	0.0353	0.037	0.0003	1.0204	1.0204	33	20.5693	0.511757	0.00337759
30	36	right	tibia		lateral	trae	328.98	0.2636	0.69	0.2468	0.003	0.0225	0.0072	0.063	0.0509	0.0003	1.0354	1.0354	33	20.5693	0.446883	0.00321756
30	36	right	femur		medial	trae	346.028	0.2773	1.4304	0.2673	0.0031	0.0292	0.0078	0.0418	0.0224	0.0004	0.7724	0.7724	33	20.5693	0.34891	0.0027215
30	36	right	femur		lateral	trae	352.996	0.2829	1.1512	0.2612	0.0033	0.0275	0.0072	0.054	0.0392	0.0004	1.039	1.039	33	20.5693	0.420601	0.00302833
30	36	right	femur	Troclea	medial	CORT	509.191	0.408	0.8671	0.3746	0.0046	0.051	0.0124	0.0508	0.0271	0.0003	0.984	0.984	33	20.5693	0.347882	0.00431374
30	36	right	femur	Troclea	lateral	CORT	454.473	0.3642	0.7573	0.3534	0.0039	0.0587	0.0118	0.0504	0.0212	0.0003	0.9162	0.9162	33	20.5693	0.296089	0.00349385
30	36	right	femur	central	medial	CORT	528.14	0.4232	2.338	0.3384	0.005	0.0435	0.0119	0.044	0.0303	0.0003	0.9436	0.9436	33	20.5693	0.407806	0.00485289
30	36	right	femur	central	lateral	CORT	485.557	0.3891	1.7149	0.2873	0.005	0.0214	0.0099	0.0245	0.0424	0.0003	0.5807	0.5807	33	20.5693	0.633782	0.00627444
30	36	right	femur	posterior	medial	CORT	714.054	0.5722	4.3198	0.4896	0.0073	0.0349	0.014	0.0373	0.0447	0.0003	1.0012	1.0012	33	20.5693	0.545122	0.00763171
30	36	right	femur	posterior	lateral	CORT	1226	0.9825	6.699	0.6647	0.0128	0.0692	0.0243	0.0371	0.0412	0.001	1.1629	1.1629	33	20.5693	0.526181	0.0127862
30	36	right	femur	shaft		CORT	461.593	0.3699	0.8935	0.3418	0.0038	0.058	0.0145	0.1264	0.0553	0.0015	1.0811	1.0811	33	20.5693	0.304348	0.00441304
30	36	right	tibia	shaft		CORT	510.465	0.4091	0.9224	0.4083	0.0051	0.0297	0.0164	0.1402	0.0964	0.0003	0.7125	0.7125	33	20.5693	0.407439	0.00668199
30	36	left	patella			CORT	350.607	0.281	4.3859	0.2256	0.0032	0.0259	0.0081	0.0483	0.0321	0.0003	0.6787	0.6787	33	20.5693	0.399254	0.00323396
30	36	left	tibia		medial	CORT	679.51	0.5445	6.0303	0.3528	0.0065	0.0495	0.0139	0.0313	0.0222	0.0003	1.0283	1.0283	33	20.5693	0.414953	0.00576785
30	36	left	tibia		lateral	CORT	753.569	0.6039	5.6829	0.3951	0.0073	0.054	0.0165	0.0273	0.0176	0.0003	0.6985	0.6985	33	20.5693	0.391982	0.00646771
30	36	left	tibia		medial	trae	252.247	0.2021	0.5493	0.1927	0.0023	0.0138	0.0052	0.0349	0.0512	0.0003	0.5428	0.5428	33	20.5693	0.594657	0.00309222
30	36	left	tibia		lateral	trae	265.496	0.2128	0.5966	0.2047	0.0024	0.016	0.0051	0.0382	0.0385	0.0003	0.8652	0.8652	33	20.5693	0.501956	0.00255997
30	36	left	femur		medial	trae	350.471	0.2809	2.5355	0.2622	0.0029	0.0395	0.0073	0.0507	0.0252	0.0003	1.0251	1.0251	33	20.5693	0.332016	0.00242372
30	36	left	femur		lateral	trae	350.076	0.2805	2.2446	0.2632	0.0031	0.0328	0.0075	0.0577	0.032	0.0003	1.0747	1.0747	33	20.5693	0.356745	0.00267559
30	36	left	femur	Troclea	medial	CORT	689.157	0.5523	1.0722	0.5453	0.0064	0.0625	0.0154	0.0305	0.0203	0.0003	0.6729	0.6729	33	20.5693	0.399606	0.00615394
30	36	left	femur	Troclea	lateral	CORT	645.872	0.5176	1.077	0.4824	0.0068	0.025	0.0121	0.0234	0.101	0.0003	0.6314	0.6314	33	20.5693	0.811897	0.00982395
30	36	left	femur	central	medial	CORT	585.689	0.4694	1.6244	0.3746	0.0058	0.032	0.0117	0.0348	0.0351	0.0003	0.9176	0.9176	33	20.5693	0.502146	0.00587511
30	36	left	femur	central	lateral	CORT	884.63	0.7089	3.5909	0.5065	0.009	0.0525	0.0166	0.0265	0.0348	0.0003	0.9931	0.9931	33	20.5693	0.5677	0.00942382
30	36	left	femur	posterior	medial	CORT	940.722	0.7539	2.9414	0.6511	0.009	0.0876	0.0208	0.041	0.0246	0.0003	1.0968	1.0968	33	20.5693	0.375	0.0078
30	36	left	femur	posterior	lateral	CORT	1174.75	0.9414	3.5909	0.7413	0.0112	0.1102	0.0265	0.0421	0.0197	0.0003	1.1547	1.1547	33	20.5693	0.31877	0.00844741
30	36	left	femur	shaft		CORT	510.626	0.4092	1.3207	0.3786	0.0044	0.0538	0.015	0.1259	0.0613	0.0018	1.1055	1.1055	33	20.5693	0.327457	0.00491186
30	36	left	tibia	shaft		CORT	432.666	0.3467	0.9693	0.339	0.0038	0.0395	0.012	0.0694	0.0452	0.0003	0.6818	0.6818	33	20.5693	0.394415	0.00473298
25	36	right	patella			CORT	281.682	0.2257	0.8094	0.1967	0.003	0.0037	0.0048	0.0477	0.1421	0.0003	0.8144	0.8144	33	20.5693	0.748683	0.00359368
25	36	right	tibia		medial	CORT	541.14	0.4337	1.8668	0.3262	0.0071	-0.0028	0.0106	0.0195	0.1522	0.0003	0.606	0.606	33	20.5693	0.88643	0.00939616
25	36	right	tibia		lateral	CORT	613.13	0.4913	4.2621	0.3205	0.0069	0.0378	0.0148	0.0338	0.0357	0.0003	0.7048	0.7048	33	20.5693	0.513669	0.0076023
25	36	right	tibia		medial	trae	320.594	0.2569	0.6651	0.2492	0.0035	0.0187	0.0066	0.0336	0.0312	0.0003	1.0335	1.0335	33	20.5693	0.481481	0.00317778
25	36	right	tibia		lateral	trae	289.344	0.2319	0.71	0.2192	0.0029	0.0243	0.007	0.0501	0.0227	0.0004	1.0386	1.0386	33	20.5693	0.311813	0.00218269
25	36	right	femur		medial	trae	309.185	0.2478	1.5534	0.2328	0.003	0.0317	0.0082	0.0412	0.0125	0.0003	0.7109	0.7109	33	20.5693	0.232775	0.00190875
25	36	right	femur		lateral	trae	318.761	0.2554	1.1159	0.2372	0.0032	0.0285	0.0077	0.0456	0.0193	0.0004	0.9827	0.9827	33	20.5693	0.297381	0.00228983
25	36	right	femur	Troclea	medial	CORT	469.061	0.3759	1.0253	0.3594	0.0046	0.0514	0.0115	0.0482	0.0184	0.0003	0.9931	0.9931	33	20.5693	0.276276	0.00317718
25	36	right	femur	Troclea	lateral	CORT	439.231	0.352	0.7589	0.3494	0.0044	0.0483	0.0108	0.042	0.0159	0.0003	0.9144	0.9144	33	20.5693	0.274611	0.0029658
25	36	right	femur	central	medial	CORT	478.886	0.3838	2.1545	0.3089	0.0047	0.0486	0.0111	0.0415	0.0183	0.0003	0.9538	0.9538	33	20.5693	0.30602	0.00339682
25	36	right	femur	central	lateral	CORT	424.912	0.3405	1.7614	0.26	0.0049	0.0227	0.009	0.0221	0.0266	0.0003	0.7405	0.7405	33	20.5693	0.546201	0.00491581
25	36	right	femur	posterior	medial	CORT	629.841	0.5047	4.7802	0.4333	0.0074	0.033	0.0129	0.0319	0.0237	0.0003	1.0027	1.0027	33	20.5693	0.426259	0.00549874
25	36	right	femur	posterior	lateral	CORT	1104.66	0.8852	6.564	0.6241	0.0133	0.0586	0.0226	0.0362	0.0376	0.001	1.1717	1.1717	33	20.5693	0.509485	0.0115144
25	36	right	femur	shaft		CORT	451.187	0.3616	0.938	0.3362	0.0042	0.0492	0.0174	0.1682	0.082	0.0013	0.8597	0.8597	33	20.5693	0.327738	0.00570264
25	36	right	tibia	shaft		CORT	461.893	0.3701	0.8903	0.3586	0.0055	0.0212	0.0158	0.1373	0.1014	0.0003	0.7984	0.7984	33	20.5693	0.424801	0.00671186
25	36	left	patella			CORT	336.398	0.2696	5.1764	0.2015	0.0033	0.023	0.0084	0.0604	0.059	0.0003	0.6535	0.6535	33	20.5693	0.494137	0.00415075
25	36	left	tibia		medial	CORT	614.613	0.4925	5.3595	0.3223	0.0068	0.0431	0.0138	0.0379	0.0443	0.0003	1.0342	1.0342	33	20.5693	0.538929	0.00743723
25	36	left	tibia		lateral	CORT	687.413	0.5509	4.2633	0.3724	0.0073	0.0538	0.0151	0.0368	0.0402	0.0003	1.0041	1.0041	33	20.5693	0.522078	0.00788338
25	36	left	tibia		medial	trae	225.222	0.1805	0.488	0.1663	0.0021	0.0185	0.0047	0.0297	0.0183	0.0003	0.7862	0.7862	33	20.5693	0.38125	0.00179188
25	36	left	tibia		lateral	trae	237.094	0.19	0.7709	0.1751	0.0023	0.0178	0.0051	0.0359	0.023	0.0003	0.8672	0.8672	33	20.5693	0.390492	0.00199151
25	36	left	femur		medial	trae	318.694	0.2554	2.582	0.2396	0.0028	0.0416	0.008	0.0456	0.0126	0.0004	0.9961	0.9961	33	20.5693	0.216495	0.00173196
25	36	left	femur		lateral	trae	318.586	0.2553	1.9065	0.2336	0.0031	0.0325	0.009	0.0466	0.0132	0.0003	0.677	0.677	33	20.5693	0.220736	0.00198662
25	36	left	femur	Troclea	medial	CORT	611.141	0.4897	0.8511	0.492	0.0064	0.0612	0.0128	0.0272	0.0149	0.0003	0.9748	0.9748	33	20.5693	0.353919	0.00453017
25	36	left	femur	Troclea	lateral	CORT	570.25	0.457	1.0105	0.4063	0.0068	0.0241	0.0118	0.022	0.1159	0.0003	0.6354	0.6354	33	20.5693	0.840464	0.00991748
25	36	left	femur	central	medial	CORT	507.925	0.407	1.7738	0.3242	0.0055	0.0378	0.011	0.0344	0.02	0.0003	0.9551	0.9551	33	20.5693	0.367647	0.00404412
25	36	left	femur	central	lateral	CORT	799.8	0.6409	4.4484	0.4532	0.0092	0.0486	0.0152	0.022	0.0256	0.0003	0.9927	0.9927	33	20.5693	0.537815	0.00817479
25	36	left	femur	posterior	medial	CORT	882.874	0.7075	2.4778	0.6359	0.0096	0.0731	0.0211	0.0342	0.0143	0.0003	0.8736	0.8736	33	20.5693	0.294845	0.00622124
25	36	left	femur	posterior	lateral	CORT	1073.66	0.8604	4.4484	0.6898	0.0117	0.0999	0.0246	0.0402	0.0147	0.0003	1.1469	1.1469	33	20.5693	0.26776	0.00658689
25	36	left	femur	shaft		CORT	468.231	0.3752	1.2946	0.3438	0.0046	0.0501	0.0156	0.1448	0.0733	0.0018	1.1065	1.1065	33	20.5693	0.336084	0.00524292
25	36	left	tibia	shaft		CORT	396.171	0.3175	0.9128	0.2999	0.0038	0.0401	0.0115	0.066	0.0395	0.0003	0.7612	0.7612	33	20.5693	0.374408	0.00430569
20	36	right	patella			CORT	266.26	0.2134	0.722	0.1849	0.0028	0.0077	0.005	0.0399	0.0839	0.0003	0.7948	0.7948	33	20.5693	0.677706	0.00338853
20	36	right	tibia		medial	CORT	462.502	0.3706	1.6119	0.2823	0.0065	0.0076	0.0104	0.0191	0.1497	0.0004	0.628	0.628	33	20.5693	0.886848	0.00922322
20	36	right	tibia		lateral	CORT	552.635	0.4429	4.8671	0.2651	0.0068	0.04	0.0131	0.035	0.0412	0.0004	1.0505	1.0505	33	20.5693	0.540682	0.00708294
20	36	right	tibia		medial	trae	295.022	0.2364	0.6792	0.2248	0.0034	0.0209	0.0067	0.0327	0.0179	0.0003	1.0106	1.0106	33	20.5693	0.353755	0.00237016
20	36	right	tibia		lateral	trae	272.197	0.2181	0.5866	0.1971	0.0027	0.0284	0.0072	0.0505	0.012	0.0003	1.0143	1.0143	33	20.5693	0.192	0.0013824
20	36	right	femur		medial	trae	288.449	0.2312	1.7153	0.2164	0.003	0.0313	0.0086	0.0421	0.0129	0.0003	0.651	0.651	33	20.5693	0.234545	0.00201709
20	36	right	femur		lateral	trae	286.389	0.2295	1.1584	0.2096	0.0029	0.0339	0.009	0.048	0.0125	0.0003	0.6622	0.6622	33	20.5693	0.206612	0.0018595
20	36	right	femur	Troclea	medial	CORT	460.786	0.3693	0.7954	0.341	0.0057	0.0315	0.0111	0.0399	0.0172	0.0003	0.984	0.984	33	20.5693	0.301226	0.00334361
20	36	right	femur	Troclea	lateral	CORT	422.638	0.3387	0.6968	0.3193	0.0047	0.0423	0.0106	0.0376	0.0155	0.0003	0.9361	0.9361	33	20.5693	0.291902	0.00309416
20	36	right	femur	central	medial	CORT	451.352	0.3617	2.465	0.2703	0.0046	0.0507	0.0109	0.0396	0.0151	0.0003	0.9616	0.9616	33	20.5693	0.276051	0.00300896
20	36	right	femur	central	lateral	CORT	372.794	0.2987	1.404	0.2176	0.0045	0.03	0.009	0.0229	0.0158	0.0003	0.7647	0.7647	33	20.5693	0.408269	0.00367442
20	36	right	femur	posterior	medial	CORT	571.097	0.4577	4.2957	0.3939	0.0073	0.0351	0.013	0.0334	0.0167	0.0004	1.0258	1.0258	33	20.5693	0.333333	0.00433333
20	36	right	femur	posterior	lateral	CORT	983.684	0.7883	6.4129	0.5137	0.0131	0.0631	0.0226	0.0329	0.0153	0.001	1.1818	1.1818	33	20.5693	0.317427	0.00717386
20	36	right	femur	shaft		CORT	406.188	0.3255	0.9059	0.3049	0.0037	0.0592	0.0157	0.1482	0.0681	0.0015	1.1706	1.1706	33	20.5693	0.31484	0.004943
20	36	right	tibia	shaft		CORT	434.522	0.3482	0.9088	0.3382	0.0064	0.005	0.0164	0.154	0.1216	0.0003	0.7054	0.7054	33	20.5693	0.441219	0.00723599
20	36	left	patella			CORT	317.604	0.2545	4.678	0.1875	0.0035	0.0202	0.0085	0.0506	0.0362	0.0003	0.5955	0.5955	33	20.5693	0.417051	0.00354493
20	36	left	tibia		medial	CORT	555.517	0.4452	4.801	0.2771	0.0063	0.0525	0.0134	0.0379	0.0373	0.0004	1.044	1.044	33	20.5693	0.496011	0.00664654
20	36	left	tibia		lateral	CORT	615.491	0.4932	3.022	0.3368	0.007	0.0599	0.0167	0.0357	0.0387	0.0004	0.7274	0.7274	33	20.5693	0.520161	0.00868669
20	36	left	tibia		medial	trae	215.097	0.1724	0.4844	0.1607	0.002	0.0207	0.0047	0.028	0.013	0.0003	0.7512	0.7512	33	20.5693	0.317073	0.00149024
20	36	left	tibia		lateral	trae	217.086	0.174	0.6711	0.1643	0.0021	0.0227	0.0058	0.0364	0.0135	0.0003	0.5483	0.5483	33	20.5693	0.270541	0.00156914
20	36	left	femur		medial	trae	297.026	0.238	2.4297	0.2212	0.0026	0.0463	0.0088	0.0442	0.0124	0.0003	0.7121	0.7121	33	20.5693	0.219081	0.00192792
20	36	left	femur		lateral	trae	293.409	0.2351	1.7422	0.2164	0.0029	0.0362	0.0095	0.0522	0.0131	0.0003	0.6643	0.6643	33	20.5693	0.200613	0.00190582
20	36	left	femur	Troclea	medial	CORT	590.154	0.4729	0.8266	0.4732	0.007	0.0506	0.0126	0.0217	0.0134	0.0003	0.9861	0.9861	33	20.5693	0.381766	0.00481026
20	36	left	femur	Troclea	lateral	CORT	500.073	0.4007	1.0193	0.3518	0.0062	0.0363	0.0118	0.0221	0.1098	0.0003	0.6585	0.6585	33	20.5693	0.832449	0.0098229
20	36	left	femur	central	medial	CORT	452.602	0.3627	1.2345	0.2993	0.0049	0.0488	0.0111	0.0359	0.0136	0.0003	0.9608	0.9608	33	20.5693	0.274747	0.0030497
20	36	left	femur	central	lateral	CORT	706.981	0.5666	4.2176	0.4039	0.0083	0.065	0.0152	0.0216	0.016	0.0003	0.9996	0.9996	33	20.5693	0.425532	0.00646809
20	36	left	femur	posterior	medial	CORT	805.58	0.6456	2.2975	0.5658	0.0092	0.081	0.0213	0.0366	0.0126	0.0003	0.8701	0.8701	33	20.5693	0.256098	0.00545488
20	36	left	femur	posterior	lateral	CORT	1003.15	0.8039	4.2176	0.6409	0.0122	0.0899	0.0269	0.0393	0.0128	0.0003	0.9669	0.9669	33	20.5693	0.245681	0.00660883
20	36	left	femur	shaft		CORT	434.671	0.3483	1.0394	0.3246	0.0043	0.0547	0.0161	0.1385	0.0674	0.0019	1.1957	1.1957	33	20.5693	0.327343	0.00527023
20	36	left	tibia	shaft		CORT	375.065	0.3006	0.8158	0.2837	0.0039	0.0384	0.012	0.0725	0.0503	0.0003	0.6684	0.6684	33	20.5693	0.409609	0.00491531
50	37	right	patella			CORT	1557.39	1.4845	5.97604	1.35592	0.012268	-0.0474183	0.0147759	0.0217242	0.344938	0.00122038	0.900993	0.900993	64	30.8173	0.940751	0.0139004
50	37	right	tibia		medial	CORT	1083.4	1.03269	3.17032	0.952716	0.00823092	0.0202064	0.0125281	0.036589	0.109394	0.000305221	1.04284	1.04284	64	30.8173	0.749361	0.00938805
50	37	right	tibia		lateral	CORT	1421.42	1.35488	4.69257	1.19578	0.0109546	0.0313367	0.0178142	0.0253709	0.0878065	0.000305229	0.859369	0.859369	64	30.8173	0.77583	0.0138208
50	37	right	tibia		medial	trae	692.501	0.660087	3.21274	0.606707	0.00531275	-0.000376815	0.00666724	0.0217591	0.611899	0.000458948	0.919211	0.919211	64	30.8173	0.965661	0.00643829
50	37	right	tibia		lateral	trae	894.608	0.852734	4.59105	0.76732	0.00701657	-0.00858932	0.00831809	0.0137908	0.703199	0.000550813	1.01123	1.01123	64	30.8173	0.980766	0.0081581
50	37	right	femur		medial	trae	560.034	0.53382	2.37964	0.504239	0.00409881	0.0139336	0.00728472	0.136695	0.30599	0.000897935	0.987538	0.987538	64	30.8173	0.691214	0.0050353
50	37	right	femur		lateral	trae	598.165	0.570166	1.79581	0.533311	0.00460236	-0.00749236	0.00603198	0.0830657	0.608847	0.00044198	0.915695	0.915695	64	30.8173	0.879948	0.00530783
50	37	right	femur	Troclea	medial	CORT	1266.62	1.20733	1.9569	1.21437	0.00906941	0.0854251	0.0188997	0.0234105	0.0316276	0.000300041	0.897966	0.897966	64	30.8173	0.574649	0.0108607
50	37	right	femur	Troclea	lateral	CORT	1634.41	1.55791	2.85767	1.45171	0.0113147	0.146204	0.0274451	0.0427325	0.0329246	0.000300022	1.2262	1.2262	64	30.8173	0.435182	0.0119436
50	37	right	femur	central	medial	CORT	1386.17	1.32129	3.28851	1.23677	0.010233	0.0738496	0.0205826	0.0413529	0.0529061	0.000300022	1.17683	1.17683	64	30.8173	0.561285	0.0115527
50	37	right	femur	central	lateral	CORT	1604.75	1.52964	3.35524	1.4317	0.0119305	0.0863097	0.0242766	0.030939	0.0437124	0.000300022	0.980535	0.980535	64	30.8173	0.585554	0.0142152
50	37	right	femur	posterior	medial	CORT	1147.62	1.0939	2.77236	1.03469	0.0086237	0.042492	0.0193593	0.0653031	0.093991	0.000300046	0.861766	0.861766	64	30.8173	0.590047	0.0114229
50	37	right	femur	posterior	lateral	CORT	1165.7	1.11114	3.22703	0.991797	0.00877195	0.0484418	0.015798	0.0166942	0.0340118	0.000914025	0.89843	0.89843	64	30.8173	0.670765	0.0105968
50	37	right	femur	shaft		CORT	732.066	0.697799	1.78152	0.661516	0.00510036	0.0438096	0.0232086	0.524316	0.216241	0.00102113	1.15161	1.15161	64	30.8173	0.291998	0.00677686
50	37	right	tibia	shaft		CORT	1703.75	1.624	4.70591	1.57706	0.0127995	0.0519973	0.0198924	0.0200104	0.0593034	0.000487755	1.12091	1.12091	64	30.8173	0.747706	0.0148737
50	37	left	patella			CORT	2344.49	2.23475	9.17257	1.90638	0.0197001	-0.134884	0.0201162	0.00957091	0.367666	0.00179425	1.06279	1.06279	64	30.8173	0.974629	0.0196058
50	37	left	tibia		medial	CORT	1079.06	1.02856	2.74948	0.957958	0.0084021	-0.00171942	0.0107511	0.0124569	0.19131	0.000305361	0.921947	0.921947	64	30.8173	0.938867	0.0100938
50	37	left	tibia		lateral	CORT	1290.43	1.23002	5.23779	1.13883	0.0100766	0.0162632	0.0149664	0.0126735	0.0985546	0.000307206	0.759645	0.759645	64	30.8173	0.886058	0.0132611
50	37	left	tibia		medial	trae	642.638	0.612557	1.4927	0.590026	0.00498362	-0.00733862	0.0062178	0.0211746	0.621138	0.00045931	0.853007	0.853007	64	30.8173	0.967034	0.00601282
50	37	left	tibia		lateral	trae	814.231	0.776119	3.33284	0.686775	0.006364	-0.0100813	0.00747497	0.0122842	0.670269	0.000459323	0.990771	0.990771	64	30.8173	0.982003	0.00734044
50	37	left	femur		medial	trae	554.324	0.528378	1.35782	0.511388	0.00423635	-0.00352763	0.0061855	0.109063	0.444287	0.00064178	0.927701	0.927701	64	30.8173	0.802905	0.00496637
50	37	left	femur		lateral	trae	550.692	0.524915	1.60184	0.489464	0.00417638	0.000669703	0.00631813	0.135834	0.507508	0.000591704	0.929179	0.929179	64	30.8173	0.788862	0.00498413
50	37	left	femur	Troclea	medial	CORT	817.019	0.778777	1.14907	0.753975	0.00630288	0.0437178	0.0123195	0.0163687	0.0340105	0.000300022	0.690296	0.690296	64	30.8173	0.675089	0.00831675
50	37	left	femur	Troclea	lateral	CORT	1200.93	1.14472	2.30959	1.07472	0.00918858	0.0141122	0.014216	0.0306649	0.104895	0.000300026	1.05806	1.05806	64	30.8173	0.77379	0.0110002
50	37	left	femur	central	medial	CORT	1240.14	1.18209	2.39299	1.13382	0.00972902	0.0205753	0.0151197	0.0138846	0.0751264	0.000330531	0.848311	0.848311	64	30.8173	0.844013	0.0127612
50	37	left	femur	central	lateral	CORT	1451.94	1.38398	3.38955	1.21675	0.0111352	0.0346587	0.0180727	0.0149522	0.0564458	0.000300036	0.879328	0.879328	64	30.8173	0.79058	0.0142879
50	37	left	femur	posterior	medial	CORT	1158.07	1.10387	3.86329	1.01515	0.00872658	0.0390264	0.0150654	0.0164748	0.0453192	0.000518048	0.877025	0.877025	64	30.8173	0.733392	0.0110489
50	37	left	femur	posterior	lateral	CORT	1125.62	1.07293	3.11742	0.994656	0.00851202	0.0420231	0.0142371	0.0214893	0.0530798	0.000330262	1.08134	1.08134	64	30.8173	0.71182	0.0101342
50	37	left	femur	shaft		CORT	717.298	0.683723	1.32398	0.662469	0.00507573	0.042569	0.0204289	0.28494	0.158035	0.00185263	0.800908	0.800908	64	30.8173	0.356758	0.00728817
50	37	left	tibia	shaft		CORT	1804.36	1.7199	6.91779	1.40191	0.0137458	0.062848	0.0242252	0.0215959	0.0488085	0.000309399	0.943094	0.943094	64	30.8173	0.693259	0.0167943
45	37	right	patella			CORT	1314.96	1.2534	3.6965	1.1055	0.0112	-0.0108	0.0155	0.0156	0.2153	0.0006	0.6761	0.6761	64	30.8173	0.932438	0.0144528
45	37	right	tibia		medial	CORT	990.536	0.9442	2.8062	0.8531	0.008	0.0267	0.013	0.0283	0.0795	0.0003	1.0296	1.0296	64	30.8173	0.737477	0.0095872
45	37	right	tibia		lateral	CORT	1311.99	1.2506	4.1621	1.1074	0.0108	0.0375	0.0165	0.0188	0.0569	0.0003	1.0912	1.0912	64	30.8173	0.751651	0.0124022
45	37	right	tibia		medial	trae	618.094	0.5892	2.9406	0.5386	0.0051	0.0058	0.0066	0.0283	0.5948	0.0005	0.9267	0.9267	64	30.8173	0.954582	0.00630024
45	37	right	tibia		lateral	trae	810.852	0.7729	3.8037	0.6949	0.0068	-0.0015	0.0081	0.0192	0.7317	0.0006	1.0179	1.0179	64	30.8173	0.974431	0.00789289
45	37	right	femur		medial	trae	513.093	0.4891	2.1885	0.4604	0.004	0.0183	0.0088	0.1204	0.1927	0.0008	0.8226	0.8226	64	30.8173	0.615458	0.00541603
45	37	right	femur		lateral	trae	523.099	0.4986	1.781	0.4709	0.0043	0.0019	0.0067	0.0562	0.3568	0.0004	0.717	0.717	64	30.8173	0.863923	0.00578828
45	37	right	femur	Troclea	medial	CORT	1175.36	1.1203	1.8521	1.1267	0.0089	0.0902	0.0178	0.0266	0.032	0.0003	1.1098	1.1098	64	30.8173	0.546075	0.00972014
45	37	right	femur	Troclea	lateral	CORT	1492.69	1.4228	2.382	1.3178	0.0112	0.1498	0.0278	0.0434	0.0308	0.0003	1.1822	1.1822	64	30.8173	0.415094	0.0115396
45	37	right	femur	central	medial	CORT	1286.49	1.2263	3.2266	1.1386	0.0102	0.0766	0.022	0.035	0.0418	0.0003	0.9017	0.9017	64	30.8173	0.544271	0.011974
45	37	right	femur	central	lateral	CORT	1502.21	1.4319	3.461	1.3111	0.012	0.0853	0.0223	0.0286	0.0377	0.0003	1.1814	1.1814	64	30.8173	0.568627	0.0126804
45	37	right	femur	posterior	medial	CORT	1069.24	1.0192	2.6656	0.9422	0.0085	0.0451	0.016	0.0404	0.0628	0.0003	1.12	1.12	64	30.8173	0.608527	0.00973643
45	37	right	femur	posterior	lateral	CORT	1075.78	1.0254	3.461	0.9275	0.0087	0.0509	0.016	0.0174	0.0305	0.001	0.874	0.874	64	30.8173	0.636743	0.0101879
45	37	right	femur	shaft		CORT	702.846	0.6699	1.8292	0.6453	0.0052	0.0404	0.0239	0.5361	0.229	0.0009	0.9202	0.9202	64	30.8173	0.299307	0.00715344
45	37	right	tibia	shaft		CORT	1564.15	1.4909	3.9619	1.3931	0.0126	0.0579	0.0218	0.0153	0.0371	0.0004	0.9055	0.9055	64	30.8173	0.708015	0.0154347
45	37	left	patella			CORT	2025.79	1.931	8.1326	1.6543	0.0185	-0.0917	0.0195	0.0113	0.4044	0.0007	0.9904	0.9904	64	30.8173	0.972817	0.0189699
45	37	left	tibia		medial	CORT	958.755	0.9139	2.3825	0.8245	0.0081	0.0093	0.0112	0.0095	0.1086	0.0003	0.9068	0.9068	64	30.8173	0.91956	0.0102991
45	37	left	tibia		lateral	CORT	1185.5	1.13	5.5366	1.0409	0.0099	0.0211	0.0136	0.0119	0.092	0.0003	1.0822	1.0822	64	30.8173	0.885467	0.0120423
45	37	left	tibia		medial	trae	587.093	0.5596	1.5327	0.5414	0.0049	-0.0031	0.0061	0.0269	0.6223	0.0005	0.8539	0.8539	64	30.8173	0.958564	0.00584724
45	37	left	tibia		lateral	trae	726.363	0.6924	2.6532	0.6239	0.0061	-0.0017	0.0073	0.019	0.6359	0.0005	1.0103	1.0103	64	30.8173	0.970988	0.00708821
45	37	left	femur		medial	trae	492.446	0.4694	1.568	0.448	0.004	0.0035	0.0062	0.0927	0.2974	0.0006	1.0483	1.0483	64	30.8173	0.762369	0.00472669
45	37	left	femur		lateral	trae	500.704	0.4773	1.6786	0.4456	0.004	0.0071	0.0065	0.1434	0.4042	0.0006	1.0463	1.0463	64	30.8173	0.73813	0.00479785
45	37	left	femur	Troclea	medial	CORT	874	0.8331	1.435	0.8083	0.0068	0.027	0.0115	0.0182	0.058	0.0003	0.8157	0.8157	64	30.8173	0.761155	0.00875328
45	37	left	femur	Troclea	lateral	CORT	1059.43	1.0098	1.8826	0.9551	0.0089	0.0254	0.0141	0.021	0.058	0.0003	1.0476	1.0476	64	30.8173	0.734177	0.0103519
45	37	left	femur	central	medial	CORT	1167.13	1.1125	2.3263	1.0671	0.0097	0.0202	0.0152	0.0147	0.0727	0.0003	0.8262	0.8262	64	30.8173	0.831808	0.0126435
45	37	left	femur	central	lateral	CORT	1317.36	1.2557	3.1613	1.074	0.0109	0.0431	0.0184	0.0145	0.0459	0.0003	0.7888	0.7888	64	30.8173	0.759934	0.0139828
45	37	left	femur	posterior	medial	CORT	1071.65	1.0215	3.6093	0.9391	0.0086	0.0423	0.0151	0.0158	0.0364	0.0005	0.846	0.846	64	30.8173	0.697318	0.0105295
45	37	left	femur	posterior	lateral	CORT	1067.49	1.0175	2.7709	0.9251	0.0085	0.0437	0.0157	0.0188	0.0425	0.0003	0.7524	0.7524	64	30.8173	0.693312	0.010885
45	37	left	femur	shaft		CORT	673.525	0.642	1.4341	0.6239	0.0051	0.0421	0.0196	0.2919	0.1676	0.0019	0.8491	0.8491	64	30.8173	0.364744	0.00714899
45	37	left	tibia	shaft		CORT	1669.39	1.5912	5.5338	1.3662	0.0137	0.0648	0.0248	0.0213	0.0445	0.0003	0.9042	0.9042	64	30.8173	0.676292	0.016772
40	37	right	patella			CORT	1214.27	1.1574	4.5758	1.0349	0.0108	0.0017	0.0156	0.0184	0.1869	0.0009	0.794	0.794	64	30.8173	0.910375	0.0142019
40	37	right	tibia		medial	CORT	954.313	0.9096	2.6127	0.8035	0.008	0.0268	0.0129	0.0272	0.0805	0.0004	1.0349	1.0349	64	30.8173	0.747447	0.00964206
40	37	right	tibia		lateral	CORT	1229.59	1.172	4.083	1.0359	0.0107	0.0391	0.0164	0.0184	0.0579	0.0004	1.0689	1.0689	64	30.8173	0.758847	0.0124451
40	37	right	tibia		medial	trae	594.601	0.5668	2.7995	0.5257	0.0051	0.0057	0.0068	0.0293	0.4973	0.0005	0.8475	0.8475	64	30.8173	0.94436	0.00642165
40	37	right	tibia		lateral	trae	765.987	0.7301	3.3648	0.6436	0.0067	0.0006	0.0081	0.0282	0.6475	0.0006	1.0048	1.0048	64	30.8173	0.958266	0.00776195
40	37	right	femur		medial	trae	492.491	0.4694	2.2848	0.438	0.004	0.0188	0.0071	0.0689	0.1378	0.0009	1.1022	1.1022	64	30.8173	0.666667	0.00473333
40	37	right	femur		lateral	trae	504.781	0.4812	1.7896	0.4568	0.0043	0.0017	0.0057	0.0317	0.3279	0.0005	0.9807	0.9807	64	30.8173	0.911846	0.00519753
40	37	right	femur	Troclea	medial	CORT	1110.29	1.0583	1.8516	1.0414	0.009	0.0883	0.019	0.0223	0.0247	0.0003	0.8425	0.8425	64	30.8173	0.525532	0.00998511
40	37	right	femur	Troclea	lateral	CORT	1464.56	1.396	2.5112	1.2606	0.0116	0.1381	0.0269	0.0367	0.0251	0.0003	1.2103	1.2103	64	30.8173	0.406149	0.0109254
40	37	right	femur	central	medial	CORT	1236.6	1.1787	3.1098	1.0938	0.0103	0.0732	0.0201	0.0343	0.0399	0.0003	1.151	1.151	64	30.8173	0.537736	0.0108085
40	37	right	femur	central	lateral	CORT	1433.54	1.3664	3.208	1.3378	0.0119	0.087	0.0223	0.0269	0.032	0.0003	1.1738	1.1738	64	30.8173	0.543294	0.0121154
40	37	right	femur	posterior	medial	CORT	1009.77	0.9625	2.4821	0.9051	0.0085	0.046	0.0158	0.035	0.0517	0.0003	1.1225	1.1225	64	30.8173	0.596309	0.00942168
40	37	right	femur	posterior	lateral	CORT	1027.08	0.979	3.208	0.8717	0.0087	0.0517	0.016	0.0169	0.025	0.001	0.8899	0.8899	64	30.8173	0.596659	0.00954654
40	37	right	femur	shaft		CORT	676.295	0.6446	1.6705	0.6153	0.0052	0.0394	0.024	0.5494	0.2376	0.0009	0.9254	0.9254	64	30.8173	0.301906	0.00724574
40	37	right	tibia	shaft		CORT	1513.54	1.4427	3.6545	1.3945	0.0127	0.055	0.0211	0.0147	0.036	0.0005	0.9687	0.9687	64	30.8173	0.710059	0.0149822
40	37	left	patella			CORT	1845.98	1.7596	7.4573	1.4765	0.0179	-0.0739	0.0189	0.0126	0.3804	0.001	1.0989	1.0989	64	30.8173	0.967939	0.018294
40	37	left	tibia		medial	CORT	917.333	0.8744	2.138	0.8064	0.0081	0.0094	0.0111	0.0097	0.1108	0.0004	0.9144	0.9144	64	30.8173	0.919502	0.0102065
40	37	left	tibia		lateral	CORT	1113.11	1.061	4.9909	0.9751	0.0099	0.0216	0.0135	0.0119	0.0965	0.0004	1.0708	1.0708	64	30.8173	0.890221	0.012018
40	37	left	tibia		medial	trae	563.537	0.5372	1.354	0.53	0.0049	-0.0051	0.0063	0.0263	0.5619	0.0005	0.7639	0.7639	64	30.8173	0.955287	0.00601831
40	37	left	tibia		lateral	trae	688.432	0.6562	2.4364	0.5967	0.0061	-0.0006	0.0073	0.0123	0.6151	0.0005	0.9276	0.9276	64	30.8173	0.980395	0.00715689
40	37	left	femur		medial	trae	462.805	0.4411	1.1553	0.4251	0.004	0.0042	0.0059	0.0501	0.2028	0.0007	1.025	1.025	64	30.8173	0.801898	0.0047312
40	37	left	femur		lateral	trae	458.387	0.4369	1.5127	0.4123	0.0039	0.0097	0.0072	0.092	0.301	0.0006	0.6768	0.6768	64	30.8173	0.765903	0.0055145
40	37	left	femur	Troclea	medial	CORT	759.476	0.7239	1.3092	0.7011	0.0063	0.0418	0.0117	0.0164	0.0316	0.0003	0.8057	0.8057	64	30.8173	0.658333	0.0077025
40	37	left	femur	Troclea	lateral	CORT	1011.14	0.9638	1.7801	0.9174	0.009	0.02	0.0141	0.0217	0.0674	0.0003	1.0115	1.0115	64	30.8173	0.756453	0.010666
40	37	left	femur	central	medial	CORT	1114.13	1.062	2.2109	1.0366	0.0098	0.0193	0.0153	0.0145	0.0668	0.0003	0.8331	0.8331	64	30.8173	0.821648	0.0125712
40	37	left	femur	central	lateral	CORT	1256.65	1.1978	2.9177	1.0385	0.011	0.041	0.0183	0.0145	0.0485	0.0003	0.8015	0.8015	64	30.8173	0.769841	0.0140881
40	37	left	femur	posterior	medial	CORT	1015.24	0.9677	3.7041	0.8831	0.0087	0.0404	0.0141	0.0144	0.0306	0.0006	1.0269	1.0269	64	30.8173	0.68	0.009588
40	37	left	femur	posterior	lateral	CORT	990.259	0.9439	2.8153	0.8669	0.0082	0.052	0.0142	0.0159	0.0248	0.0003	1.0346	1.0346	64	30.8173	0.609337	0.00865258
40	37	left	femur	shaft		CORT	654.758	0.6241	1.3507	0.6048	0.0052	0.0383	0.0198	0.3002	0.1799	0.0019	0.7822	0.7822	64	30.8173	0.374714	0.00741933
40	37	left	tibia	shaft		CORT	1615.03	1.5394	4.9943	1.3445	0.0138	0.0609	0.0239	0.0198	0.0419	0.0003	0.973	0.973	64	30.8173	0.679092	0.0162303
35	37	right	patella			CORT	1052.54	1.0033	2.9163	0.8548	0.0104	0.014	0.0153	0.0493	0.2659	0.0003	0.9271	0.9271	64	30.8173	0.843591	0.0129069
35	37	right	tibia		medial	CORT	845.035	0.8055	2.3272	0.7001	0.0078	0.033	0.0134	0.0555	0.157	0.0003	0.9627	0.9627	64	30.8173	0.738824	0.00990024
35	37	right	tibia		lateral	CORT	1148.06	1.0943	3.6035	0.9353	0.011	0.0317	0.0189	0.0408	0.1622	0.0003	0.6458	0.6458	64	30.8173	0.799015	0.0151014
35	37	right	tibia		medial	trae	550.615	0.5248	2.2486	0.4809	0.0052	0.0044	0.0072	0.0613	0.5916	0.0004	0.9118	0.9118	64	30.8173	0.906111	0.006524
35	37	right	tibia		lateral	trae	669.576	0.6382	2.6184	0.5869	0.0066	0.0053	0.0089	0.0702	0.6846	0.0005	1.0132	1.0132	64	30.8173	0.906995	0.00807226
35	37	right	femur		medial	trae	438.967	0.4184	2.0441	0.386	0.0038	0.0225	0.007	0.0885	0.2623	0.0009	0.9995	0.9995	64	30.8173	0.747719	0.00523404
35	37	right	femur		lateral	trae	445.387	0.4245	1.7172	0.4018	0.0042	0.0061	0.0058	0.047	0.5116	0.0004	0.9347	0.9347	64	30.8173	0.915861	0.00531199
35	37	right	femur	Troclea	medial	CORT	1053.58	1.0043	1.4422	0.987	0.0095	0.0739	0.019	0.0194	0.0252	0.0003	0.7289	0.7289	64	30.8173	0.565022	0.0107354
35	37	right	femur	Troclea	lateral	CORT	1422.38	1.3558	2.1914	1.262	0.0123	0.1176	0.027	0.0371	0.0254	0.0003	1.1354	1.1354	64	30.8173	0.4064	0.0109728
35	37	right	femur	central	medial	CORT	1176.44	1.1214	2.8705	1.0452	0.0105	0.0653	0.0202	0.0369	0.0442	0.0003	1.0725	1.0725	64	30.8173	0.545006	0.0110091
35	37	right	femur	central	lateral	CORT	1342.17	1.2793	3.0731	1.2191	0.0122	0.0783	0.0223	0.0277	0.0341	0.0003	1.1116	1.1116	64	30.8173	0.55178	0.0123047
35	37	right	femur	posterior	medial	CORT	943.643	0.8995	2.3186	0.8312	0.0088	0.0373	0.0162	0.0443	0.0703	0.0003	1.0445	1.0445	64	30.8173	0.613438	0.0099377
35	37	right	femur	posterior	lateral	CORT	971.897	0.9264	2.7557	0.8398	0.0091	0.0397	0.0159	0.0178	0.038	0.001	0.825	0.825	64	30.8173	0.681004	0.010828
35	37	right	femur	shaft		CORT	607.354	0.5789	1.5313	0.5529	0.0051	0.0436	0.0226	0.5529	0.2432	0.001	1.1648	1.1648	64	30.8173	0.305489	0.00690406
35	37	right	tibia	shaft		CORT	1363.74	1.2999	3.3876	1.2468	0.0127	0.0551	0.0215	0.0133	0.0241	0.0004	0.9144	0.9144	64	30.8173	0.644385	0.0138543
35	37	left	patella			CORT	1615.01	1.5394	6.9879	1.3097	0.0173	-0.0577	0.021	0.0098	0.4222	0.0003	0.7158	0.7158	64	30.8173	0.977315	0.0205236
35	37	left	tibia		medial	CORT	827.328	0.7886	2.1166	0.7106	0.0081	0.0097	0.0107	0.0105	0.2917	0.0003	0.8562	0.8562	64	30.8173	0.965255	0.0103282
35	37	left	tibia		lateral	CORT	1019.21	0.9715	3.8509	0.9051	0.01	0.0182	0.0132	0.0149	0.2557	0.0004	1.0058	1.0058	64	30.8173	0.944937	0.0124732
35	37	left	tibia		medial	trae	477.68	0.4553	1.1524	0.4413	0.0046	0.0039	0.0066	0.061	0.5866	0.0004	0.8096	0.8096	64	30.8173	0.905806	0.00597832
35	37	left	tibia		lateral	trae	603.825	0.5756	1.864	0.5324	0.0059	0.0046	0.0078	0.0489	0.6877	0.0004	0.9806	0.9806	64	30.8173	0.933614	0.00728219
35	37	left	femur		medial	trae	424.781	0.4049	1.6586	0.3832	0.004	0.0038	0.0063	0.0721	0.2625	0.0006	0.9555	0.9555	64	30.8173	0.784519	0.00494247
35	37	left	femur		lateral	trae	416.665	0.3972	1.3569	0.3813	0.0039	0.0099	0.0063	0.0881	0.3565	0.0006	0.9585	0.9585	64	30.8173	0.801844	0.00505162
35	37	left	femur	Troclea	medial	CORT	700.626	0.6678	1.1915	0.6444	0.0064	0.0384	0.0115	0.0151	0.0333	0.0003	0.746	0.746	64	30.8173	0.688017	0.00791219
35	37	left	femur	Troclea	lateral	CORT	926.714	0.8833	1.6114	0.7769	0.0093	0.0131	0.014	0.0249	0.0821	0.0003	0.983	0.983	64	30.8173	0.76729	0.0107421
35	37	left	femur	central	medial	CORT	983.599	0.9376	1.6919	0.9232	0.0097	0.0226	0.0153	0.0151	0.0667	0.0003	0.7605	0.7605	64	30.8173	0.815403	0.0124757
35	37	left	femur	central	lateral	CORT	1159.75	1.1055	2.5488	0.9584	0.0111	0.0371	0.0167	0.0151	0.0459	0.0003	1.0082	1.0082	64	30.8173	0.752459	0.0125661
35	37	left	femur	posterior	medial	CORT	956.949	0.9122	3.0335	0.8576	0.0089	0.0342	0.014	0.0152	0.0409	0.0006	0.9707	0.9707	64	30.8173	0.729055	0.0102068
35	37	left	femur	posterior	lateral	CORT	912.528	0.8698	2.5488	0.8107	0.0082	0.0519	0.0158	0.0165	0.0247	0.0003	0.6792	0.6792	64	30.8173	0.599515	0.00947233
35	37	left	femur	shaft		CORT	599.596	0.5715	1.3311	0.5576	0.0052	0.0382	0.0198	0.3018	0.1921	0.0019	0.7906	0.7906	64	30.8173	0.388945	0.00770111
35	37	left	tibia	shaft		CORT	1477.98	1.4088	4.7293	1.253	0.0138	0.0607	0.0245	0.018	0.0298	0.0003	0.9112	0.9112	64	30.8173	0.623431	0.0152741
30	37	right	patella			CORT	989.905	0.9436	2.5469	0.8064	0.0104	0.0137	0.0176	0.0581	0.2536	0.0003	0.6886	0.6886	64	30.8173	0.813603	0.0143194
30	37	right	tibia		medial	CORT	799.876	0.7624	2.2533	0.6625	0.0079	0.0302	0.015	0.0669	0.2319	0.0003	0.65	0.65	64	30.8173	0.776104	0.0116416
30	37	right	tibia		lateral	CORT	1091.54	1.0404	3.5468	0.8791	0.0114	0.0215	0.0188	0.0474	0.2323	0.0003	0.638	0.638	64	30.8173	0.830533	0.015614
30	37	right	tibia		medial	trae	491.541	0.4685	2.0718	0.437	0.005	0.0094	0.0065	0.0654	0.7012	0.0003	0.9448	0.9448	64	30.8173	0.914688	0.00594547
30	37	right	tibia		lateral	trae	629.251	0.5998	2.3939	0.5552	0.0067	0.0025	0.0084	0.0966	0.8529	0.0005	1.0166	1.0166	64	30.8173	0.898262	0.0075454
30	37	right	femur		medial	trae	415.215	0.3958	1.9154	0.3717	0.0038	0.0222	0.0094	0.2908	0.4345	0.0007	0.7908	0.7908	64	30.8173	0.599062	0.00563119
30	37	right	femur		lateral	trae	414.643	0.3952	1.6009	0.3756	0.0043	0.0038	0.008	0.2889	0.8172	0.0003	0.6234	0.6234	64	30.8173	0.738812	0.0059105
30	37	right	femur	Troclea	medial	CORT	1029.89	0.9817	1.69	0.9637	0.0099	0.0651	0.019	0.0179	0.0286	0.0003	0.7095	0.7095	64	30.8173	0.615054	0.011686
30	37	right	femur	Troclea	lateral	CORT	1351.57	1.2883	2.281	1.2067	0.0123	0.1189	0.0276	0.0399	0.0284	0.0003	1.1274	1.1274	64	30.8173	0.415813	0.0114764
30	37	right	femur	central	medial	CORT	1093.01	1.0418	2.6137	0.9918	0.0105	0.0652	0.0204	0.035	0.0401	0.0003	1.0798	1.0798	64	30.8173	0.533955	0.0108927
30	37	right	femur	central	lateral	CORT	1250.78	1.1922	2.7071	1.1491	0.012	0.0832	0.0244	0.0274	0.0281	0.0003	0.8747	0.8747	64	30.8173	0.506306	0.0123539
30	37	right	femur	posterior	medial	CORT	877.358	0.8363	2.0232	0.7764	0.0088	0.0375	0.0164	0.0404	0.0605	0.0003	1.018	1.018	64	30.8173	0.599604	0.0098335
30	37	right	femur	posterior	lateral	CORT	926.05	0.8827	2.3468	0.7973	0.0093	0.0355	0.015	0.0195	0.0495	0.001	1.0217	1.0217	64	30.8173	0.717391	0.0107609
30	37	right	femur	shaft		CORT	579.075	0.552	1.4979	0.5247	0.0051	0.0425	0.0192	0.5556	0.2645	0.0011	1.1596	1.1596	64	30.8173	0.322522	0.00619242
30	37	right	tibia	shaft		CORT	1289.49	1.2291	3.2442	1.1638	0.0129	0.0507	0.0204	0.0154	0.0424	0.0005	1.0953	1.0953	64	30.8173	0.733564	0.0149647
30	37	left	patella			CORT	1469.7	1.4009	6.2901	1.2063	0.0167	-0.0413	0.0208	0.0189	0.5047	0.0003	0.7703	0.7703	64	30.8173	0.963904	0.0200492
30	37	left	tibia		medial	CORT	774.226	0.738	1.8754	0.6672	0.0081	0.0099	0.0107	0.0108	0.458	0.0003	0.8195	0.8195	64	30.8173	0.976962	0.0104535
30	37	left	tibia		lateral	CORT	969.963	0.9246	3.8123	0.8522	0.0103	0.0111	0.0132	0.0174	0.3859	0.0003	1.0058	1.0058	64	30.8173	0.956856	0.0126305
30	37	left	tibia		medial	trae	463.881	0.4422	1.1462	0.4316	0.0048	-0.0009	0.006	0.0525	0.7909	0.0003	0.8552	0.8552	64	30.8173	0.937752	0.00562651
30	37	left	tibia		lateral	trae	567.538	0.541	1.8501	0.498	0.0059	0.0055	0.0072	0.047	0.7742	0.0003	1.0006	1.0006	64	30.8173	0.942767	0.00678792
30	37	left	femur		medial	trae	389.644	0.3714	1.8092	0.3517	0.004	0.0056	0.0068	0.2775	0.6074	0.0006	1.0437	1.0437	64	30.8173	0.686405	0.00466756
30	37	left	femur		lateral	trae	392.77	0.3744	1.1581	0.3589	0.004	0.0071	0.0067	0.2909	0.7278	0.0006	1.0439	1.0439	64	30.8173	0.71444	0.00478675
30	37	left	femur	Troclea	medial	CORT	696.377	0.6638	1.3464	0.6529	0.0068	0.0289	0.0118	0.0165	0.0562	0.0003	0.6984	0.6984	64	30.8173	0.77304	0.00912187
30	37	left	femur	Troclea	lateral	CORT	897.154	0.8552	1.5632	0.7773	0.0094	0.0093	0.0147	0.0291	0.0967	0.0003	0.8974	0.8974	64	30.8173	0.76868	0.0112996
30	37	left	femur	central	medial	CORT	952.319	0.9077	1.7634	0.8912	0.0101	0.011	0.0143	0.0163	0.1189	0.0004	0.9285	0.9285	64	30.8173	0.879438	0.012576
30	37	left	femur	central	lateral	CORT	1077.63	1.0272	2.1838	0.8981	0.011	0.0412	0.0189	0.0162	0.0454	0.0003	0.7141	0.7141	64	30.8173	0.737013	0.0139295
30	37	left	femur	posterior	medial	CORT	889.521	0.8479	2.6542	0.779	0.0089	0.0341	0.0145	0.0162	0.0458	0.0005	0.9044	0.9044	64	30.8173	0.73871	0.0107113
30	37	left	femur	posterior	lateral	CORT	865.963	0.8254	2.0694	0.7692	0.0084	0.0458	0.0153	0.0165	0.0303	0.0003	0.7624	0.7624	64	30.8173	0.647436	0.00990577
30	37	left	femur	shaft		CORT	574.801	0.5479	1.1319	0.5295	0.0052	0.039	0.0189	0.3036	0.1991	0.0019	0.8399	0.8399	64	30.8173	0.396061	0.00748556
30	37	left	tibia	shaft		CORT	1401.8	1.3362	4.3489	1.2141	0.014	0.0571	0.023	0.025	0.0543	0.0004	1.15	1.15	64	30.8173	0.684741	0.0157491
25	37	right	patella			CORT	872.268	0.8314	2.4549	0.7337	0.0103	0.0147	0.0149	0.0361	0.2611	0.0003	0.9127	0.9127	64	30.8173	0.878533	0.0130901
25	37	right	tibia		medial	CORT	715.194	0.6817	2.1485	0.5724	0.008	0.0287	0.0126	0.0403	0.1733	0.0003	0.959	0.959	64	30.8173	0.81133	0.0102228
25	37	right	tibia		lateral	CORT	953.584	0.9089	3.1822	0.7819	0.0114	0.0219	0.0159	0.0283	0.171	0.0003	0.9744	0.9744	64	30.8173	0.858003	0.0136422
25	37	right	tibia		medial	trae	434.809	0.4145	1.7224	0.3851	0.005	0.0088	0.0065	0.0335	0.7411	0.0004	0.9194	0.9194	64	30.8173	0.956752	0.00621889
25	37	right	tibia		lateral	trae	560.799	0.5345	2.628	0.5002	0.0068	-0.0005	0.0083	0.0636	0.8656	0.0005	1.0158	1.0158	64	30.8173	0.931554	0.0077319
25	37	right	femur		medial	trae	372.907	0.3555	2.1652	0.3331	0.0039	0.0199	0.0097	0.5238	0.6231	0.0007	1.0655	1.0655	64	30.8173	0.543291	0.00526992
25	37	right	femur		lateral	trae	364.189	0.3471	1.455	0.3265	0.0043	0.0028	0.0083	0.3683	0.8185	0.0003	0.652	0.652	64	30.8173	0.68967	0.00572426
25	37	right	femur	Troclea	medial	CORT	949.488	0.905	1.4655	0.8912	0.0105	0.0488	0.0181	0.0136	0.0425	0.0003	0.7108	0.7108	64	30.8173	0.757576	0.0137121
25	37	right	femur	Troclea	lateral	CORT	1243.16	1.185	1.8487	1.1019	0.0131	0.0999	0.0262	0.0407	0.0404	0.0003	1.1376	1.1376	64	30.8173	0.49815	0.0130515
25	37	right	femur	central	medial	CORT	1010.73	0.9634	3.0774	0.9012	0.0109	0.0576	0.0196	0.0347	0.0403	0.0003	1.083	1.083	64	30.8173	0.537333	0.0105317
25	37	right	femur	central	lateral	CORT	1140.73	1.0873	2.4488	1.0547	0.0125	0.0713	0.0218	0.0293	0.0402	0.0003	1.1084	1.1084	64	30.8173	0.578417	0.0126095
25	37	right	femur	posterior	medial	CORT	828.466	0.7897	1.7858	0.7344	0.0096	0.0193	0.0188	0.0638	0.1164	0.0003	0.7595	0.7595	64	30.8173	0.645949	0.0121438
25	37	right	femur	posterior	lateral	CORT	830.831	0.7919	2.0846	0.6996	0.0094	0.0326	0.0142	0.0203	0.0633	0.001	1.0407	1.0407	64	30.8173	0.757177	0.0107519
25	37	right	femur	shaft		CORT	553.461	0.5276	1.2901	0.4961	0.0056	0.0316	0.0215	0.5822	0.3031	0.0011	1.0952	1.0952	64	30.8173	0.34237	0.00736095
25	37	right	tibia	shaft		CORT	1176.17	1.1211	2.8548	1.1195	0.0135	0.0356	0.0242	0.1961	0.5385	0.0003	1.0912	1.0912	64	30.8173	0.733052	0.0177399
25	37	left	patella			CORT	1199.14	1.143	4.7822	0.9966	0.0153	-0.0095	0.0178	0.0139	0.4521	0.0005	1.0077	1.0077	64	30.8173	0.970172	0.0172691
25	37	left	tibia		medial	CORT	668.413	0.6371	1.5847	0.5872	0.008	0.0106	0.0106	0.0112	0.3431	0.0003	0.8295	0.8295	64	30.8173	0.968388	0.0102649
25	37	left	tibia		lateral	CORT	859.995	0.8197	2.9444	0.7556	0.0107	0.003	0.0129	0.0131	0.3121	0.0003	0.9951	0.9951	64	30.8173	0.959717	0.0123804
25	37	left	tibia		medial	trae	397.218	0.3786	0.8855	0.3627	0.0047	0.002	0.0059	0.024	0.7413	0.0004	0.8314	0.8314	64	30.8173	0.96864	0.00571497
25	37	left	tibia		lateral	trae	500.853	0.4774	1.6972	0.447	0.006	0.0017	0.0071	0.0134	0.7846	0.0004	0.9917	0.9917	64	30.8173	0.983208	0.00698078
25	37	left	femur		medial	trae	346.824	0.3306	1.4045	0.3155	0.004	0.005	0.0087	0.5093	0.8223	0.0005	0.7568	0.7568	64	30.8173	0.617528	0.00537249
25	37	left	femur		lateral	trae	355.466	0.3388	1.1515	0.3207	0.0041	0.0043	0.0089	0.5221	0.8162	0.0004	0.7609	0.7609	64	30.8173	0.609878	0.00542792
25	37	left	femur	Troclea	medial	CORT	635.164	0.6054	1.0385	0.601	0.0071	0.0225	0.0111	0.0129	0.0732	0.0003	0.755	0.755	64	30.8173	0.850174	0.00943693
25	37	left	femur	Troclea	lateral	CORT	762.883	0.7272	1.5356	0.6763	0.0091	0.0162	0.0139	0.0278	0.0612	0.0003	0.988	0.988	64	30.8173	0.68764	0.0095582
25	37	left	femur	central	medial	CORT	852.808	0.8129	1.5923	0.7888	0.0105	0.0027	0.0149	0.0113	0.1661	0.0004	0.7061	0.7061	64	30.8173	0.936302	0.0139509
25	37	left	femur	central	lateral	CORT	996.067	0.9494	2.362	0.8038	0.0117	0.0244	0.0158	0.0116	0.0544	0.0003	1.0152	1.0152	64	30.8173	0.824242	0.013023
25	37	left	femur	posterior	medial	CORT	801.56	0.764	2.4564	0.7116	0.0092	0.0282	0.0135	0.0142	0.0539	0.0006	0.9695	0.9695	64	30.8173	0.791483	0.010685
25	37	left	femur	posterior	lateral	CORT	775.88	0.7396	2.3391	0.6753	0.0085	0.0436	0.0148	0.0143	0.0398	0.0003	0.7811	0.7811	64	30.8173	0.735675	0.010888
25	37	left	femur	shaft		CORT	534.525	0.5095	1.1214	0.4861	0.0057	0.0273	0.0192	0.3194	0.2386	0.0019	0.7282	0.7282	64	30.8173	0.427599	0.00820989
25	37	left	tibia	shaft		CORT	1249.25	1.1908	3.6741	1.0895	0.0141	0.0527	0.0284	0.1221	0.3123	0.0003	0.8494	0.8494	64	30.8173	0.718923	0.0204174
20	37	right	patella			CORT	765.228	0.7294	2.2858	0.6343	0.0098	0.0253	0.0156	0.0421	0.2498	0.0003	0.9101	0.9101	64	30.8173	0.855773	0.0133501
20	37	right	tibia		medial	CORT	642.63	0.6126	1.9731	0.5081	0.0077	0.0345	0.015	0.065	0.2692	0.0003	0.6505	0.6505	64	30.8173	0.805506	0.0120826
20	37	right	tibia		lateral	CORT	855.425	0.8154	2.8686	0.6858	0.0115	0.0192	0.0165	0.0345	0.2772	0.0003	0.9613	0.9613	64	30.8173	0.889317	0.0146737
20	37	right	tibia		medial	trae	397.911	0.3793	1.4851	0.3479	0.0053	0.004	0.0064	0.0234	0.7502	0.0004	0.9254	0.9254	64	30.8173	0.969752	0.00620641
20	37	right	tibia		lateral	trae	481.083	0.4586	1.9369	0.4137	0.0065	0.0063	0.008	0.0481	0.7924	0.0006	1.0326	1.0326	64	30.8173	0.942772	0.00754218
20	37	right	femur		medial	trae	349.519	0.3332	2.0884	0.3122	0.0042	0.0155	0.0101	0.564	0.6929	0.0006	1.0172	1.0172	64	30.8173	0.551277	0.0055679
20	37	right	femur		lateral	trae	320.441	0.3054	1.4717	0.2855	0.0043	0.0034	0.0084	0.3997	0.8648	0.0003	0.6132	0.6132	64	30.8173	0.683907	0.00574482
20	37	right	femur	Troclea	medial	CORT	885.845	0.8444	1.2711	0.845	0.0112	0.0361	0.0163	0.0125	0.0703	0.0004	0.978	0.978	64	30.8173	0.849034	0.0138393
20	37	right	femur	Troclea	lateral	CORT	1192.63	1.1368	1.9926	1.0914	0.0149	0.0635	0.029	0.0445	0.0606	0.0003	0.8998	0.8998	64	30.8173	0.576594	0.0167212
20	37	right	femur	central	medial	CORT	917.997	0.875	2.4797	0.7897	0.0111	0.054	0.0202	0.0359	0.0447	0.0003	1.0455	1.0455	64	30.8173	0.554591	0.0112027
20	37	right	femur	central	lateral	CORT	1064.67	1.0148	2.8639	0.9627	0.0131	0.0598	0.0221	0.0298	0.0547	0.0003	1.0462	1.0462	64	30.8173	0.647337	0.0143062
20	37	right	femur	posterior	medial	CORT	739.734	0.7051	1.8101	0.6348	0.0097	0.017	0.0191	0.0657	0.1118	0.0003	0.7198	0.7198	64	30.8173	0.629859	0.0120303
20	37	right	femur	posterior	lateral	CORT	740.72	0.706	1.9836	0.6253	0.0092	0.0376	0.0148	0.0208	0.0681	0.001	0.9939	0.9939	64	30.8173	0.766029	0.0113372
20	37	right	femur	shaft		CORT	505.985	0.4823	1.3678	0.4537	0.0058	0.0263	0.0229	0.5942	0.321	0.001	0.8646	0.8646	64	30.8173	0.350743	0.00803201
20	37	right	tibia	shaft		CORT	1067.29	1.0173	2.3601	1.0304	0.0138	0.0296	0.0214	0.1352	0.5178	0.0003	1.0482	1.0482	64	30.8173	0.792956	0.0169692
20	37	left	patella			CORT	1024.45	0.9765	3.8928	0.855	0.0139	0.0197	0.018	0.0094	0.4291	0.0003	1.005	1.005	64	30.8173	0.978563	0.0176141
20	37	left	tibia		medial	CORT	606.147	0.5778	1.4627	0.5133	0.0083	0.0052	0.0109	0.0127	0.5344	0.0003	0.8219	0.8219	64	30.8173	0.976787	0.010647
20	37	left	tibia		lateral	CORT	751.694	0.7165	2.2395	0.6572	0.0103	0.0104	0.0133	0.0135	0.4689	0.0003	0.9966	0.9966	64	30.8173	0.972015	0.0129278
20	37	left	tibia		medial	trae	339.937	0.324	0.7168	0.3041	0.0044	0.0085	0.0059	0.0242	0.6766	0.0004	0.8183	0.8183	64	30.8173	0.965468	0.00569626
20	37	left	tibia		lateral	trae	447.406	0.4265	1.1853	0.3989	0.0062	-0.0017	0.0069	0.0121	0.7453	0.0005	0.971	0.971	64	30.8173	0.984024	0.00678977
20	37	left	femur		medial	trae	305.289	0.291	1.2997	0.275	0.0039	0.0069	0.0091	0.5637	0.8675	0.0005	0.7121	0.7121	64	30.8173	0.606135	0.00551583
20	37	left	femur		lateral	trae	315.952	0.3012	0.9384	0.2821	0.0042	0.0036	0.0084	0.5499	0.867	0.0004	0.967	0.967	64	30.8173	0.611899	0.00513995
20	37	left	femur	Troclea	medial	CORT	552.57	0.5267	1.0032	0.5285	0.0065	0.0346	0.0113	0.0132	0.0708	0.0003	0.6879	0.6879	64	30.8173	0.842857	0.00952429
20	37	left	femur	Troclea	lateral	CORT	668.944	0.6376	1.1724	0.5853	0.0088	0.0211	0.0147	0.0315	0.0588	0.0003	0.9427	0.9427	64	30.8173	0.651163	0.00957209
20	37	left	femur	central	medial	CORT	751.002	0.7158	1.476	0.6968	0.0105	0.0017	0.0152	0.0144	0.1725	0.0004	0.6634	0.6634	64	30.8173	0.922953	0.0140289
20	37	left	femur	central	lateral	CORT	861.828	0.8215	2.2834	0.7001	0.0109	0.0402	0.0183	0.0141	0.0641	0.0003	0.6801	0.6801	64	30.8173	0.819693	0.0150004
20	37	left	femur	posterior	medial	CORT	720.716	0.687	2.0069	0.6201	0.0088	0.0369	0.0141	0.0151	0.0539	0.0005	0.9121	0.9121	64	30.8173	0.781159	0.0110143
20	37	left	femur	posterior	lateral	CORT	720.954	0.6872	2.2834	0.6358	0.0092	0.0307	0.0139	0.0134	0.0875	0.0004	0.9114	0.9114	64	30.8173	0.867195	0.012054
20	37	left	femur	shaft		CORT	499.655	0.4763	1.0428	0.4518	0.0062	0.0169	0.0185	0.3266	0.2772	0.002	0.7293	0.7293	64	30.8173	0.459092	0.00849321
20	37	left	tibia	shaft		CORT	1135.27	1.0821	2.6294	0.9885	0.0143	0.0486	0.0273	0.0905	0.2901	0.0003	0.7445	0.7445	64	30.8173	0.762218	0.0208085
50	39	right	patella			CORT	3664.93	4.2834	18.7077	2.912	0.0286	0.5976	0.0833	0.0887	0.0671	0.0003	1.7884	1.7884	54	37.2841	0.43068	0.0358757
50	39	right	tibia		medial	CORT	6997.69	8.1786	37.7034	6.8209	0.0613	0.4748	0.0934	0.0198	0.0363	0.0003	1.9992	1.9992	54	37.2841	0.647059	0.0604353
50	39	right	tibia		lateral	CORT	5904.79	6.9013	24.6315	5.9493	0.0526	0.258	0.0776	0.0179	0.0516	0.0003	1.7621	1.7621	54	37.2841	0.742446	0.0576138
50	39	right	tibia		medial	trae	1765.11	2.063	6.5982	1.8279	0.016	-0.0569	0.018	0.0273	0.801	0.0004	1.2331	1.2331	54	37.2841	0.967041	0.0174067
50	39	right	tibia		lateral	trae	1308.44	1.5292	21.8627	1.3347	0.0118	-0.0269	0.0138	0.0293	0.7418	0.0003	1.1949	1.1949	54	37.2841	0.962002	0.0132756
50	39	right	femur		medial	trae	1081.03	1.2635	13.398	0.9917	0.0097	-0.0119	0.0252	0.4533	0.4217	0.0006	0.887	0.887	54	37.2841	0.481943	0.012145
50	39	right	femur		lateral	trae	1701.81	1.989	11.7384	1.3482	0.015	0.0698	0.0403	0.3858	0.3278	0.0007	1.3097	1.3097	54	37.2841	0.459361	0.0185122
50	39	right	femur	Troclea	medial	CORT	4737.25	5.5367	14.7514	4.5552	0.0364	0.8542	0.0995	0.0359	0.0169	0.001	1.7656	1.7656	54	37.2841	0.320076	0.0318475
50	39	right	femur	Troclea	lateral	CORT	7624.93	8.9117	17.1789	8.4749	0.0645	0.8213	0.1191	0.0286	0.0275	0.001	2.0655	2.0655	54	37.2841	0.490196	0.0583824
50	39	right	femur	central	medial	CORT	5765.28	6.7382	24.4755	5.5606	0.0494	0.4922	0.0908	0.0282	0.0408	0.0004	1.7216	1.7216	54	37.2841	0.591304	0.0536904
50	39	right	femur	central	lateral	CORT	6531.36	7.6336	27.8871	6.531	0.0559	0.5687	0.099	0.0281	0.0379	0.0003	1.8651	1.8651	54	37.2841	0.574242	0.05685
50	39	right	femur	posterior	medial	CORT	5709.93	6.6735	24.4755	5.44	0.0486	0.542	0.0902	0.0281	0.0352	0.0003	1.7868	1.7868	54	37.2841	0.556082	0.0501586
50	39	right	femur	posterior	lateral	CORT	6031.49	7.0493	27.8871	6.0436	0.051	0.5877	0.0968	0.0282	0.0342	0.0003	1.7755	1.7755	54	37.2841	0.548077	0.0530538
50	39	right	femur	shaft		CORT	1054.27	1.2322	2.455	1.2319	0.0092	0.0259	0.0264	0.5308	0.4595	0.001	1.0116	1.0116	54	37.2841	0.464001	0.0122496
50	39	right	tibia	shaft		CORT	1199.96	1.4025	3.2439	1.4013	0.0105	0.0289	0.0161	0.0281	0.0842	0.0003	1.1749	1.1749	54	37.2841	0.749777	0.0120714
50	39	left	patella			CORT	688.952	0.8052	13.0106	0.6551	0.006	-0.0057	0.0264	0.0961	0.0671	0.0003	0.8691	0.8691	54	37.2841	0.411152	0.0108544
50	39	left	tibia		medial	CORT	1684.68	1.969	16.0452	1.3458	0.0145	0.0496	0.0301	0.0673	0.1591	0.0003	1.0714	1.0714	54	37.2841	0.702739	0.0211524
50	39	left	tibia		lateral	CORT	1034.6	1.2092	9.1578	0.9806	0.0086	0.0591	0.0301	0.0797	0.044	0.0003	1.071	1.071	54	37.2841	0.355699	0.0107065
50	39	left	tibia		medial	trae	644.924	0.7538	2.2352	0.7281	0.0058	-0.0062	0.0088	0.0779	0.6618	0.0003	0.709	0.709	54	37.2841	0.894687	0.00787325
50	39	left	tibia		lateral	trae	696.152	0.8136	2.5648	0.779	0.0063	-0.0206	0.0083	0.0442	0.7899	0.0003	0.8638	0.8638	54	37.2841	0.947009	0.00786017
50	39	left	femur		medial	trae	565.164	0.6605	3.2258	0.6177	0.0048	0.0197	0.019	0.4666	0.2469	0.0005	0.8369	0.8369	54	37.2841	0.346041	0.00657477
50	39	left	femur		lateral	trae	530.085	0.6195	3.4396	0.547	0.0044	0.0142	0.0157	0.4302	0.2722	0.0005	0.7333	0.7333	54	37.2841	0.387528	0.0060842
50	39	left	femur	Troclea	medial	CORT	1303.72	1.5237	3.643	1.3184	0.0077	0.4387	0.0542	0.0762	0.0169	0.0003	1.2789	1.2789	54	37.2841	0.181525	0.00983867
50	39	left	femur	Troclea	lateral	CORT	1098.83	1.2843	2.407	1.1606	0.0078	0.1804	0.0415	0.0969	0.0353	0.0003	1.0656	1.0656	54	37.2841	0.26702	0.0110813
50	39	left	femur	central	medial	CORT	1448.18	1.6926	9.2279	1.243	0.0106	0.258	0.0459	0.0675	0.0312	0.0003	1.1244	1.1244	54	37.2841	0.316109	0.0145094
50	39	left	femur	central	lateral	CORT	1324.02	1.5474	7.2737	1.1834	0.011	0.0873	0.0415	0.0969	0.0504	0.0003	1.0656	1.0656	54	37.2841	0.342159	0.0141996
50	39	left	femur	posterior	medial	CORT	1794.66	2.0975	16.5145	1.3371	0.0139	0.2026	0.0424	0.0469	0.0386	0.0003	1.0822	1.0822	54	37.2841	0.451462	0.019142
50	39	left	femur	posterior	lateral	CORT	1051	1.2284	7.1779	0.9394	0.0091	0.0286	0.0415	0.0969	0.0246	0.0003	1.0657	1.0657	54	37.2841	0.202469	0.00840247
50	39	left	femur	shaft		CORT	871.655	1.0188	2.6098	0.9671	0.0072	0.0554	0.0244	0.328	0.2297	0.0005	0.9783	0.9783	54	37.2841	0.41187	0.0100496
50	39	left	tibia	shaft		CORT	983.389	1.1493	2.358	1.1378	0.0088	0.0259	0.0146	0.0219	0.0769	0.0003	0.9128	0.9128	54	37.2841	0.77834	0.0113638
45	39	right	patella			CORT	3664.93	4.1865	17.6283	2.8377	0.0302	0.5361	0.0794	0.0847	0.068	0.0003	1.7641	1.7641	54	37.2841	0.445318	0.0353582
45	39	right	tibia		medial	CORT	6997.69	7.6926	36.0017	6.4743	0.0628	0.4159	0.0928	0.0198	0.0429	0.0003	1.8249	1.8249	54	37.2841	0.684211	0.0634947
45	39	right	tibia		lateral	CORT	5904.79	6.3671	23.2705	5.4619	0.0536	0.2182	0.0754	0.0153	0.0494	0.0003	1.6344	1.6344	54	37.2841	0.763524	0.0575697
45	39	right	tibia		medial	trae	1765.11	1.7987	6.4293	1.5398	0.0156	-0.0415	0.0191	0.0133	0.5018	0.0004	0.9898	0.9898	54	37.2841	0.97418	0.0186068
45	39	right	tibia		lateral	trae	1308.44	1.3587	20.8138	1.1804	0.0118	-0.0274	0.0137	0.0176	0.5353	0.0004	1.1886	1.1886	54	37.2841	0.968168	0.0132639
45	39	right	femur		medial	trae	1081.03	1.1269	11.3731	0.8836	0.0097	-0.0128	0.0214	0.3423	0.4013	0.0011	0.9716	0.9716	54	37.2841	0.539672	0.011549
45	39	right	femur		lateral	trae	1701.81	1.8411	11.9599	1.1775	0.015	0.0669	0.0348	0.3177	0.3009	0.0008	1.3787	1.3787	54	37.2841	0.486421	0.0169274
45	39	right	femur	Troclea	medial	CORT	4737.25	5.4151	13.7159	4.8059	0.0382	0.7855	0.0982	0.0386	0.0193	0.001	1.8814	1.8814	54	37.2841	0.333333	0.0327333
45	39	right	femur	Troclea	lateral	CORT	7624.93	8.5817	16.2352	8.1635	0.0672	0.7183	0.1171	0.0296	0.0381	0.001	2.0293	2.0293	54	37.2841	0.562777	0.0659012
45	39	right	femur	central	medial	CORT	5765.28	6.3384	23.6252	5.3871	0.0507	0.4405	0.0908	0.0295	0.0466	0.0005	1.7079	1.7079	54	37.2841	0.612352	0.0556016
45	39	right	femur	central	lateral	CORT	6531.36	7.2011	26.297	6.0822	0.0582	0.4798	0.1007	0.0295	0.0453	0.0003	1.8214	1.8214	54	37.2841	0.605615	0.0609854
45	39	right	femur	posterior	medial	CORT	5709.93	6.3731	23.6252	5.2284	0.0501	0.4844	0.0928	0.0295	0.0409	0.0003	1.7249	1.7249	54	37.2841	0.580966	0.0539136
45	39	right	femur	posterior	lateral	CORT	6031.49	6.7422	26.297	5.7333	0.0537	0.4847	0.0947	0.0302	0.0453	0.0003	1.7974	1.7974	54	37.2841	0.6	0.05682
45	39	right	femur	shaft		CORT	1054.27	1.1639	2.7811	1.1509	0.0094	0.0175	0.0261	0.5448	0.4744	0.001	1.0992	1.0992	54	37.2841	0.465463	0.0121486
45	39	right	tibia	shaft		CORT	1199.96	1.2861	2.8862	1.2669	0.0102	0.0402	0.0175	0.0225	0.0613	0.0003	0.972	0.972	54	37.2841	0.731504	0.0128013
45	39	left	patella			CORT	688.952	0.7215	11.4702	0.5972	0.006	-0.0047	0.0252	0.1001	0.068	0.0003	0.8842	0.8842	54	37.2841	0.404521	0.0101939
45	39	left	tibia		medial	CORT	1684.68	1.7885	14.5767	1.1828	0.0146	0.0436	0.0296	0.0662	0.1714	0.0003	0.963	0.963	54	37.2841	0.72138	0.0213529
45	39	left	tibia		lateral	CORT	1034.6	1.1261	8.0568	0.9221	0.0087	0.0564	0.0296	0.0729	0.0429	0.0003	0.9629	0.9629	54	37.2841	0.370466	0.0109658
45	39	left	tibia		medial	trae	644.924	0.6838	1.6818	0.6814	0.0057	-0.0042	0.0081	0.0456	0.4675	0.0003	0.8505	0.8505	54	37.2841	0.911128	0.00738014
45	39	left	tibia		lateral	trae	696.152	0.7355	2.3217	0.7182	0.0062	-0.0158	0.008	0.0226	0.5525	0.0003	0.8556	0.8556	54	37.2841	0.960702	0.00768562
45	39	left	femur		medial	trae	565.164	0.6191	3.2322	0.5552	0.0049	0.0177	0.0166	0.5357	0.2868	0.0005	1.0923	1.0923	54	37.2841	0.348693	0.0057883
45	39	left	femur		lateral	trae	530.085	0.5536	2.6618	0.4786	0.0044	0.0141	0.0145	0.374	0.2526	0.0005	0.8523	0.8523	54	37.2841	0.403128	0.00584536
45	39	left	femur	Troclea	medial	CORT	1303.72	1.6236	3.8586	1.4183	0.0084	0.4121	0.054	0.0773	0.0186	0.0003	1.2627	1.2627	54	37.2841	0.193952	0.0104734
45	39	left	femur	Troclea	lateral	CORT	1098.83	1.19	2.3019	1.1281	0.008	0.1727	0.0403	0.099	0.0402	0.0003	1.0294	1.0294	54	37.2841	0.288793	0.0116384
45	39	left	femur	central	medial	CORT	1448.18	1.6132	8.0387	1.191	0.0106	0.2557	0.0446	0.0642	0.0295	0.0003	1.1067	1.1067	54	37.2841	0.314835	0.0140416
45	39	left	femur	central	lateral	CORT	1324.02	1.4185	5.8414	1.1641	0.0108	0.0959	0.0403	0.0991	0.0542	0.0003	1.0294	1.0294	54	37.2841	0.353555	0.0142483
45	39	left	femur	posterior	medial	CORT	1794.66	1.9215	14.6159	1.236	0.0141	0.1959	0.0414	0.0427	0.0355	0.0003	1.0495	1.0495	54	37.2841	0.453964	0.0187941
45	39	left	femur	posterior	lateral	CORT	1051	1.1515	5.8414	0.8985	0.0091	0.0308	0.0403	0.0991	0.0244	0.0003	1.0294	1.0294	54	37.2841	0.197571	0.00796211
45	39	left	femur	shaft		CORT	871.655	0.95	2.3007	0.9233	0.0073	0.0507	0.0239	0.3504	0.2556	0.0005	1.0741	1.0741	54	37.2841	0.421782	0.0100806
45	39	left	tibia	shaft		CORT	983.389	1.1064	2.452	1.0998	0.009	0.0185	0.0133	0.0245	0.0892	0.0003	1.1459	1.1459	54	37.2841	0.784521	0.0104341
40	39	right	patella			CORT	3664.93	4.0837	16.8984	2.7226	0.0309	0.5108	0.0821	0.0723	0.0597	0.0003	1.6794	1.6794	54	37.2841	0.452273	0.0371316
40	39	right	tibia		medial	CORT	6997.69	7.3928	37.3692	6.2365	0.0636	0.3894	0.0923	0.0201	0.0432	0.0003	1.942	1.942	54	37.2841	0.682464	0.0629915
40	39	right	tibia		lateral	CORT	5904.79	6.1204	21.605	5.1814	0.0544	0.1903	0.0766	0.0197	0.0748	0.0003	1.706	1.706	54	37.2841	0.791534	0.0606315
40	39	right	tibia		medial	trae	1765.11	1.662	5.8449	1.4469	0.0151	-0.0242	0.0173	0.015	0.6689	0.0004	1.2153	1.2153	54	37.2841	0.978067	0.0169206
40	39	right	tibia		lateral	trae	1308.44	1.2606	18.5481	1.1214	0.0116	-0.0195	0.016	0.0633	0.6779	0.0004	0.8606	0.8606	54	37.2841	0.914598	0.0146336
40	39	right	femur		medial	trae	1081.03	1.0713	11.3013	0.8509	0.0096	-0.0086	0.019	0.2105	0.3337	0.0014	1.0454	1.0454	54	37.2841	0.613194	0.0116507
40	39	right	femur		lateral	trae	1701.81	1.766	10.3797	1.1518	0.0151	0.0643	0.0349	0.2018	0.2303	0.0012	1.2759	1.2759	54	37.2841	0.532978	0.0186009
40	39	right	femur	Troclea	medial	CORT	4737.25	5.3342	12.2316	5.0233	0.0395	0.7404	0.0963	0.0387	0.0198	0.001	1.8314	1.8314	54	37.2841	0.338462	0.0325938
40	39	right	femur	Troclea	lateral	CORT	7624.93	8.284	16.6869	7.8111	0.0678	0.6965	0.1157	0.0297	0.0389	0.001	2.0206	2.0206	54	37.2841	0.567055	0.0656083
40	39	right	femur	central	medial	CORT	5765.28	6.1592	23.4645	5.3193	0.052	0.395	0.0894	0.0297	0.0522	0.0008	1.6969	1.6969	54	37.2841	0.637363	0.0569802
40	39	right	femur	central	lateral	CORT	6531.36	6.9909	25.0967	5.9414	0.0595	0.4329	0.0978	0.0297	0.0489	0.0003	1.8319	1.8319	54	37.2841	0.622137	0.060845
40	39	right	femur	posterior	medial	CORT	5709.93	6.1773	23.4645	5.1308	0.0511	0.4493	0.0886	0.0299	0.0456	0.0003	1.7449	1.7449	54	37.2841	0.603974	0.0535121
40	39	right	femur	posterior	lateral	CORT	6031.49	6.5356	25.0967	5.5861	0.055	0.441	0.0932	0.0297	0.0477	0.0003	1.7833	1.7833	54	37.2841	0.616279	0.0574372
40	39	right	femur	shaft		CORT	1054.27	1.0863	2.6531	1.0545	0.0092	0.0246	0.0261	0.558	0.4838	0.001	1.0663	1.0663	54	37.2841	0.464389	0.0121205
40	39	right	tibia	shaft		CORT	1199.96	1.1988	2.2165	1.1863	0.01	0.0458	0.0158	0.0204	0.0453	0.0003	1.1434	1.1434	54	37.2841	0.689498	0.0108941
40	39	left	patella			CORT	688.952	0.6662	10.4019	0.5449	0.0058	0.0023	0.0266	0.0987	0.0597	0.0003	0.773	0.773	54	37.2841	0.376894	0.0100254
40	39	left	tibia		medial	CORT	1684.68	1.6987	15.794	1.1173	0.0146	0.0459	0.0305	0.074	0.1701	0.0003	1.0409	1.0409	54	37.2841	0.696846	0.0212538
40	39	left	tibia		lateral	CORT	1034.6	1.0791	6.2821	0.9034	0.0087	0.0583	0.0305	0.0794	0.0432	0.0003	1.0407	1.0407	54	37.2841	0.352365	0.0107471
40	39	left	tibia		medial	trae	644.924	0.6564	1.8127	0.644	0.0057	-0.0047	0.0081	0.0469	0.4766	0.0004	0.8443	0.8443	54	37.2841	0.910411	0.00737433
40	39	left	tibia		lateral	trae	696.152	0.6788	1.8922	0.6712	0.006	-0.0079	0.0079	0.0111	0.5251	0.0004	0.8037	0.8037	54	37.2841	0.979299	0.00773646
40	39	left	femur		medial	trae	565.164	0.5951	4.0947	0.53	0.0049	0.0153	0.0174	0.3831	0.242	0.0005	0.9031	0.9031	54	37.2841	0.387138	0.0067362
40	39	left	femur		lateral	trae	530.085	0.5208	2.708	0.4605	0.0044	0.0151	0.014	0.353	0.2416	0.0005	0.9815	0.9815	54	37.2841	0.406324	0.00568853
40	39	left	femur	Troclea	medial	CORT	1303.72	1.5493	3.6448	1.34	0.0086	0.4053	0.0556	0.0783	0.0198	0.0003	1.2225	1.2225	54	37.2841	0.201835	0.011222
40	39	left	femur	Troclea	lateral	CORT	1098.83	1.1887	2.0056	1.1328	0.0083	0.1624	0.0394	0.0995	0.044	0.0003	1.0206	1.0206	54	37.2841	0.30662	0.0120808
40	39	left	femur	central	medial	CORT	1448.18	1.5917	7.9738	1.1731	0.0108	0.2492	0.0449	0.0708	0.034	0.0003	1.1261	1.1261	54	37.2841	0.324427	0.0145668
40	39	left	femur	central	lateral	CORT	1324.02	1.3746	5.3915	1.1477	0.0106	0.1007	0.0394	0.0995	0.0563	0.0003	1.0206	1.0206	54	37.2841	0.361361	0.0142376
40	39	left	femur	posterior	medial	CORT	1794.66	1.8453	15.2984	1.2056	0.0141	0.1958	0.0416	0.0443	0.0356	0.0003	1.0618	1.0618	54	37.2841	0.445557	0.0185352
40	39	left	femur	posterior	lateral	CORT	1051	1.0861	5.3313	0.8357	0.0089	0.0377	0.0394	0.0995	0.0236	0.0003	1.0209	1.0209	54	37.2841	0.191714	0.00755353
40	39	left	femur	shaft		CORT	871.655	0.9345	2.7355	0.9011	0.0073	0.0486	0.0238	0.3548	0.268	0.0004	1.0403	1.0403	54	37.2841	0.430315	0.0102415
40	39	left	tibia	shaft		CORT	983.389	1.0238	2.2306	1.0203	0.0089	0.0208	0.0134	0.0215	0.0737	0.0003	1.0628	1.0628	54	37.2841	0.77416	0.0103737
35	39	right	patella			CORT	3664.93	3.878	16.4397	2.6951	0.0322	0.469	0.0751	0.0571	0.0472	0.0003	1.7305	1.7305	54	37.2841	0.452541	0.0339858
35	39	right	tibia		medial	CORT	6997.69	6.8868	36.9122	5.7888	0.0652	0.3396	0.0931	0.0162	0.0357	0.0003	1.7973	1.7973	54	37.2841	0.687861	0.0640399
35	39	right	tibia		lateral	CORT	5904.79	5.6412	19.4253	4.789	0.055	0.1726	0.0776	0.0154	0.0538	0.0003	1.5644	1.5644	54	37.2841	0.777457	0.0603306
35	39	right	tibia		medial	trae	1765.11	1.4374	5.0046	1.2167	0.0143	0.0017	0.0203	0.0842	0.7501	0.0003	0.912	0.912	54	37.2841	0.899077	0.0182513
35	39	right	tibia		lateral	trae	1308.44	1.1318	17.9562	1.0045	0.0113	-0.0118	0.0144	0.0849	0.7448	0.0003	1.1433	1.1433	54	37.2841	0.897674	0.0129265
35	39	right	femur		medial	trae	1081.03	0.933	8.5255	0.7351	0.0091	0.0043	0.0211	0.3025	0.3703	0.0014	0.8679	0.8679	54	37.2841	0.550386	0.0116132
35	39	right	femur		lateral	trae	1701.81	1.5986	9.5774	0.9934	0.0149	0.0712	0.038	0.2704	0.28	0.0008	1.1331	1.1331	54	37.2841	0.508721	0.0193314
35	39	right	femur	Troclea	medial	CORT	4737.25	5.1481	12.2386	4.8655	0.0424	0.6463	0.0981	0.0412	0.0249	0.001	1.8746	1.8746	54	37.2841	0.376702	0.0369545
35	39	right	femur	Troclea	lateral	CORT	7624.93	7.7916	14.7111	7.5534	0.0689	0.6629	0.1175	0.0314	0.0445	0.001	2.0607	2.0607	54	37.2841	0.586298	0.06889
35	39	right	femur	central	medial	CORT	5765.28	5.757	20.227	5.1072	0.0537	0.3425	0.0899	0.0314	0.0634	0.001	1.7272	1.7272	54	37.2841	0.668776	0.060123
35	39	right	femur	central	lateral	CORT	6531.36	6.5375	24.9032	5.43	0.061	0.3855	0.1011	0.0332	0.0598	0.0003	1.8491	1.8491	54	37.2841	0.643011	0.0650084
35	39	right	femur	posterior	medial	CORT	5709.93	5.7356	21.439	4.8001	0.0523	0.4097	0.0895	0.0314	0.0535	0.0004	1.7785	1.7785	54	37.2841	0.630153	0.0563987
35	39	right	femur	posterior	lateral	CORT	6031.49	6.1151	24.9032	5.2202	0.0564	0.3968	0.0943	0.0314	0.0537	0.0003	1.8036	1.8036	54	37.2841	0.631022	0.0595054
35	39	right	femur	shaft		CORT	1054.27	0.984	2.7063	0.9543	0.0092	0.0251	0.0256	0.5592	0.489	0.001	0.9372	0.9372	54	37.2841	0.466514	0.0119428
35	39	right	tibia	shaft		CORT	1199.96	1.0951	2.2598	1.0682	0.0103	0.0378	0.0166	0.0222	0.0607	0.0003	1.0743	1.0743	54	37.2841	0.732207	0.0121546
35	39	left	patella			CORT	688.952	0.5911	8.5091	0.4722	0.0056	0.0082	0.0252	0.0936	0.0471	0.0003	0.9081	0.9081	54	37.2841	0.334755	0.00843582
35	39	left	tibia		medial	CORT	1684.68	1.5167	11.9663	0.9128	0.0143	0.0535	0.0304	0.0699	0.159	0.0003	0.8895	0.8895	54	37.2841	0.694626	0.0211166
35	39	left	tibia		lateral	CORT	1034.6	0.9621	6.3574	0.7936	0.0084	0.0672	0.0304	0.0715	0.0356	0.0003	0.8892	0.8892	54	37.2841	0.3324	0.0101049
35	39	left	tibia		medial	trae	644.924	0.5725	1.3628	0.5785	0.0055	0.003	0.0083	0.0723	0.5031	0.0003	0.8024	0.8024	54	37.2841	0.874348	0.00725709
35	39	left	tibia		lateral	trae	696.152	0.5846	1.5504	0.5721	0.0057	0.0019	0.008	0.0267	0.5454	0.0003	0.7623	0.7623	54	37.2841	0.95333	0.00762664
35	39	left	femur		medial	trae	565.164	0.5407	3.5343	0.4757	0.0048	0.0184	0.0174	0.4678	0.2711	0.0005	0.8913	0.8913	54	37.2841	0.366897	0.006384
35	39	left	femur		lateral	trae	530.085	0.4822	2.3118	0.4114	0.0043	0.0159	0.0146	0.3488	0.248	0.0005	0.7264	0.7264	54	37.2841	0.41555	0.00606702
35	39	left	femur	Troclea	medial	CORT	1303.72	1.596	3.3339	1.3432	0.0097	0.3712	0.0559	0.0796	0.0233	0.0003	1.2507	1.2507	54	37.2841	0.226433	0.0126576
35	39	left	femur	Troclea	lateral	CORT	1098.83	1.1361	1.9845	1.0577	0.0087	0.1507	0.0405	0.1023	0.0432	0.0003	1.0608	1.0608	54	37.2841	0.296907	0.0120247
35	39	left	femur	central	medial	CORT	1448.18	1.5341	8.0013	1.1483	0.0115	0.2288	0.0459	0.0771	0.0402	0.0003	1.1609	1.1609	54	37.2841	0.342711	0.0157304
35	39	left	femur	central	lateral	CORT	1324.02	1.2304	4.4395	1.1027	0.0101	0.117	0.0405	0.1022	0.0511	0.0003	1.0608	1.0608	54	37.2841	0.333333	0.0135
35	39	left	femur	posterior	medial	CORT	1794.66	1.7743	15.562	1.1243	0.015	0.1671	0.0421	0.051	0.0491	0.0003	1.0912	1.0912	54	37.2841	0.490509	0.0206504
35	39	left	femur	posterior	lateral	CORT	1051	0.9389	4.0386	0.7223	0.0083	0.0551	0.0405	0.1023	0.0232	0.0003	1.0607	1.0607	54	37.2841	0.184861	0.00748685
35	39	left	femur	shaft		CORT	871.655	0.8284	2.1441	0.7877	0.0071	0.0552	0.0232	0.35	0.2685	0.0004	0.8978	0.8978	54	37.2841	0.434115	0.0100715
35	39	left	tibia	shaft		CORT	983.389	0.9812	2.0173	0.9818	0.0091	0.0133	0.014	0.0253	0.0981	0.0003	1.0118	1.0118	54	37.2841	0.794976	0.0111297
30	39	right	patella			CORT	3664.93	3.7586	14.8029	2.5847	0.0344	0.4082	0.0729	0.0495	0.0448	0.0006	1.6741	1.6741	54	37.2841	0.47508	0.0346333
30	39	right	tibia		medial	CORT	6997.69	6.494	33.6853	5.544	0.0662	0.3083	0.0924	0.0178	0.0446	0.0003	1.7909	1.7909	54	37.2841	0.714744	0.0660423
30	39	right	tibia		lateral	CORT	5904.79	5.2704	19.8641	4.4328	0.0555	0.1569	0.0738	0.0199	0.0768	0.0003	1.6547	1.6547	54	37.2841	0.794209	0.0586126
30	39	right	tibia		medial	trae	1765.11	1.3528	4.7037	1.1845	0.0143	0.0009	0.0203	0.092	0.7407	0.0003	0.9106	0.9106	54	37.2841	0.889516	0.0180572
30	39	right	tibia		lateral	trae	1308.44	1.0492	17.8802	0.9429	0.0112	-0.0088	0.0142	0.0982	0.7439	0.0003	1.1388	1.1388	54	37.2841	0.883387	0.0125441
30	39	right	femur		medial	trae	1081.03	0.8602	9.7521	0.6931	0.0091	0.0051	0.0189	0.2825	0.3303	0.0014	1.1735	1.1735	54	37.2841	0.539001	0.0101871
30	39	right	femur		lateral	trae	1701.81	1.4904	9.1221	0.911	0.015	0.068	0.0332	0.2285	0.265	0.0012	1.336	1.336	54	37.2841	0.536981	0.0178278
30	39	right	femur	Troclea	medial	CORT	4737.25	5.0433	11.8295	4.6592	0.0456	0.5534	0.0979	0.0437	0.0333	0.001	1.8128	1.8128	54	37.2841	0.432468	0.0423386
30	39	right	femur	Troclea	lateral	CORT	7624.93	7.3175	14.4329	7.0794	0.0686	0.671	0.1173	0.0285	0.0338	0.001	1.9985	1.9985	54	37.2841	0.542536	0.0636395
30	39	right	femur	central	medial	CORT	5765.28	5.5165	17.9041	4.8509	0.0558	0.2809	0.0891	0.0291	0.0682	0.001	1.6591	1.6591	54	37.2841	0.700925	0.0624524
30	39	right	femur	central	lateral	CORT	6531.36	6.1903	24.2651	5.101	0.0622	0.3526	0.1	0.03	0.0543	0.0003	1.7848	1.7848	54	37.2841	0.644128	0.0644128
30	39	right	femur	posterior	medial	CORT	5709.93	5.5008	21.6897	4.6066	0.0543	0.3521	0.0911	0.0283	0.0502	0.0004	1.6837	1.6837	54	37.2841	0.63949	0.0582576
30	39	right	femur	posterior	lateral	CORT	6031.49	5.8296	24.2651	4.8971	0.058	0.3508	0.093	0.0284	0.0534	0.0003	1.7501	1.7501	54	37.2841	0.652812	0.0607115
30	39	right	femur	shaft		CORT	1054.27	0.922	3.2158	0.89	0.0093	0.022	0.026	0.555	0.5058	0.001	0.8435	0.8435	54	37.2841	0.47681	0.0123971
30	39	right	tibia	shaft		CORT	1199.96	1.0561	2.2259	1.0408	0.011	0.0173	0.0162	0.0378	0.1442	0.0004	1.0572	1.0572	54	37.2841	0.792308	0.0128354
30	39	left	patella			CORT	688.952	0.5439	8.6722	0.4386	0.0054	0.0129	0.0255	0.0946	0.0442	0.0003	0.9125	0.9125	54	37.2841	0.318444	0.00812032
30	39	left	tibia		medial	CORT	1684.68	1.456	12.2965	0.8503	0.0146	0.0454	0.0301	0.0698	0.1739	0.0003	0.936	0.936	54	37.2841	0.713582	0.0214788
30	39	left	tibia		lateral	CORT	1034.6	0.8965	6.1237	0.6896	0.0083	0.07	0.0301	0.0726	0.0446	0.0003	0.9357	0.9357	54	37.2841	0.380546	0.0114544
30	39	left	tibia		medial	trae	644.924	0.5297	1.6368	0.5236	0.0054	0.0056	0.0083	0.0823	0.5611	0.0003	0.7933	0.7933	54	37.2841	0.872086	0.00723831
30	39	left	tibia		lateral	trae	696.152	0.5398	1.3376	0.535	0.0056	0.0032	0.008	0.0593	0.8658	0.0003	0.779	0.779	54	37.2841	0.935899	0.00748719
30	39	left	femur		medial	trae	565.164	0.5014	3.231	0.4237	0.0048	0.0201	0.0175	0.3822	0.242	0.0005	0.8124	0.8124	54	37.2841	0.387696	0.00678468
30	39	left	femur		lateral	trae	530.085	0.4434	2.171	0.3611	0.0042	0.0209	0.0142	0.354	0.2451	0.0005	0.8579	0.8579	54	37.2841	0.409114	0.00580941
30	39	left	femur	Troclea	medial	CORT	1303.72	1.6403	3.5238	1.4046	0.0107	0.3411	0.0556	0.0791	0.025	0.0003	1.1908	1.1908	54	37.2841	0.240154	0.0133525
30	39	left	femur	Troclea	lateral	CORT	1098.83	1.0876	1.7379	1.0297	0.0088	0.1461	0.0404	0.097	0.0379	0.0003	1.0045	1.0045	54	37.2841	0.280949	0.0113503
30	39	left	femur	central	medial	CORT	1448.18	1.5139	7.7973	1.0864	0.0118	0.2193	0.0454	0.0734	0.0386	0.0003	1.0885	1.0885	54	37.2841	0.344643	0.0156468
30	39	left	femur	central	lateral	CORT	1324.02	1.1392	3.9983	1.0525	0.0098	0.1256	0.0404	0.097	0.0433	0.0003	1.0044	1.0044	54	37.2841	0.308624	0.0124684
30	39	left	femur	posterior	medial	CORT	1794.66	1.7281	14.9875	1.1296	0.0157	0.1452	0.0423	0.0565	0.0616	0.0003	1.0387	1.0387	54	37.2841	0.521592	0.0220633
30	39	left	femur	posterior	lateral	CORT	1051	0.8667	3.8376	0.6758	0.008	0.0635	0.0404	0.097	0.0249	0.0003	1.0044	1.0044	54	37.2841	0.204266	0.00825234
30	39	left	femur	shaft		CORT	871.655	0.7812	2.178	0.762	0.007	0.0579	0.0238	0.3573	0.2834	0.0004	0.8057	0.8057	54	37.2841	0.442329	0.0105274
30	39	left	tibia	shaft		CORT	983.389	0.9058	1.752	0.8883	0.0092	0.0117	0.0139	0.0411	0.1495	0.0003	1.0071	1.0071	54	37.2841	0.784365	0.0109027
25	39	right	patella			CORT	3664.93	3.6408	13.8433	2.6385	0.0392	0.2843	0.074	0.0595	0.0674	0.0003	1.681	1.681	54	37.2841	0.531127	0.0393034
25	39	right	tibia		medial	CORT	6997.69	5.9318	31.0661	5.0525	0.0691	0.233	0.0944	0.0194	0.0652	0.0003	1.76	1.76	54	37.2841	0.770686	0.0727527
25	39	right	tibia		lateral	CORT	5904.79	4.7544	17.8936	3.9741	0.0573	0.1099	0.0767	0.0256	0.1192	0.0003	1.6137	1.6137	54	37.2841	0.823204	0.0631398
25	39	right	tibia		medial	trae	1765.11	1.1798	3.7295	1.07	0.0142	0.0026	0.0204	0.1141	0.8956	0.0003	0.828	0.828	54	37.2841	0.886996	0.0180947
25	39	right	tibia		lateral	trae	1308.44	0.9028	15.5737	0.7953	0.011	-0.0036	0.0144	0.1171	0.7572	0.0003	1.0648	1.0648	54	37.2841	0.866064	0.0124713
25	39	right	femur		medial	trae	1081.03	0.7703	7.3965	0.6253	0.0095	-0.0033	0.0195	0.3733	0.4193	0.0013	1.0977	1.0977	54	37.2841	0.529018	0.0103159
25	39	right	femur		lateral	trae	1701.81	1.3687	7.705	0.8076	0.0159	0.0457	0.0365	0.3083	0.351	0.0009	1.1489	1.1489	54	37.2841	0.532383	0.019432
25	39	right	femur	Troclea	medial	CORT	4737.25	4.7897	10.548	4.5161	0.0503	0.4332	0.1028	0.0709	0.0789	0.001	1.9796	1.9796	54	37.2841	0.526702	0.054145
25	39	right	femur	Troclea	lateral	CORT	7624.93	6.8353	12.6033	6.3875	0.074	0.5324	0.1153	0.0356	0.0867	0.001	2.0903	2.0903	54	37.2841	0.708913	0.0817376
25	39	right	femur	central	medial	CORT	5765.28	5.0214	16.1171	4.5257	0.0583	0.2157	0.0889	0.0373	0.1116	0.001	1.7658	1.7658	54	37.2841	0.749496	0.0666302
25	39	right	femur	central	lateral	CORT	6531.36	5.6203	21.5454	4.765	0.0642	0.3011	0.1005	0.0364	0.0761	0.0003	1.8981	1.8981	54	37.2841	0.676444	0.0679827
25	39	right	femur	posterior	medial	CORT	5709.93	5.0764	18.395	4.3676	0.0576	0.2658	0.0913	0.0375	0.0943	0.0005	1.7909	1.7909	54	37.2841	0.715478	0.0653231
25	39	right	femur	posterior	lateral	CORT	6031.49	5.3168	21.5454	4.6774	0.0603	0.2903	0.0933	0.0358	0.0841	0.0003	1.8425	1.8425	54	37.2841	0.701418	0.0654423
25	39	right	femur	shaft		CORT	1054.27	0.845	2.9926	0.8088	0.01	0.0045	0.029	0.8526	0.6736	0.0009	0.9745	0.9745	54	37.2841	0.441358	0.0127994
25	39	right	tibia	shaft		CORT	1199.96	0.9962	1.8899	0.9765	0.0123	-0.0145	0.0155	0.0223	0.098	0.0005	1.082	1.082	54	37.2841	0.81463	0.0126268
25	39	left	patella			CORT	688.952	0.5005	6.8629	0.3915	0.0057	0.0051	0.0263	0.1071	0.0653	0.0003	0.9059	0.9059	54	37.2841	0.37877	0.00996166
25	39	left	tibia		medial	CORT	1684.68	1.3043	11.3036	0.7544	0.0149	0.038	0.0303	0.075	0.187	0.0003	0.8679	0.8679	54	37.2841	0.71374	0.0216263
25	39	left	tibia		lateral	CORT	1034.6	0.8625	6.2803	0.6843	0.0095	0.0367	0.0303	0.0757	0.0651	0.0003	0.8676	0.8676	54	37.2841	0.462358	0.0140094
25	39	left	tibia		medial	trae	644.924	0.4825	1.3195	0.4751	0.0057	-0.003	0.0087	0.1035	0.618	0.0003	0.6705	0.6705	54	37.2841	0.856549	0.00745198
25	39	left	tibia		lateral	trae	696.152	0.4944	1.3067	0.4739	0.006	-0.0073	0.0083	0.0404	0.7146	0.0003	0.6379	0.6379	54	37.2841	0.94649	0.00785587
25	39	left	femur		medial	trae	565.164	0.4622	3.2994	0.3909	0.0052	0.0087	0.0188	0.559	0.3223	0.0005	0.7622	0.7622	54	37.2841	0.36571	0.00687534
25	39	left	femur		lateral	trae	530.085	0.4149	2.3761	0.3331	0.0044	0.0142	0.0149	0.525	0.3368	0.0005	0.8387	0.8387	54	37.2841	0.39081	0.00582307
25	39	left	femur	Troclea	medial	CORT	1303.72	1.5988	3.2889	1.3882	0.0118	0.3158	0.0532	0.0817	0.0302	0.0003	1.3364	1.3364	54	37.2841	0.269884	0.0143578
25	39	left	femur	Troclea	lateral	CORT	1098.83	1.0322	1.8385	0.9876	0.0094	0.1327	0.0392	0.1093	0.0561	0.0003	1.0903	1.0903	54	37.2841	0.339178	0.0132958
25	39	left	femur	central	medial	CORT	1448.18	1.434	7.6641	1.0712	0.0128	0.1934	0.046	0.086	0.052	0.0003	1.2197	1.2197	54	37.2841	0.376812	0.0173333
25	39	left	femur	central	lateral	CORT	1324.02	1.0858	3.1112	1.0016	0.0108	0.0999	0.0392	0.1093	0.0631	0.0003	1.0903	1.0903	54	37.2841	0.366009	0.0143476
25	39	left	femur	posterior	medial	CORT	1794.66	1.5868	12.4607	1.0478	0.0166	0.1242	0.0431	0.0762	0.093	0.0003	1.1651	1.1651	54	37.2841	0.549645	0.0236897
25	39	left	femur	posterior	lateral	CORT	1051	0.8198	3.1983	0.644	0.009	0.0387	0.0392	0.1093	0.03	0.0003	1.0903	1.0903	54	37.2841	0.215363	0.00844221
25	39	left	femur	shaft		CORT	871.655	0.7263	1.9062	0.6861	0.0075	0.0442	0.0263	0.5803	0.4418	0.0004	0.9506	0.9506	54	37.2841	0.432247	0.0113681
25	39	left	tibia	shaft		CORT	983.389	0.7883	1.5457	0.772	0.0091	0.0129	0.0133	0.0244	0.081	0.0004	1.0129	1.0129	54	37.2841	0.768501	0.0102211
20	39	right	patella			CORT	3664.93	3.3877	12.681	2.452	0.0397	0.2719	0.075	0.0678	0.0806	0.0003	1.6616	1.6616	54	37.2841	0.543127	0.0407345
20	39	right	tibia		medial	CORT	6997.69	5.3835	25.1434	4.5745	0.0682	0.2543	0.0937	0.0213	0.0802	0.0003	1.7754	1.7754	54	37.2841	0.790148	0.0740368
20	39	right	tibia		lateral	CORT	5904.79	4.2976	16.4514	3.5662	0.0564	0.1316	0.079	0.026	0.1207	0.0003	1.5458	1.5458	54	37.2841	0.822768	0.0649986
20	39	right	tibia		medial	trae	1765.11	1.0544	3.4765	0.9572	0.0136	0.0161	0.0209	0.1291	0.8293	0.0003	0.8107	0.8107	54	37.2841	0.865296	0.0180847
20	39	right	tibia		lateral	trae	1308.44	0.8114	14.5282	0.7211	0.0111	-0.0045	0.015	0.1321	0.7176	0.0003	1.0491	1.0491	54	37.2841	0.844533	0.012668
20	39	right	femur		medial	trae	1081.03	0.698	6.8267	0.554	0.0096	-0.0059	0.0201	0.4019	0.428	0.0013	1.1476	1.1476	54	37.2841	0.515725	0.0103661
20	39	right	femur		lateral	trae	1701.81	1.2488	7.6057	0.7316	0.0158	0.0484	0.0371	0.3253	0.378	0.0009	1.1787	1.1787	54	37.2841	0.537466	0.01994
20	39	right	femur	Troclea	medial	CORT	4737.25	4.4591	10.091	3.9498	0.0502	0.4349	0.1015	0.0542	0.0535	0.001	1.8794	1.8794	54	37.2841	0.49675	0.0504201
20	39	right	femur	Troclea	lateral	CORT	7624.93	6.2941	11.9125	6.1327	0.0715	0.5923	0.1163	0.0357	0.0716	0.001	2.0939	2.0939	54	37.2841	0.667288	0.0776056
20	39	right	femur	central	medial	CORT	5765.28	4.5987	14.0274	4.1833	0.058	0.2235	0.0881	0.038	0.1199	0.001	1.7478	1.7478	54	37.2841	0.759341	0.066898
20	39	right	femur	central	lateral	CORT	6531.36	5.1748	18.6749	4.3548	0.0636	0.3144	0.0972	0.0357	0.0762	0.0003	1.8961	1.8961	54	37.2841	0.680965	0.0661898
20	39	right	femur	posterior	medial	CORT	5709.93	4.6839	17.1369	4.0416	0.0584	0.2467	0.0901	0.0377	0.1106	0.0007	1.7686	1.7686	54	37.2841	0.745786	0.0671953
20	39	right	femur	posterior	lateral	CORT	6031.49	4.9068	18.6749	4.3168	0.0606	0.2827	0.095	0.0358	0.0884	0.0003	1.7888	1.7888	54	37.2841	0.711755	0.0676167
20	39	right	femur	shaft		CORT	1054.27	0.7613	2.6916	0.7275	0.0096	0.0139	0.0293	0.8944	0.6549	0.0008	1.0345	1.0345	54	37.2841	0.422707	0.0123853
20	39	right	tibia	shaft		CORT	1199.96	0.8976	1.8057	0.869	0.0124	-0.0174	0.0172	0.0172	0.0779	0.0005	0.6643	0.6643	54	37.2841	0.819138	0.0140892
20	39	left	patella			CORT	688.952	0.4473	5.6094	0.3334	0.0057	0.0063	0.026	0.0976	0.0459	0.0003	0.8845	0.8845	54	37.2841	0.319861	0.00831638
20	39	left	tibia		medial	CORT	1684.68	1.177	10.6614	0.6826	0.0151	0.0324	0.0306	0.0804	0.1987	0.0003	0.8592	0.8592	54	37.2841	0.711931	0.0217851
20	39	left	tibia		lateral	CORT	1034.6	0.8005	4.6733	0.6072	0.0101	0.0226	0.0305	0.0804	0.0786	0.0003	0.8594	0.8594	54	37.2841	0.49434	0.0150774
20	39	left	tibia		medial	trae	644.924	0.429	1.2617	0.4132	0.0056	0.0002	0.0089	0.1185	0.6017	0.0003	0.6474	0.6474	54	37.2841	0.835462	0.00743562
20	39	left	tibia		lateral	trae	696.152	0.4461	1.0934	0.4319	0.0062	-0.0118	0.0086	0.0498	0.8702	0.0003	0.5415	0.5415	54	37.2841	0.94587	0.00813448
20	39	left	femur		medial	trae	565.164	0.4234	3.0978	0.3623	0.005	0.0126	0.0172	0.5451	0.3136	0.0005	0.9828	0.9828	54	37.2841	0.365203	0.0062815
20	39	left	femur		lateral	trae	530.085	0.3941	1.7368	0.2986	0.0043	0.0156	0.0152	0.5421	0.3497	0.0005	0.8674	0.8674	54	37.2841	0.392128	0.00596035
20	39	left	femur	Troclea	medial	CORT	1303.72	1.5899	3.7248	1.3616	0.0138	0.2678	0.0528	0.0807	0.0359	0.0003	1.3276	1.3276	54	37.2841	0.30789	0.0162566
20	39	left	femur	Troclea	lateral	CORT	1098.83	0.9879	1.6602	0.9961	0.0099	0.1197	0.0398	0.1093	0.0519	0.0003	1.094	1.094	54	37.2841	0.32196	0.012814
20	39	left	femur	central	medial	CORT	1448.18	1.3842	6.462	1.0332	0.014	0.1653	0.0479	0.1044	0.0771	0.0003	1.2034	1.2034	54	37.2841	0.424793	0.0203476
20	39	left	femur	central	lateral	CORT	1324.02	1.0335	3.0995	0.9496	0.0114	0.0855	0.0398	0.1093	0.056	0.0003	1.0941	1.0941	54	37.2841	0.338778	0.0134834
20	39	left	femur	posterior	medial	CORT	1794.66	1.489	11.4696	0.9975	0.0162	0.1323	0.0424	0.063	0.0733	0.0003	1.1426	1.1426	54	37.2841	0.537784	0.0228021
20	39	left	femur	posterior	lateral	CORT	1051	0.7665	3.1574	0.5972	0.0095	0.0274	0.0398	0.1094	0.0346	0.0003	1.094	1.094	54	37.2841	0.240278	0.00956306
20	39	left	femur	shaft		CORT	871.655	0.6802	1.9547	0.6352	0.0081	0.0306	0.026	0.8416	0.5912	0.0004	1.1834	1.1834	54	37.2841	0.412619	0.0107281
20	39	left	tibia	shaft		CORT	983.389	0.7282	1.4189	0.696	0.0095	0.0036	0.0129	0.0261	0.0964	0.0004	0.9292	0.9292	54	37.2841	0.786939	0.0101515
50	48	right	patella			CORT	3208.41	2.0587	5.8271	2	0.0187	0.1888	0.0693	0.4447	0.2593	0.0035	1.5206	1.5206	63	25.7617	0.368324	0.0255248
50	48	right	tibia		medial	CORT	4048.61	2.5978	20.5533	1.9312	0.0248	0.1082	0.0497	0.0784	0.1114	0.0003	1.3862	1.3862	63	25.7617	0.586934	0.0291706
50	48	right	tibia		lateral	CORT	3288.71	2.1102	15.8179	1.6853	0.0204	0.0714	0.0467	0.1338	0.1586	0.0007	1.2188	1.2188	63	25.7617	0.542408	0.0253304
50	48	right	tibia		medial	trae	998.513	0.6407	1.136	0.6166	0.0062	0.005	0.0119	0.1253	0.2133	0.0008	1.0764	1.0764	63	25.7617	0.629947	0.00749637
50	48	right	tibia		lateral	trae	1215.3	0.7798	2.2371	0.6965	0.0073	0.0229	0.0197	0.1714	0.168	0.0003	0.824	0.824	63	25.7617	0.494991	0.00975133
50	48	right	femur		medial	trae	1016.98	0.6525	6.0649	0.5287	0.0055	0.0761	0.0238	0.1979	0.0684	0.0025	1.4848	1.4848	63	25.7617	0.256853	0.00611311
50	48	right	femur		lateral	trae	1671.46	1.0725	7.1531	0.7334	0.0091	0.1289	0.0376	0.1926	0.0698	0.0024	1.6055	1.6055	63	25.7617	0.266006	0.0100018
50	48	right	femur	Troclea	medial	CORT	3317.07	2.1284	4.3022	1.9907	0.0188	0.2453	0.0571	0.0925	0.0523	0.0011	1.5741	1.5741	63	25.7617	0.361188	0.0206238
50	48	right	femur	Troclea	lateral	CORT	2428.98	1.5585	4.1585	1.3555	0.0125	0.2885	0.0571	0.0944	0.0332	0.0009	1.3422	1.3422	63	25.7617	0.260188	0.0148567
50	48	right	femur	central	medial	CORT	4258.44	2.7324	19.7826	2.0523	0.0241	0.2708	0.0647	0.0832	0.0559	0.0019	1.6524	1.6524	63	25.7617	0.401869	0.0260009
50	48	right	femur	central	lateral	CORT	4182.53	2.6837	13.0331	1.7657	0.0244	0.2231	0.0584	0.0768	0.0661	0.002	1.5958	1.5958	63	25.7617	0.462561	0.0270136
50	48	right	femur	posterior	medial	CORT	4140.8	2.6569	9.1239	2.1575	0.0238	0.2196	0.0676	0.12	0.0767	0.002	1.668	1.668	63	25.7617	0.389934	0.0263595
50	48	right	femur	posterior	lateral	CORT	3915.38	2.5123	11.7652	2.0958	0.022	0.2677	0.0618	0.0853	0.0539	0.002	1.6286	1.6286	63	25.7617	0.387213	0.0239297
50	48	right	femur	shaft		CORT	1129.75	0.7249	1.155	0.7284	0.0061	0.0715	0.0212	0.1245	0.0715	0.003	1.0924	1.0924	63	25.7617	0.364796	0.00773367
50	48	right	tibia	shaft		CORT	1265.36	0.8119	2.7453	0.7342	0.007	0.0939	0.0243	0.0869	0.0507	0.0008	1.0115	1.0115	63	25.7617	0.368459	0.00895356
50	48	left	patella			CORT	3889.86	2.4959	14.6905	2.0566	0.026	-0.0398	0.0517	0.3203	0.523	0.0018	1.1819	1.1819	63	25.7617	0.620183	0.0320634
50	48	left	tibia		medial	CORT	1132.64	0.7268	4.1803	0.6421	0.0066	0.0433	0.0202	0.1136	0.1012	0.0003	0.7511	0.7511	63	25.7617	0.471136	0.00951695
50	48	left	tibia		lateral	CORT	1109.23	0.7117	1.9163	0.6757	0.0063	0.0614	0.0217	0.0981	0.0675	0.0003	0.8127	0.8127	63	25.7617	0.407609	0.00884511
50	48	left	tibia		medial	trae	778.302	0.4994	1.0889	0.4918	0.0044	0.035	0.0126	0.0827	0.078	0.0003	0.6624	0.6624	63	25.7617	0.485376	0.00611574
50	48	left	tibia		lateral	trae	841.033	0.5396	1.3301	0.5194	0.0049	0.0347	0.0135	0.0939	0.0889	0.0003	0.7992	0.7992	63	25.7617	0.486324	0.00656537
50	48	left	femur		medial	trae	845.104	0.5423	1.7103	0.5335	0.0047	0.0409	0.0163	0.1427	0.0886	0.0018	1.1051	1.1051	63	25.7617	0.383052	0.00624375
50	48	left	femur		lateral	trae	920.031	0.5903	1.7052	0.5377	0.0051	0.0523	0.0195	0.196	0.0864	0.0013	1.3283	1.3283	63	25.7617	0.305949	0.00596601
50	48	left	femur	Troclea	medial	CORT	1394.76	0.8949	1.4171	0.9121	0.0079	0.0603	0.03	0.1391	0.0774	0.0009	0.9924	0.9924	63	25.7617	0.357506	0.0107252
50	48	left	femur	Troclea	lateral	CORT	1344.01	0.8624	4.5913	0.8056	0.0073	0.1087	0.0282	0.0829	0.0456	0.0009	1.0013	1.0013	63	25.7617	0.354864	0.0100072
50	48	left	femur	central	medial	CORT	1231.76	0.7904	2.2262	0.756	0.0068	0.0943	0.0258	0.0845	0.0517	0.0009	0.9357	0.9357	63	25.7617	0.379589	0.00979339
50	48	left	femur	central	lateral	CORT	2080.3	1.3348	4.5634	1.0273	0.0124	0.0666	0.0328	0.1024	0.0976	0.0011	1.139	1.139	63	25.7617	0.488	0.0160064
50	48	left	femur	posterior	medial	CORT	1424.88	0.9143	3.0728	0.7749	0.0077	0.1116	0.0281	0.0777	0.0464	0.002	1.0214	1.0214	63	25.7617	0.373892	0.0105064
50	48	left	femur	posterior	lateral	CORT	1738.76	1.1157	3.9821	0.975	0.0101	0.0835	0.032	0.1131	0.0804	0.0009	1.1059	1.1059	63	25.7617	0.415504	0.0132961
50	48	left	femur	shaft		CORT	1390.74	0.8924	1.8159	0.8553	0.0076	0.0983	0.0253	0.0879	0.0567	0.0052	1.0479	1.0479	63	25.7617	0.392116	0.00992054
50	48	left	tibia	shaft		CORT	1249.71	0.8019	1.9355	0.7538	0.0065	0.1003	0.025	0.1218	0.0544	0.0004	1.2532	1.2532	63	25.7617	0.30874	0.0077185
45	48	right	patella			CORT	3064.68	1.9664	5.676	1.8948	0.0193	0.1699	0.0709	0.4654	0.2608	0.0032	1.6421	1.6421	63	25.7617	0.35913	0.0254623
45	48	right	tibia		medial	CORT	3806.93	2.4427	20.0675	1.775	0.025	0.103	0.0476	0.0706	0.1054	0.0003	1.5286	1.5286	63	25.7617	0.598864	0.0285059
45	48	right	tibia		lateral	CORT	3081.82	1.9774	15.294	1.625	0.0205	0.066	0.0441	0.1398	0.1657	0.0009	1.4884	1.4884	63	25.7617	0.54239	0.0239194
45	48	right	tibia		medial	trae	925.324	0.5937	1.2817	0.5727	0.0061	0.0092	0.0143	0.1629	0.2206	0.0005	0.7129	0.7129	63	25.7617	0.575228	0.00822576
45	48	right	tibia		lateral	trae	1115.19	0.7156	1.9333	0.6519	0.0072	0.0274	0.0195	0.16	0.1562	0.0003	0.8218	0.8218	63	25.7617	0.493991	0.00963283
45	48	right	femur		medial	trae	972.529	0.624	5.8451	0.5124	0.0055	0.0736	0.0242	0.2051	0.0706	0.0023	1.4823	1.4823	63	25.7617	0.256075	0.00619703
45	48	right	femur		lateral	trae	1581.77	1.0149	6.2891	0.6798	0.0092	0.125	0.0424	0.2268	0.0779	0.0019	1.5325	1.5325	63	25.7617	0.255661	0.01084
45	48	right	femur	Troclea	medial	CORT	3231.35	2.0734	3.5842	2.1365	0.0193	0.2264	0.0588	0.0998	0.0572	0.0008	1.556	1.556	63	25.7617	0.364331	0.0214227
45	48	right	femur	Troclea	lateral	CORT	2394.27	1.5363	3.9696	1.3151	0.0134	0.2593	0.0547	0.1022	0.0373	0.0008	1.4902	1.4902	63	25.7617	0.267384	0.0146259
45	48	right	femur	central	medial	CORT	4036.02	2.5897	18.8888	1.9923	0.0244	0.2633	0.0664	0.0873	0.0579	0.0016	1.6348	1.6348	63	25.7617	0.39876	0.0264777
45	48	right	femur	central	lateral	CORT	3918.21	2.5141	11.5593	1.6537	0.0247	0.212	0.0604	0.0689	0.0621	0.0019	1.4631	1.4631	63	25.7617	0.474046	0.0286324
45	48	right	femur	posterior	medial	CORT	3921.7	2.5164	7.9359	2.0376	0.0238	0.2179	0.0671	0.1166	0.0754	0.0019	1.6833	1.6833	63	25.7617	0.392708	0.0263507
45	48	right	femur	posterior	lateral	CORT	3733.63	2.3957	10.2911	2.0172	0.0224	0.2567	0.0637	0.0919	0.0581	0.0019	1.6147	1.6147	63	25.7617	0.387333	0.0246731
45	48	right	femur	shaft		CORT	1059.8	0.68	1.1566	0.6923	0.0062	0.0701	0.0204	0.1291	0.0744	0.003	1.2934	1.2934	63	25.7617	0.365602	0.00745828
45	48	right	tibia	shaft		CORT	1247.03	0.8002	2.3086	0.7509	0.0073	0.0836	0.0253	0.1034	0.0611	0.0006	0.9881	0.9881	63	25.7617	0.371429	0.00939714
45	48	left	patella			CORT	3644.81	2.3387	13.6851	1.9248	0.0263	-0.0493	0.0496	0.3	0.533	0.0016	1.2806	1.2806	63	25.7617	0.639856	0.0317369
45	48	left	tibia		medial	CORT	1045.77	0.671	3.8274	0.6112	0.0066	0.0431	0.0188	0.0975	0.094	0.0006	1.0511	1.0511	63	25.7617	0.490862	0.0092282
45	48	left	tibia		lateral	CORT	1060.95	0.6808	1.5034	0.6354	0.0064	0.0576	0.0205	0.0974	0.0694	0.0003	1.1183	1.1183	63	25.7617	0.416067	0.00852938
45	48	left	tibia		medial	trae	718.819	0.4612	1.0866	0.4498	0.0043	0.0365	0.0121	0.08	0.0752	0.0003	0.764	0.764	63	25.7617	0.484536	0.00586289
45	48	left	tibia		lateral	trae	805.059	0.5166	1.1595	0.5018	0.0049	0.0318	0.0135	0.0964	0.0936	0.0003	0.7991	0.7991	63	25.7617	0.492632	0.00665053
45	48	left	femur		medial	trae	772.825	0.4959	1.6429	0.4798	0.0046	0.0436	0.0163	0.14	0.0854	0.0017	1.0861	1.0861	63	25.7617	0.378882	0.00617578
45	48	left	femur		lateral	trae	854.155	0.5481	1.6471	0.4976	0.0051	0.0531	0.0196	0.1981	0.087	0.0011	1.3166	1.3166	63	25.7617	0.305156	0.00598106
45	48	left	femur	Troclea	medial	CORT	1256	0.8059	1.1742	0.8078	0.0076	0.0694	0.0294	0.1318	0.0697	0.0008	0.9941	0.9941	63	25.7617	0.345906	0.0101696
45	48	left	femur	Troclea	lateral	CORT	1284.07	0.8239	3.9898	0.7884	0.0076	0.0987	0.0286	0.0897	0.0512	0.0008	0.9762	0.9762	63	25.7617	0.363378	0.0103926
45	48	left	femur	central	medial	CORT	1187.2	0.7618	2.1075	0.7186	0.0071	0.0851	0.026	0.0916	0.0595	0.0008	0.9044	0.9044	63	25.7617	0.393779	0.0102383
45	48	left	femur	central	lateral	CORT	1925.68	1.2356	3.8342	0.9828	0.0124	0.0678	0.0332	0.1038	0.0966	0.0011	1.1134	1.1134	63	25.7617	0.482036	0.0160036
45	48	left	femur	posterior	medial	CORT	1366.37	0.8767	3.3131	0.7705	0.008	0.1046	0.0283	0.0807	0.0499	0.0019	0.998	0.998	63	25.7617	0.382083	0.0108129
45	48	left	femur	posterior	lateral	CORT	1643.38	1.0545	3.6821	0.9278	0.0101	0.0819	0.0325	0.1173	0.0823	0.0008	1.0806	1.0806	63	25.7617	0.412325	0.0134006
45	48	left	femur	shaft		CORT	1306.02	0.838	1.5939	0.8008	0.0077	0.0943	0.0244	0.1225	0.0731	0.0054	1.4728	1.4728	63	25.7617	0.373722	0.00911881
45	48	left	tibia	shaft		CORT	1151.95	0.7391	1.8332	0.6946	0.0065	0.1002	0.0256	0.1295	0.0572	0.0004	1.2215	1.2215	63	25.7617	0.306374	0.00784317
40	48	right	patella			CORT	2946.04	1.8903	5.4845	1.8226	0.0195	0.1648	0.0712	0.472	0.2678	0.0031	1.6312	1.6312	63	25.7617	0.36199	0.0257737
40	48	right	tibia		medial	CORT	3584.27	2.2998	20.6453	1.6794	0.0248	0.1074	0.0502	0.0682	0.1013	0.0003	1.2884	1.2884	63	25.7617	0.59764	0.0300015
40	48	right	tibia		lateral	CORT	2926.13	1.8775	14.9728	1.5663	0.0206	0.0645	0.0464	0.1378	0.1654	0.0008	1.2453	1.2453	63	25.7617	0.545515	0.0253119
40	48	right	tibia		medial	trae	838.106	0.5378	1.1716	0.5191	0.0059	0.0145	0.0118	0.1101	0.1704	0.0008	1.1092	1.1092	63	25.7617	0.607487	0.00716834
40	48	right	tibia		lateral	trae	1048.54	0.6728	1.9111	0.6054	0.0071	0.0297	0.0169	0.1322	0.1385	0.0004	1.1534	1.1534	63	25.7617	0.511636	0.00864666
40	48	right	femur		medial	trae	928.636	0.5959	5.6815	0.4708	0.0055	0.0756	0.0258	0.2046	0.0704	0.0023	1.3492	1.3492	63	25.7617	0.256	0.0066048
40	48	right	femur		lateral	trae	1528.18	0.9806	5.8274	0.6391	0.0093	0.1225	0.0424	0.2243	0.0788	0.0017	1.4797	1.4797	63	25.7617	0.25998	0.0110232
40	48	right	femur	Troclea	medial	CORT	3036.06	1.9481	3.3571	1.9647	0.0191	0.2352	0.0586	0.096	0.054	0.0009	1.4793	1.4793	63	25.7617	0.36	0.021096
40	48	right	femur	Troclea	lateral	CORT	2521.3	1.6178	3.9558	1.3994	0.0145	0.2281	0.0561	0.1134	0.0443	0.0009	1.4102	1.4102	63	25.7617	0.280913	0.0157592
40	48	right	femur	central	medial	CORT	3792.79	2.4336	18.124	1.8268	0.0239	0.2771	0.0659	0.0815	0.0525	0.0017	1.5579	1.5579	63	25.7617	0.391791	0.025819
40	48	right	femur	central	lateral	CORT	3735.24	2.3967	11.2728	1.6295	0.025	0.2032	0.0599	0.083	0.0735	0.0019	1.5019	1.5019	63	25.7617	0.469649	0.0281319
40	48	right	femur	posterior	medial	CORT	3594.18	2.3062	8.1056	1.8688	0.023	0.2422	0.067	0.1053	0.0673	0.002	1.5735	1.5735	63	25.7617	0.389919	0.0261246
40	48	right	femur	posterior	lateral	CORT	3554.46	2.2807	8.5336	1.9075	0.0226	0.2499	0.0665	0.1074	0.0662	0.002	1.628	1.628	63	25.7617	0.381336	0.0253589
40	48	right	femur	shaft		CORT	1014.96	0.6512	1.044	0.6543	0.0063	0.0667	0.0205	0.149	0.0834	0.003	1.4013	1.4013	63	25.7617	0.358864	0.00735671
40	48	right	tibia	shaft		CORT	1204.25	0.7727	2.2852	0.7252	0.0074	0.0807	0.0255	0.1223	0.0697	0.0003	1.1446	1.1446	63	25.7617	0.363021	0.00925703
40	48	left	patella			CORT	3433.93	2.2034	14.6318	1.7681	0.0261	-0.0447	0.0493	0.3055	0.5428	0.0016	1.2518	1.2518	63	25.7617	0.639868	0.0315455
40	48	left	tibia		medial	CORT	1001.75	0.6428	3.6057	0.5714	0.0066	0.0417	0.0204	0.1188	0.1062	0.0003	0.7897	0.7897	63	25.7617	0.472	0.0096288
40	48	left	tibia		lateral	CORT	1002.43	0.6432	1.5778	0.6203	0.0064	0.0583	0.0217	0.0992	0.069	0.0003	0.8357	0.8357	63	25.7617	0.410226	0.0089019
40	48	left	tibia		medial	trae	672.656	0.4316	0.9881	0.4206	0.0043	0.0363	0.0124	0.0776	0.0746	0.0003	0.7016	0.7016	63	25.7617	0.490145	0.00607779
40	48	left	tibia		lateral	trae	759.746	0.4875	1.2387	0.4793	0.0049	0.0333	0.0132	0.0909	0.089	0.0004	0.8414	0.8414	63	25.7617	0.494719	0.00653029
40	48	left	femur		medial	trae	741.433	0.4757	1.556	0.4588	0.0046	0.0434	0.0167	0.1394	0.0856	0.0017	0.9462	0.9462	63	25.7617	0.380444	0.00635342
40	48	left	femur		lateral	trae	817.071	0.5243	1.6923	0.4723	0.005	0.0541	0.0208	0.1986	0.0877	0.0011	1.1712	1.1712	63	25.7617	0.306322	0.0063715
40	48	left	femur	Troclea	medial	CORT	1190	0.7636	1.0773	0.7697	0.0074	0.0743	0.0297	0.1286	0.066	0.0009	0.9151	0.9151	63	25.7617	0.339157	0.010073
40	48	left	femur	Troclea	lateral	CORT	1275.38	0.8183	3.7232	0.7855	0.0078	0.0929	0.0291	0.0945	0.0554	0.0009	0.9018	0.9018	63	25.7617	0.36958	0.0107548
40	48	left	femur	central	medial	CORT	1166.66	0.7486	2.1232	0.7154	0.0073	0.0793	0.0271	0.1099	0.0715	0.0009	0.8516	0.8516	63	25.7617	0.394157	0.0106816
40	48	left	femur	central	lateral	CORT	1832.66	1.1759	3.6622	0.9618	0.0123	0.0703	0.0336	0.1023	0.0937	0.001	1.0328	1.0328	63	25.7617	0.478061	0.0160629
40	48	left	femur	posterior	medial	CORT	1335.63	0.857	3.0728	0.7738	0.0081	0.0993	0.0292	0.0875	0.0534	0.0019	0.9237	0.9237	63	25.7617	0.378992	0.0110666
40	48	left	femur	posterior	lateral	CORT	1558.78	1.0002	3.463	0.8797	0.0101	0.0834	0.0328	0.1152	0.0811	0.0009	0.9972	0.9972	63	25.7617	0.413143	0.0135511
40	48	left	femur	shaft		CORT	1280.24	0.8215	1.8704	0.7947	0.0079	0.0887	0.0244	0.1418	0.084	0.0054	1.5803	1.5803	63	25.7617	0.372011	0.00907706
40	48	left	tibia	shaft		CORT	1121.37	0.7195	1.7921	0.6854	0.0067	0.0943	0.0276	0.144	0.064	0.0003	1.174	1.174	63	25.7617	0.307692	0.00849231
35	48	right	patella			CORT	2769.74	1.7772	5.3324	1.7042	0.0202	0.1454	0.0741	0.4924	0.2704	0.0026	1.6386	1.6386	63	25.7617	0.354483	0.0262672
35	48	right	tibia		medial	CORT	3238.34	2.0779	20.492	1.4896	0.0248	0.1088	0.0477	0.0729	0.107	0.0003	1.3988	1.3988	63	25.7617	0.594775	0.0283708
35	48	right	tibia		lateral	CORT	2625.32	1.6845	12.0367	1.4148	0.0203	0.0715	0.0444	0.1482	0.1694	0.0006	1.3708	1.3708	63	25.7617	0.533375	0.0236819
35	48	right	tibia		medial	trae	786.793	0.5048	0.9808	0.4896	0.006	0.0119	0.0118	0.124	0.188	0.0008	1.1048	1.1048	63	25.7617	0.602564	0.00711026
35	48	right	tibia		lateral	trae	940.704	0.6036	1.6907	0.5547	0.007	0.0324	0.0163	0.116	0.127	0.0005	1.1455	1.1455	63	25.7617	0.522634	0.00851893
35	48	right	femur		medial	trae	854.515	0.5483	5.316	0.4442	0.0054	0.0772	0.0265	0.2188	0.0736	0.0021	1.4073	1.4073	63	25.7617	0.25171	0.00667031
35	48	right	femur		lateral	trae	1449.29	0.9299	5	0.607	0.0096	0.1158	0.0436	0.2462	0.0868	0.0015	1.5422	1.5422	63	25.7617	0.260661	0.0113648
35	48	right	femur	Troclea	medial	CORT	2834.38	1.8187	2.9801	1.8877	0.0193	0.2284	0.0575	0.1072	0.0601	0.0009	1.5788	1.5788	63	25.7617	0.359235	0.020656
35	48	right	femur	Troclea	lateral	CORT	2214.99	1.4212	3.0539	1.2583	0.0135	0.2529	0.0534	0.1106	0.0406	0.0009	1.4984	1.4984	63	25.7617	0.268519	0.0143389
35	48	right	femur	central	medial	CORT	3559.96	2.2842	16.4746	1.7873	0.0244	0.263	0.0637	0.0873	0.0573	0.0017	1.656	1.656	63	25.7617	0.396266	0.0252421
35	48	right	femur	central	lateral	CORT	3542.33	2.2729	11.7113	1.512	0.0259	0.1795	0.058	0.093	0.0852	0.0019	1.6018	1.6018	63	25.7617	0.478114	0.0277306
35	48	right	femur	posterior	medial	CORT	3386.99	2.1733	7.1932	1.7786	0.0239	0.2182	0.0622	0.1038	0.0705	0.002	1.6498	1.6498	63	25.7617	0.404475	0.0251583
35	48	right	femur	posterior	lateral	CORT	3324.18	2.133	6.7719	1.8213	0.0233	0.2319	0.0663	0.123	0.0774	0.002	1.6812	1.6812	63	25.7617	0.386228	0.0256069
35	48	right	femur	shaft		CORT	953.321	0.6117	1.0959	0.6081	0.0064	0.0627	0.0223	0.1631	0.0925	0.0028	1.15	1.15	63	25.7617	0.361894	0.00807023
35	48	right	tibia	shaft		CORT	1116.35	0.7163	2.4864	0.6721	0.0075	0.0796	0.026	0.1134	0.0671	0.0005	1.0329	1.0329	63	25.7617	0.371745	0.00966537
35	48	left	patella			CORT	3008.9	1.9307	14.0611	1.5382	0.0253	-0.0233	0.0495	0.3206	0.547	0.0012	1.2363	1.2363	63	25.7617	0.630475	0.0312085
35	48	left	tibia		medial	CORT	929.294	0.5963	3.1595	0.5345	0.0067	0.0388	0.0189	0.1087	0.1067	0.0005	0.9338	0.9338	63	25.7617	0.495357	0.00936226
35	48	left	tibia		lateral	CORT	940.277	0.6033	1.4042	0.5555	0.0066	0.0539	0.0204	0.1002	0.0719	0.0003	0.9945	0.9945	63	25.7617	0.41778	0.00852272
35	48	left	tibia		medial	trae	648.064	0.4158	1.0943	0.3981	0.0045	0.0303	0.0117	0.0766	0.0834	0.0004	0.8058	0.8058	63	25.7617	0.52125	0.00609862
35	48	left	tibia		lateral	trae	689.044	0.4421	1.1935	0.428	0.0048	0.0358	0.0125	0.1006	0.0935	0.0003	1.1041	1.1041	63	25.7617	0.48171	0.00602138
35	48	left	femur		medial	trae	687.953	0.4414	1.4639	0.4283	0.0047	0.0419	0.0168	0.148	0.0932	0.0017	0.9962	0.9962	63	25.7617	0.386401	0.00649154
35	48	left	femur		lateral	trae	766.185	0.4916	1.9599	0.445	0.0051	0.0527	0.0212	0.2147	0.0941	0.001	1.2297	1.2297	63	25.7617	0.304728	0.00646023
35	48	left	femur	Troclea	medial	CORT	1057.19	0.6783	1.1094	0.6548	0.0072	0.0806	0.0286	0.1117	0.0555	0.0009	1.0162	1.0162	63	25.7617	0.331938	0.00949342
35	48	left	femur	Troclea	lateral	CORT	1198.3	0.7689	3.0626	0.7321	0.0079	0.09	0.0288	0.0962	0.0559	0.0009	1.024	1.024	63	25.7617	0.367521	0.0105846
35	48	left	femur	central	medial	CORT	1093.93	0.7019	2.0289	0.6553	0.0074	0.0753	0.0266	0.1083	0.0758	0.0009	0.9626	0.9626	63	25.7617	0.411733	0.0109521
35	48	left	femur	central	lateral	CORT	1638.66	1.0514	3.0584	0.8856	0.0122	0.0714	0.0321	0.0886	0.0835	0.0013	1.1229	1.1229	63	25.7617	0.485183	0.0155744
35	48	left	femur	posterior	medial	CORT	1240.12	0.7957	2.3038	0.7061	0.0083	0.0959	0.0287	0.09	0.057	0.002	1.0545	1.0545	63	25.7617	0.387755	0.0111286
35	48	left	femur	posterior	lateral	CORT	1430.93	0.9181	3.3642	0.8117	0.0101	0.084	0.0323	0.1187	0.0824	0.0009	1.116	1.116	63	25.7617	0.409746	0.0132348
35	48	left	femur	shaft		CORT	1195.36	0.767	1.4864	0.7443	0.008	0.0858	0.0267	0.1554	0.0926	0.0051	1.3445	1.3445	63	25.7617	0.373387	0.00996944
35	48	left	tibia	shaft		CORT	1090.93	0.7	1.6988	0.6647	0.0072	0.0809	0.0317	0.1907	0.085	0.0003	1.0678	1.0678	63	25.7617	0.308306	0.0097733
30	48	right	patella			CORT	2574.98	1.6522	5.3494	1.5464	0.02	0.1489	0.0744	0.4848	0.2686	0.0025	1.6116	1.6116	63	25.7617	0.356517	0.0265249
30	48	right	tibia		medial	CORT	3015.62	1.935	20.4708	1.3191	0.025	0.1042	0.0515	0.0828	0.1206	0.0003	1.2744	1.2744	63	25.7617	0.59292	0.0305354
30	48	right	tibia		lateral	CORT	2456.1	1.5759	11.232	1.324	0.0204	0.0689	0.0474	0.1564	0.1783	0.0005	1.254	1.254	63	25.7617	0.532716	0.0252507
30	48	right	tibia		medial	trae	722.641	0.4637	0.8765	0.4493	0.006	0.0126	0.0128	0.1046	0.167	0.0008	0.7958	0.7958	63	25.7617	0.614875	0.0078704
30	48	right	tibia		lateral	trae	870.843	0.5588	1.6728	0.5223	0.007	0.032	0.0168	0.1208	0.1306	0.0005	1.1034	1.1034	63	25.7617	0.519491	0.00872745
30	48	right	femur		medial	trae	827.181	0.5308	5.2859	0.4217	0.0055	0.0739	0.0299	0.2507	0.0876	0.0021	1.146	1.146	63	25.7617	0.258942	0.00774236
30	48	right	femur		lateral	trae	1362.93	0.8745	4.4684	0.5659	0.0095	0.1167	0.0457	0.2452	0.0879	0.0015	1.367	1.367	63	25.7617	0.263885	0.0120595
30	48	right	femur	Troclea	medial	CORT	2756.46	1.7687	2.6753	1.9192	0.0204	0.2024	0.0663	0.141	0.0814	0.0009	1.5473	1.5473	63	25.7617	0.366007	0.0242663
30	48	right	femur	Troclea	lateral	CORT	2173.84	1.3948	2.9776	1.2544	0.0138	0.2461	0.0605	0.1226	0.0457	0.0009	1.475	1.475	63	25.7617	0.271539	0.0164281
30	48	right	femur	central	medial	CORT	3360.67	2.1564	15.2783	1.6975	0.0246	0.2581	0.0667	0.0866	0.0571	0.0017	1.6624	1.6624	63	25.7617	0.397356	0.0265036
30	48	right	femur	central	lateral	CORT	3319.19	2.1298	10.497	1.4631	0.0262	0.1731	0.0612	0.0965	0.0893	0.0019	1.6101	1.6101	63	25.7617	0.480624	0.0294142
30	48	right	femur	posterior	medial	CORT	3221.37	2.067	7.0562	1.7462	0.0245	0.2038	0.0683	0.1275	0.0853	0.002	1.7241	1.7241	63	25.7617	0.400846	0.0273778
30	48	right	femur	posterior	lateral	CORT	3166.38	2.0317	6.9747	1.7594	0.0238	0.2185	0.0685	0.1279	0.0829	0.002	1.7263	1.7263	63	25.7617	0.393264	0.0269386
30	48	right	femur	shaft		CORT	904.923	0.5806	1.0844	0.5738	0.0064	0.0628	0.0226	0.1856	0.1022	0.0028	1.1392	1.1392	63	25.7617	0.355108	0.00802543
30	48	right	tibia	shaft		CORT	1075.44	0.6901	1.9987	0.6482	0.0077	0.0727	0.0267	0.1276	0.0769	0.0003	1.1091	1.1091	63	25.7617	0.376039	0.0100402
30	48	left	patella			CORT	2733.34	1.7538	13.3976	1.4079	0.0249	-0.0124	0.0499	0.3322	0.5354	0.0012	1.2144	1.2144	63	25.7617	0.617105	0.0307935
30	48	left	tibia		medial	CORT	870.122	0.5583	3.1611	0.4998	0.0068	0.0372	0.0198	0.1234	0.1192	0.0004	0.7821	0.7821	63	25.7617	0.491344	0.00972861
30	48	left	tibia		lateral	CORT	880.693	0.5651	1.463	0.5265	0.0065	0.0554	0.022	0.107	0.0759	0.0003	0.7751	0.7751	63	25.7617	0.414981	0.00912958
30	48	left	tibia		medial	trae	599.474	0.3847	1.1431	0.3725	0.0045	0.0315	0.012	0.082	0.0838	0.0003	0.7535	0.7535	63	25.7617	0.505428	0.00606514
30	48	left	tibia		lateral	trae	637.663	0.4092	1.0998	0.3991	0.0047	0.0384	0.0131	0.0798	0.0757	0.0004	0.789	0.789	63	25.7617	0.486817	0.0063773
30	48	left	femur		medial	trae	641.279	0.4115	1.2255	0.3946	0.0047	0.0421	0.0168	0.1516	0.0962	0.0017	0.9715	0.9715	63	25.7617	0.388216	0.00652203
30	48	left	femur		lateral	trae	715.643	0.4592	1.9182	0.4113	0.0051	0.0532	0.0211	0.2159	0.0956	0.001	1.1919	1.1919	63	25.7617	0.306902	0.00647563
30	48	left	femur	Troclea	medial	CORT	1060.7	0.6806	1.0475	0.6835	0.0076	0.0703	0.0299	0.1342	0.0689	0.0009	1.02	1.02	63	25.7617	0.339242	0.0101433
30	48	left	femur	Troclea	lateral	CORT	1098.97	0.7051	2.7838	0.6726	0.0073	0.1049	0.0291	0.0924	0.0485	0.0009	1.0006	1.0006	63	25.7617	0.344216	0.0100167
30	48	left	femur	central	medial	CORT	1051.29	0.6746	2.085	0.6173	0.0077	0.0685	0.0268	0.1173	0.087	0.0009	0.9433	0.9433	63	25.7617	0.425844	0.0114126
30	48	left	femur	central	lateral	CORT	1547.92	0.9932	2.6535	0.8009	0.0122	0.0725	0.0324	0.0833	0.0778	0.0014	1.1037	1.1037	63	25.7617	0.48293	0.0156469
30	48	left	femur	posterior	medial	CORT	1187.02	0.7616	2.3141	0.6801	0.0085	0.0907	0.0295	0.096	0.0615	0.002	1.0308	1.0308	63	25.7617	0.390476	0.011519
30	48	left	femur	posterior	lateral	CORT	1353.88	0.8687	3.0921	0.762	0.0101	0.0824	0.0329	0.1209	0.0847	0.0009	1.104	1.104	63	25.7617	0.411965	0.0135536
30	48	left	femur	shaft		CORT	1140.19	0.7316	1.4344	0.7109	0.0082	0.0808	0.0268	0.179	0.106	0.005	1.3355	1.3355	63	25.7617	0.37193	0.00996772
30	48	left	tibia	shaft		CORT	1068.58	0.6857	1.5518	0.6667	0.0076	0.0707	0.0306	0.1869	0.0888	0.0003	1.1434	1.1434	63	25.7617	0.322089	0.00985593
25	48	right	patella			CORT	2319.88	1.4885	4.9035	1.3876	0.0208	0.1318	0.0726	0.4562	0.2616	0.0017	1.582	1.582	63	25.7617	0.364447	0.0264588
25	48	right	tibia		medial	CORT	2662.1	1.7081	18.7226	1.1551	0.0255	0.0922	0.0511	0.0861	0.1302	0.0003	1.2323	1.2323	63	25.7617	0.601942	0.0307592
25	48	right	tibia		lateral	CORT	2102.08	1.3488	10.0591	1.1232	0.0198	0.0828	0.0472	0.1536	0.1732	0.0005	1.2115	1.2115	63	25.7617	0.529988	0.0250154
25	48	right	tibia		medial	trae	600.92	0.3856	0.8386	0.3803	0.0055	0.024	0.0107	0.0836	0.1182	0.0008	0.9986	0.9986	63	25.7617	0.585728	0.00626729
25	48	right	tibia		lateral	trae	780.072	0.5005	1.4594	0.4626	0.0072	0.0283	0.0173	0.1396	0.1512	0.0004	0.8747	0.8747	63	25.7617	0.519945	0.00899505
25	48	right	femur		medial	trae	752.006	0.4825	4.6612	0.3722	0.0054	0.0775	0.0314	0.2797	0.0952	0.0016	1.1363	1.1363	63	25.7617	0.253934	0.00797354
25	48	right	femur		lateral	trae	1235.89	0.793	3.6731	0.5069	0.0095	0.1165	0.0475	0.2854	0.1011	0.001	1.4006	1.4006	63	25.7617	0.261578	0.012425
25	48	right	femur	Troclea	medial	CORT	2434	1.5618	2.3196	1.6848	0.0198	0.2132	0.0608	0.1151	0.0651	0.0009	1.64	1.64	63	25.7617	0.361265	0.0219649
25	48	right	femur	Troclea	lateral	CORT	1994.99	1.2801	2.222	1.2182	0.0146	0.2288	0.0559	0.1121	0.0431	0.0009	1.5693	1.5693	63	25.7617	0.277706	0.0155238
25	48	right	femur	central	medial	CORT	3081.98	1.9775	13.788	1.5932	0.0259	0.2315	0.067	0.0938	0.0658	0.0015	1.7138	1.7138	63	25.7617	0.412281	0.0276228
25	48	right	femur	central	lateral	CORT	2911.89	1.8684	8.9138	1.2384	0.0261	0.1736	0.0614	0.1006	0.0924	0.002	1.6599	1.6599	63	25.7617	0.478756	0.0293956
25	48	right	femur	posterior	medial	CORT	2923.33	1.8757	5.4585	1.5951	0.0251	0.1913	0.0691	0.1402	0.0959	0.002	1.7589	1.7589	63	25.7617	0.406184	0.0280673
25	48	right	femur	posterior	lateral	CORT	2877.35	1.8462	6.1961	1.5801	0.0246	0.2022	0.0691	0.1402	0.0943	0.002	1.7659	1.7659	63	25.7617	0.402132	0.0277873
25	48	right	femur	shaft		CORT	811.108	0.5204	1.1165	0.5063	0.0063	0.0654	0.0225	0.1964	0.1081	0.0028	1.0817	1.0817	63	25.7617	0.355008	0.00798768
25	48	right	tibia	shaft		CORT	974.758	0.6255	2.3642	0.6046	0.0079	0.0704	0.0271	0.128	0.0784	0.0003	0.9385	0.9385	63	25.7617	0.379845	0.0102938
25	48	left	patella			CORT	2283.4	1.4651	11.4605	1.1805	0.0236	0.016	0.0516	0.462	0.5308	0.0009	1.3521	1.3521	63	25.7617	0.534649	0.0275879
25	48	left	tibia		medial	CORT	771.045	0.4947	2.2352	0.4496	0.0068	0.0373	0.0207	0.1495	0.1392	0.0003	0.7626	0.7626	63	25.7617	0.482161	0.00998074
25	48	left	tibia		lateral	CORT	794.561	0.5098	1.3597	0.4796	0.0066	0.0528	0.0223	0.1139	0.0838	0.0003	0.7527	0.7527	63	25.7617	0.423875	0.0094524
25	48	left	tibia		medial	trae	537.753	0.345	0.9034	0.341	0.0045	0.0321	0.0111	0.0694	0.0698	0.0003	0.7705	0.7705	63	25.7617	0.501437	0.00556595
25	48	left	tibia		lateral	trae	581.117	0.3729	1.3744	0.3667	0.0049	0.0346	0.0113	0.1033	0.1027	0.0003	1.0421	1.0421	63	25.7617	0.498544	0.00563354
25	48	left	femur		medial	trae	592.442	0.3801	1.1161	0.3584	0.0048	0.0398	0.0189	0.2386	0.1352	0.0012	0.9995	0.9995	63	25.7617	0.361691	0.00683596
25	48	left	femur		lateral	trae	643.139	0.4127	1.8277	0.3657	0.005	0.0556	0.0224	0.2426	0.1056	0.0008	1.161	1.161	63	25.7617	0.303274	0.00679334
25	48	left	femur	Troclea	medial	CORT	897.685	0.576	0.9455	0.5704	0.0068	0.0871	0.0285	0.1108	0.0476	0.0009	1.0593	1.0593	63	25.7617	0.300505	0.00856439
25	48	left	femur	Troclea	lateral	CORT	1001.6	0.6427	2.3054	0.6176	0.0076	0.0987	0.0289	0.0907	0.0489	0.0009	1.0076	1.0076	63	25.7617	0.350287	0.0101233
25	48	left	femur	central	medial	CORT	920.769	0.5908	1.8691	0.5579	0.0075	0.0724	0.0249	0.0866	0.0652	0.0009	0.9594	0.9594	63	25.7617	0.429513	0.0106949
25	48	left	femur	central	lateral	CORT	1370.09	0.8791	2.2782	0.7318	0.0121	0.0738	0.0321	0.0793	0.0678	0.0014	1.1503	1.1503	63	25.7617	0.460911	0.0147952
25	48	left	femur	posterior	medial	CORT	1070.19	0.6867	2.154	0.6375	0.0088	0.0835	0.0302	0.1304	0.09	0.002	1.1296	1.1296	63	25.7617	0.408348	0.0123321
25	48	left	femur	posterior	lateral	CORT	1203.45	0.7722	2.3847	0.6741	0.0099	0.0875	0.0323	0.1198	0.0815	0.0009	1.1729	1.1729	63	25.7617	0.404868	0.0130772
25	48	left	femur	shaft		CORT	1027.09	0.659	1.6471	0.6288	0.0082	0.0793	0.0318	0.2357	0.1299	0.005	1.132	1.132	63	25.7617	0.355306	0.0112987
25	48	left	tibia	shaft		CORT	939.045	0.6025	1.1813	0.5736	0.0076	0.0719	0.0287	0.1879	0.0886	0.0003	1.1766	1.1766	63	25.7617	0.320434	0.00919646
20	48	right	patella			CORT	2114.34	1.3567	4.2708	1.2503	0.0212	0.1245	0.0748	0.4398	0.2572	0.0008	1.5217	1.5217	63	25.7617	0.36901	0.027602
20	48	right	tibia		medial	CORT	2409.5	1.546	16.9963	1.0058	0.0258	0.0868	0.0483	0.0989	0.1509	0.0003	1.4386	1.4386	63	25.7617	0.604083	0.0291772
20	48	right	tibia		lateral	CORT	1898.56	1.2182	8.5073	1.0241	0.0201	0.0776	0.046	0.1563	0.1844	0.0006	1.2846	1.2846	63	25.7617	0.541239	0.024897
20	48	right	tibia		medial	trae	542.663	0.3482	0.7706	0.3362	0.0056	0.0215	0.0123	0.0789	0.118	0.0008	0.8244	0.8244	63	25.7617	0.599289	0.00737125
20	48	right	tibia		lateral	trae	698.995	0.4485	1.2807	0.4078	0.0071	0.0301	0.017	0.1479	0.1572	0.0004	1.1365	1.1365	63	25.7617	0.515241	0.0087591
20	48	right	femur		medial	trae	698.581	0.4482	4.3924	0.3473	0.0054	0.0778	0.0314	0.2935	0.1047	0.0016	1.0723	1.0723	63	25.7617	0.262933	0.0082561
20	48	right	femur		lateral	trae	1150	0.7379	3.3648	0.471	0.0097	0.1138	0.0482	0.2986	0.11	0.0009	1.2939	1.2939	63	25.7617	0.269212	0.012976
20	48	right	femur	Troclea	medial	CORT	2275.6	1.4601	2.1402	1.5361	0.0216	0.1793	0.0645	0.1398	0.0881	0.0007	1.4261	1.4261	63	25.7617	0.386573	0.024934
20	48	right	femur	Troclea	lateral	CORT	1913.23	1.2276	2.1011	1.1277	0.0167	0.1883	0.0537	0.1073	0.0424	0.0007	1.437	1.437	63	25.7617	0.283233	0.0152096
20	48	right	femur	central	medial	CORT	2860.51	1.8354	12.1996	1.4864	0.0268	0.2128	0.065	0.094	0.069	0.0015	1.5791	1.5791	63	25.7617	0.423313	0.0275153
20	48	right	femur	central	lateral	CORT	2693.97	1.7286	8.6157	1.1842	0.0271	0.1548	0.0649	0.1384	0.1314	0.0013	1.5151	1.5151	63	25.7617	0.487027	0.0316081
20	48	right	femur	posterior	medial	CORT	2631.27	1.6883	5.309	1.4938	0.0247	0.1982	0.0669	0.1332	0.0892	0.0017	1.6311	1.6311	63	25.7617	0.401079	0.0268322
20	48	right	femur	posterior	lateral	CORT	2655.47	1.7039	5.6876	1.5096	0.0249	0.1954	0.0678	0.1447	0.0998	0.0017	1.633	1.633	63	25.7617	0.40818	0.0276746
20	48	right	femur	shaft		CORT	738.772	0.474	1.0221	0.4668	0.0061	0.0684	0.0234	0.2185	0.1221	0.0028	1.1839	1.1839	63	25.7617	0.358485	0.00838855
20	48	right	tibia	shaft		CORT	883.015	0.5666	1.7379	0.5377	0.0074	0.0795	0.0271	0.1189	0.0666	0.0003	0.9155	0.9155	63	25.7617	0.35903	0.0097297
20	48	left	patella			CORT	1967.02	1.2621	11.5776	1.0109	0.022	0.0464	0.0518	0.4687	0.5188	0.0008	1.2831	1.2831	63	25.7617	0.525367	0.027214
20	48	left	tibia		medial	CORT	694.697	0.4458	2.437	0.3887	0.0068	0.0372	0.0202	0.1504	0.1446	0.0003	0.8596	0.8596	63	25.7617	0.490169	0.00990142
20	48	left	tibia		lateral	CORT	718.298	0.4609	1.2377	0.4168	0.0064	0.0573	0.0221	0.1161	0.0853	0.0003	0.8312	0.8312	63	25.7617	0.423535	0.00936013
20	48	left	tibia		medial	trae	484.879	0.3111	0.6622	0.3096	0.0044	0.033	0.0117	0.0781	0.0875	0.0003	0.7974	0.7974	63	25.7617	0.528382	0.00618207
20	48	left	tibia		lateral	trae	531.415	0.341	1.153	0.3337	0.005	0.0322	0.0148	0.1513	0.1544	0.0003	0.7483	0.7483	63	25.7617	0.50507	0.00747504
20	48	left	femur		medial	trae	529.248	0.3396	1.0812	0.3285	0.0047	0.0423	0.0188	0.254	0.1493	0.0012	0.9376	0.9376	63	25.7617	0.370196	0.00695968
20	48	left	femur		lateral	trae	593.246	0.3807	1.6827	0.3375	0.0048	0.0582	0.0222	0.2582	0.1145	0.0007	1.0972	1.0972	63	25.7617	0.307218	0.00682023
20	48	left	femur	Troclea	medial	CORT	848.205	0.5442	0.9227	0.5518	0.0071	0.0814	0.0282	0.1066	0.0429	0.0007	0.9416	0.9416	63	25.7617	0.286957	0.00809217
20	48	left	femur	Troclea	lateral	CORT	917.224	0.5885	2.2952	0.56	0.0075	0.0995	0.0281	0.0869	0.0424	0.0007	0.9412	0.9412	63	25.7617	0.32792	0.00921454
20	48	left	femur	central	medial	CORT	868.793	0.5575	1.5637	0.5395	0.0081	0.0615	0.0248	0.0946	0.0878	0.001	0.8453	0.8453	63	25.7617	0.48136	0.0119377
20	48	left	femur	central	lateral	CORT	1225.4	0.7863	2.1258	0.7411	0.012	0.0761	0.0312	0.0674	0.0454	0.0014	1.0258	1.0258	63	25.7617	0.402482	0.0125574
20	48	left	femur	posterior	medial	CORT	1019	0.6538	1.7928	0.6104	0.0096	0.0689	0.0319	0.1552	0.1162	0.0017	0.9741	0.9741	63	25.7617	0.42815	0.013658
20	48	left	femur	posterior	lateral	CORT	1075.77	0.6903	2.1258	0.5983	0.0091	0.1033	0.0307	0.0875	0.0463	0.0007	1.0091	1.0091	63	25.7617	0.346039	0.0106234
20	48	left	femur	shaft		CORT	962.772	0.6178	1.3494	0.5858	0.0086	0.0735	0.0323	0.2569	0.1514	0.005	1.2684	1.2684	63	25.7617	0.370806	0.011977
20	48	left	tibia	shaft		CORT	874.964	0.5614	1.0311	0.5448	0.0076	0.0718	0.0297	0.191	0.09	0.0003	1.1583	1.1583	63	25.7617	0.320285	0.00951246
50	60	right	patella			CORT	1858.03	1.8798	11.9323	1.2573	0.0184	-0.0778	0.0225	0.0098	0.656	0.0005	1.0419	1.0419	62	25.1651	0.985281	0.0221688
50	60	right	tibia		medial	CORT	995.437	1.0071	15.182	0.6116	0.0092	-0.0202	0.0123	0.0216	0.5215	0.0004	0.7623	0.7623	62	25.1651	0.960228	0.0118108
50	60	right	tibia		lateral	CORT	850.529	0.8605	9.2351	0.6738	0.0081	-0.0368	0.0096	0.031	0.7588	0.0003	0.9775	0.9775	62	25.1651	0.96075	0.0092232
50	60	right	tibia		medial	trae	504.788	0.5107	1.2859	0.4952	0.0046	0.0018	0.0065	0.019	0.2017	0.0003	0.78	0.78	62	25.1651	0.91391	0.00594042
50	60	right	tibia		lateral	trae	573.084	0.5798	1.2378	0.5605	0.005	0.0098	0.0092	0.0718	0.2264	0.0003	0.702	0.702	62	25.1651	0.759222	0.00698484
50	60	right	femur		medial	trae	460.252	0.4657	1.7847	0.4573	0.004	0.0053	0.0083	0.2171	0.4421	0.0005	0.7525	0.7525	62	25.1651	0.670661	0.00556649
50	60	right	femur		lateral	trae	465.311	0.4708	1.2712	0.4603	0.0041	0	0.0068	0.1022	0.4845	0.0003	0.7798	0.7798	62	25.1651	0.825805	0.00561548
50	60	right	femur	Troclea	medial	CORT	964.97	0.9763	2.1378	0.9513	0.009	0.0169	0.0129	0.0163	0.2667	0.0003	0.8815	0.8815	62	25.1651	0.942403	0.012157
50	60	right	femur	Troclea	lateral	CORT	995.91	1.0076	2.2744	1.0264	0.0092	0.0543	0.0171	0.0683	0.2325	0.0003	0.8885	0.8885	62	25.1651	0.772939	0.0132173
50	60	right	femur	central	medial	CORT	836.04	0.8458	2.9178	0.734	0.0078	-0.0036	0.0097	0.0145	0.4164	0.0003	1.0742	1.0742	62	25.1651	0.96635	0.00937359
50	60	right	femur	central	lateral	CORT	780.233	0.7894	2.4767	0.7107	0.0072	-0.0047	0.0115	0.0696	0.3693	0.0003	0.7645	0.7645	62	25.1651	0.841422	0.00967635
50	60	right	femur	posterior	medial	CORT	704.423	0.7127	3.6518	0.6374	0.0065	0.0041	0.0104	0.0621	0.4122	0.001	0.746	0.746	62	25.1651	0.86907	0.00903833
50	60	right	femur	posterior	lateral	CORT	712.578	0.7209	2.4767	0.6602	0.0067	-0.0176	0.0088	0.0139	0.3872	0.0003	0.7946	0.7946	62	25.1651	0.965345	0.00849504
50	60	right	femur	shaft		CORT	546.447	0.5529	1.2242	0.521	0.0048	0.0169	0.0132	0.9064	0.7674	0.0017	1.0731	1.0731	62	25.1651	0.458478	0.00605191
50	60	right	tibia	shaft		CORT	717.106	0.7255	2.5106	0.6966	0.0061	0.031	0.0151	0.1196	0.149	0.0008	0.9009	0.9009	62	25.1651	0.554728	0.0083764
50	60	left	patella			CORT	3067.6	3.1036	15.8548	2.2888	0.0302	-0.0735	0.033	0.0114	0.6563	0.0005	1.4242	1.4242	62	25.1651	0.982926	0.0324366
50	60	left	tibia		medial	CORT	559.265	0.5658	2.1211	0.5135	0.005	0.0008	0.0071	0.031	0.7592	0.0003	0.6896	0.6896	62	25.1651	0.960769	0.00682146
50	60	left	tibia		lateral	CORT	972.446	0.9839	4.2437	0.866	0.0091	0.0065	0.0128	0.0257	0.5072	0.0003	0.8314	0.8314	62	25.1651	0.951773	0.0121827
50	60	left	tibia		medial	trae	635.29	0.6427	1.4513	0.6308	0.0057	-0.001	0.0069	0.0158	0.3277	0.0003	1.0383	1.0383	62	25.1651	0.954003	0.00658262
50	60	left	tibia		lateral	trae	797.168	0.8065	2.2167	0.7436	0.007	0.0244	0.0102	0.0403	0.165	0.0003	1.1032	1.1032	62	25.1651	0.803702	0.00819776
50	60	left	femur		medial	trae	502.986	0.5089	1.2191	0.4892	0.0043	0.0072	0.0099	0.2169	0.3334	0.0005	0.7903	0.7903	62	25.1651	0.605851	0.00599793
50	60	left	femur		lateral	trae	515.772	0.5218	1.3699	0.5018	0.0046	0.0073	0.0084	0.2197	0.4203	0.0004	1.1741	1.1741	62	25.1651	0.656719	0.00551644
50	60	left	femur	Troclea	medial	CORT	877.029	0.8873	1.8211	0.9025	0.0081	0.039	0.0123	0.0413	0.2051	0.0003	1.1543	1.1543	62	25.1651	0.832386	0.0102384
50	60	left	femur	Troclea	lateral	CORT	999.646	1.0114	1.9891	0.9748	0.0084	0.097	0.016	0.0725	0.2054	0.0003	1.1941	1.1941	62	25.1651	0.739115	0.0118258
50	60	left	femur	central	medial	CORT	583.619	0.5905	1.8161	0.5443	0.0053	-0.0034	0.0076	0.0196	0.2635	0.0003	0.8049	0.8049	62	25.1651	0.930767	0.00707383
50	60	left	femur	central	lateral	CORT	915.743	0.9265	2.98	0.8372	0.0083	0.0268	0.0136	0.0438	0.2263	0.0003	0.874	0.874	62	25.1651	0.837838	0.0113946
50	60	left	femur	posterior	medial	CORT	679.928	0.6879	3.6574	0.6073	0.0063	-0.0074	0.0086	0.0415	0.4261	0.001	0.9427	0.9427	62	25.1651	0.911249	0.00783674
50	60	left	femur	posterior	lateral	CORT	742.783	0.7515	2.98	0.6589	0.0071	-0.0149	0.0098	0.0139	0.4414	0.0006	0.7411	0.7411	62	25.1651	0.969471	0.00950081
50	60	left	femur	shaft		CORT	613.172	0.6204	1.5662	0.5888	0.0054	0.015	0.0198	0.9411	0.5373	0.0018	0.9153	0.9153	62	25.1651	0.363433	0.00719598
50	60	left	tibia	shaft		CORT	811.943	0.8215	1.6102	0.7583	0.0066	0.0501	0.0141	0.0764	0.092	0.0008	1.2461	1.2461	62	25.1651	0.546318	0.00770309
45	60	right	patella			CORT	1858.03	1.6949	11.3076	1.0633	0.0182	-0.0696	0.021	0.0179	0.6722	0.0006	1.2764	1.2764	62	25.1651	0.974062	0.0204553
45	60	right	tibia		medial	CORT	995.437	0.8996	15.1891	0.5319	0.0091	-0.0189	0.0129	0.0793	0.8838	0.0003	0.6713	0.6713	62	25.1651	0.917662	0.0118378
45	60	right	tibia		lateral	CORT	850.529	0.7647	8.3432	0.5888	0.008	-0.0349	0.0097	0.0556	0.8817	0.0003	0.9417	0.9417	62	25.1651	0.940681	0.0091246
45	60	right	tibia		medial	trae	504.788	0.4907	1.1058	0.4629	0.0047	-0.0022	0.0068	0.0135	0.2384	0.0003	0.6984	0.6984	62	25.1651	0.946407	0.00643557
45	60	right	tibia		lateral	trae	573.084	0.5267	1.333	0.5109	0.0049	0.0145	0.0073	0.0228	0.1011	0.0003	1.1198	1.1198	62	25.1651	0.815981	0.00595666
45	60	right	femur		medial	trae	460.252	0.4111	1.6658	0.4027	0.004	0.0057	0.0077	0.1438	0.3712	0.0006	0.6971	0.6971	62	25.1651	0.720777	0.00554998
45	60	right	femur		lateral	trae	465.311	0.4241	1.5044	0.4027	0.0042	-0.0009	0.0067	0.0717	0.4403	0.0004	0.6605	0.6605	62	25.1651	0.859961	0.00576174
45	60	right	femur	Troclea	medial	CORT	964.97	0.9277	2.3963	0.9242	0.0092	0.0071	0.0112	0.015	0.379	0.0004	1.1651	1.1651	62	25.1651	0.961929	0.0107736
45	60	right	femur	Troclea	lateral	CORT	995.91	0.9957	2.2572	0.9758	0.0096	0.0389	0.0144	0.0499	0.22	0.0003	1.1901	1.1901	62	25.1651	0.815117	0.0117377
45	60	right	femur	central	medial	CORT	836.04	0.7698	3.233	0.6784	0.0078	-0.0061	0.0093	0.0111	0.4411	0.0003	1.0991	1.0991	62	25.1651	0.975453	0.00907172
45	60	right	femur	central	lateral	CORT	780.233	0.7255	2.4894	0.6516	0.0074	-0.0117	0.0112	0.0658	0.4285	0.0003	0.7862	0.7862	62	25.1651	0.866882	0.00970908
45	60	right	femur	posterior	medial	CORT	704.423	0.6689	4.0135	0.5833	0.0066	0.0009	0.0087	0.0307	0.3866	0.001	1.0447	1.0447	62	25.1651	0.926432	0.00805996
45	60	right	femur	posterior	lateral	CORT	712.578	0.6413	2.0902	0.562	0.0067	-0.0165	0.0083	0.0205	0.4598	0.0003	0.9613	0.9613	62	25.1651	0.957318	0.00794574
45	60	right	femur	shaft		CORT	546.447	0.536	1.2525	0.5059	0.0051	0.0079	0.0152	0.9223	0.7848	0.0015	0.7378	0.7378	62	25.1651	0.459727	0.00698785
45	60	right	tibia	shaft		CORT	717.106	0.6661	1.5257	0.6409	0.006	0.0338	0.0146	0.0938	0.1284	0.0005	0.7707	0.7707	62	25.1651	0.577858	0.00843672
45	60	left	patella			CORT	3067.6	2.8145	15.2538	1.9946	0.03	-0.0674	0.0319	0.0127	0.6104	0.0008	1.5451	1.5451	62	25.1651	0.979618	0.0312498
45	60	left	tibia		medial	CORT	559.265	0.5037	1.7963	0.4644	0.005	0.0009	0.0075	0.0877	0.8258	0.0003	0.6715	0.6715	62	25.1651	0.903996	0.00677997
45	60	left	tibia		lateral	CORT	972.446	0.9102	4.0737	0.8005	0.0092	0.0041	0.0121	0.0501	0.8222	0.0003	1.0185	1.0185	62	25.1651	0.942566	0.011405
45	60	left	tibia		medial	trae	635.29	0.5877	1.381	0.5762	0.0057	0.0016	0.0072	0.0092	0.1548	0.0004	1.1225	1.1225	62	25.1651	0.943902	0.0067961
45	60	left	tibia		lateral	trae	797.168	0.7448	2.1403	0.7082	0.0072	0.0191	0.0113	0.0178	0.102	0.0003	0.8785	0.8785	62	25.1651	0.851419	0.00962104
45	60	left	femur		medial	trae	502.986	0.4457	1.1402	0.4219	0.0043	0.0102	0.0091	0.143	0.273	0.0006	0.7295	0.7295	62	25.1651	0.65625	0.00597188
45	60	left	femur		lateral	trae	515.772	0.4724	1.297	0.4543	0.0046	0.0056	0.009	0.1453	0.3659	0.0004	0.7238	0.7238	62	25.1651	0.715767	0.0064419
45	60	left	femur	Troclea	medial	CORT	877.029	0.8527	1.5823	0.8749	0.0083	0.0313	0.0118	0.0342	0.2178	0.0003	1.1564	1.1564	62	25.1651	0.864286	0.0101986
45	60	left	femur	Troclea	lateral	CORT	999.646	0.9406	1.851	0.91	0.0084	0.0959	0.0153	0.0681	0.2177	0.0003	1.2112	1.2112	62	25.1651	0.761721	0.0116543
45	60	left	femur	central	medial	CORT	583.619	0.5277	1.5864	0.477	0.0052	0	0.0085	0.0662	0.3902	0.0003	0.7257	0.7257	62	25.1651	0.854952	0.00726709
45	60	left	femur	central	lateral	CORT	915.743	0.8579	2.8404	0.7902	0.0084	0.0235	0.0132	0.0375	0.2184	0.0003	0.9044	0.9044	62	25.1651	0.853458	0.0112657
45	60	left	femur	posterior	medial	CORT	679.928	0.6293	3.405	0.5651	0.0063	-0.0087	0.0097	0.0673	0.4421	0.0009	0.7539	0.7539	62	25.1651	0.867884	0.00841847
45	60	left	femur	posterior	lateral	CORT	742.783	0.6852	2.8404	0.6166	0.007	-0.0104	0.0096	0.0111	0.4626	0.0007	0.7661	0.7661	62	25.1651	0.976567	0.00937505
45	60	left	femur	shaft		CORT	613.172	0.5737	2.1312	0.5307	0.0054	0.0148	0.019	0.9244	0.5717	0.002	0.9132	0.9132	62	25.1651	0.382127	0.00726041
45	60	left	tibia	shaft		CORT	811.943	0.7294	1.5439	0.6834	0.0065	0.0527	0.0138	0.0508	0.0643	0.0005	1.1257	1.1257	62	25.1651	0.558645	0.0077093
40	60	right	patella			CORT	1858.03	1.5866	10.9231	1.0039	0.0179	-0.0595	0.022	0.0224	0.68	0.0005	0.9573	0.9573	62	25.1651	0.968109	0.0212984
40	60	right	tibia		medial	CORT	995.437	0.8307	14.23	0.4892	0.009	-0.0134	0.0114	0.0108	0.3518	0.0006	0.8355	0.8355	62	25.1651	0.970215	0.0110605
40	60	right	tibia		lateral	CORT	850.529	0.7353	7.1145	0.5777	0.008	-0.0344	0.0085	0.0093	0.5233	0.0006	1.0328	1.0328	62	25.1651	0.982538	0.00835158
40	60	right	tibia		medial	trae	504.788	0.4626	1.0977	0.4386	0.0047	-0.0033	0.0062	0.0117	0.2311	0.0003	0.8283	0.8283	62	25.1651	0.951812	0.00590124
40	60	right	tibia		lateral	trae	573.084	0.4941	1.0127	0.478	0.0049	0.0155	0.0075	0.0277	0.1232	0.0003	1.0058	1.0058	62	25.1651	0.816435	0.00612326
40	60	right	femur		medial	trae	460.252	0.3913	1.8469	0.3809	0.004	0.0056	0.0093	0.4194	0.6186	0.0003	0.6762	0.6762	62	25.1651	0.595954	0.00554237
40	60	right	femur		lateral	trae	465.311	0.4005	1.377	0.3779	0.0042	-0.0009	0.0079	0.2594	0.6164	0.0003	0.6934	0.6934	62	25.1651	0.703814	0.00556013
40	60	right	femur	Troclea	medial	CORT	964.97	0.8848	2.1707	0.8612	0.0092	0.0071	0.011	0.0163	0.5042	0.0003	1.061	1.061	62	25.1651	0.968684	0.0106555
40	60	right	femur	Troclea	lateral	CORT	995.91	0.9681	2.0634	0.9181	0.0098	0.0302	0.0132	0.0304	0.2893	0.0003	1.0515	1.0515	62	25.1651	0.904911	0.0119448
40	60	right	femur	central	medial	CORT	836.04	0.7549	3.192	0.6531	0.0079	-0.0096	0.0096	0.017	0.5814	0.0003	0.9146	0.9146	62	25.1651	0.971591	0.00932727
40	60	right	femur	central	lateral	CORT	780.233	0.6828	2.4008	0.6065	0.0074	-0.0121	0.0114	0.0675	0.3717	0.0003	0.6701	0.6701	62	25.1651	0.846311	0.00964795
40	60	right	femur	posterior	medial	CORT	704.423	0.6386	3.493	0.5779	0.0065	0.0032	0.0089	0.0431	0.4701	0.001	0.8689	0.8689	62	25.1651	0.916017	0.00815255
40	60	right	femur	posterior	lateral	CORT	712.578	0.6217	1.8778	0.5676	0.0068	-0.0187	0.0085	0.0322	0.5779	0.0003	0.7888	0.7888	62	25.1651	0.947222	0.00805139
40	60	right	femur	shaft		CORT	546.447	0.4917	1.2874	0.4588	0.005	0.0097	0.0129	0.8745	0.7927	0.0017	1.0473	1.0473	62	25.1651	0.475468	0.00613354
40	60	right	tibia	shaft		CORT	717.106	0.6301	1.2743	0.6151	0.006	0.0334	0.0154	0.1254	0.1569	0.0004	0.8093	0.8093	62	25.1651	0.555792	0.00855919
40	60	left	patella			CORT	3067.6	2.6687	14.6124	1.8431	0.03	-0.0657	0.0342	0.0111	0.6798	0.0005	1.2417	1.2417	62	25.1651	0.983934	0.0336505
40	60	left	tibia		medial	CORT	559.265	0.4882	2.2885	0.4482	0.0051	-0.0028	0.0067	0.0104	0.3769	0.0007	0.7655	0.7655	62	25.1651	0.973147	0.00652009
40	60	left	tibia		lateral	CORT	972.446	0.8629	4.0833	0.7636	0.0091	0.0063	0.0108	0.0141	0.4447	0.0006	1.1212	1.1212	62	25.1651	0.969268	0.0104681
40	60	left	tibia		medial	trae	635.29	0.5466	1.2808	0.5382	0.0056	0.004	0.0074	0.0117	0.1577	0.0003	1.0147	1.0147	62	25.1651	0.930933	0.0068889
40	60	left	tibia		lateral	trae	797.168	0.7157	2.0472	0.6834	0.0073	0.0169	0.0113	0.0168	0.1048	0.0003	0.7691	0.7691	62	25.1651	0.861842	0.00973882
40	60	left	femur		medial	trae	502.986	0.4339	1.161	0.4052	0.0043	0.0083	0.0114	0.4187	0.4652	0.0003	0.7245	0.7245	62	25.1651	0.526304	0.00599986
40	60	left	femur		lateral	trae	515.772	0.4511	1.1003	0.4421	0.0047	0.005	0.0108	0.4169	0.6154	0.0003	0.7043	0.7043	62	25.1651	0.596145	0.00643836
40	60	left	femur	Troclea	medial	CORT	877.029	0.8191	1.3825	0.8069	0.0084	0.0273	0.0112	0.0277	0.2936	0.0003	1.0558	1.0558	62	25.1651	0.913788	0.0102344
40	60	left	femur	Troclea	lateral	CORT	999.646	0.9139	1.678	0.8984	0.0087	0.087	0.0166	0.0693	0.2899	0.0003	0.8297	0.8297	62	25.1651	0.807071	0.0133974
40	60	left	femur	central	medial	CORT	583.619	0.5136	1.7523	0.4727	0.0052	-0.0001	0.0079	0.0537	0.3604	0.0003	0.7172	0.7172	62	25.1651	0.870321	0.00687554
40	60	left	femur	central	lateral	CORT	915.743	0.827	2.4322	0.7537	0.0084	0.0229	0.0142	0.066	0.3277	0.0003	0.7303	0.7303	62	25.1651	0.83236	0.0118195
40	60	left	femur	posterior	medial	CORT	679.928	0.597	3.4778	0.5304	0.0063	-0.0083	0.0095	0.0699	0.5443	0.001	0.6317	0.6317	62	25.1651	0.886193	0.00841884
40	60	left	femur	posterior	lateral	CORT	742.783	0.6608	2.4322	0.5863	0.0071	-0.0121	0.0091	0.0122	0.5654	0.0007	0.7548	0.7548	62	25.1651	0.978878	0.00890779
40	60	left	femur	shaft		CORT	613.172	0.5525	1.6097	0.5135	0.0055	0.0098	0.0181	0.9106	0.5867	0.002	0.9501	0.9501	62	25.1651	0.391839	0.00709228
40	60	left	tibia	shaft		CORT	811.943	0.7344	1.7442	0.6768	0.0069	0.0407	0.0182	0.1231	0.1328	0.0004	0.8581	0.8581	62	25.1651	0.518953	0.00944494
35	60	right	patella			CORT	1858.03	1.4112	10.7213	0.8433	0.0174	-0.0463	0.0212	0.0099	0.6113	0.0004	0.8894	0.8894	62	25.1651	0.984063	0.0208621
35	60	right	tibia		medial	CORT	995.437	0.7666	14.2755	0.4631	0.0089	-0.0116	0.0118	0.0146	0.5818	0.0005	0.7409	0.7409	62	25.1651	0.97552	0.0115111
35	60	right	tibia		lateral	CORT	850.529	0.6422	7.0396	0.5099	0.0077	-0.0237	0.0087	0.0127	0.7475	0.0004	1.0151	1.0151	62	25.1651	0.983294	0.00855466
35	60	right	tibia		medial	trae	504.788	0.4181	0.8858	0.4103	0.0047	-0.0019	0.0065	0.0152	0.3507	0.0003	0.6995	0.6995	62	25.1651	0.958459	0.00622998
35	60	right	tibia		lateral	trae	573.084	0.4576	1.3603	0.4396	0.005	0.0133	0.009	0.0738	0.2975	0.0003	0.615	0.615	62	25.1651	0.801239	0.00721115
35	60	right	femur		medial	trae	460.252	0.3618	1.8049	0.3592	0.004	0.0037	0.0087	0.3037	0.5581	0.0004	0.6734	0.6734	62	25.1651	0.647598	0.0056341
35	60	right	femur		lateral	trae	465.311	0.3662	0.9197	0.3546	0.0042	-0.0021	0.0069	0.1724	0.7058	0.0003	0.7083	0.7083	62	25.1651	0.803689	0.00554546
35	60	right	femur	Troclea	medial	CORT	964.97	0.8102	2.0285	0.7785	0.0092	0.0091	0.013	0.0128	0.4741	0.0003	0.8133	0.8133	62	25.1651	0.973711	0.0126582
35	60	right	femur	Troclea	lateral	CORT	995.91	0.8794	1.9734	0.8544	0.0098	0.0313	0.0162	0.0417	0.2469	0.0003	0.8608	0.8608	62	25.1651	0.855509	0.0138593
35	60	right	femur	central	medial	CORT	836.04	0.6781	2.7752	0.5787	0.0079	-0.0092	0.0096	0.0121	0.4544	0.0003	1.0816	1.0816	62	25.1651	0.974062	0.009351
35	60	right	femur	central	lateral	CORT	780.233	0.625	2.1246	0.5696	0.0075	-0.0156	0.0115	0.0646	0.3288	0.0003	0.7795	0.7795	62	25.1651	0.835791	0.00961159
35	60	right	femur	posterior	medial	CORT	704.423	0.5718	3.1338	0.5102	0.0065	0.0042	0.0089	0.0339	0.3853	0.001	1.0331	1.0331	62	25.1651	0.919132	0.00818027
35	60	right	femur	posterior	lateral	CORT	712.578	0.5636	2.1246	0.5114	0.0067	-0.0186	0.0089	0.0109	0.4944	0.0003	0.7095	0.7095	62	25.1651	0.978429	0.00870802
35	60	right	femur	shaft		CORT	546.447	0.4703	1.1691	0.4492	0.0052	0.0029	0.0139	0.9109	0.7944	0.0016	1.0039	1.0039	62	25.1651	0.465842	0.0064752
35	60	right	tibia	shaft		CORT	717.106	0.5974	1.3046	0.5691	0.0063	0.0248	0.017	0.2376	0.2445	0.0003	0.7858	0.7858	62	25.1651	0.507156	0.00862166
35	60	left	patella			CORT	3067.6	2.3853	14.494	1.6552	0.0293	-0.0467	0.0336	0.0099	0.5992	0.0004	1.186	1.186	62	25.1651	0.983747	0.0330539
35	60	left	tibia		medial	CORT	559.265	0.4369	1.6213	0.4077	0.005	0.0005	0.0069	0.0381	0.6769	0.0004	0.7703	0.7703	62	25.1651	0.946713	0.00653232
35	60	left	tibia		lateral	CORT	972.446	0.7869	3.6969	0.6895	0.0092	0.0028	0.0115	0.0205	0.6718	0.0004	1.099	1.099	62	25.1651	0.970389	0.0111595
35	60	left	tibia		medial	trae	635.29	0.4989	1.077	0.4861	0.0057	0.0023	0.0081	0.0183	0.3563	0.0003	0.7287	0.7287	62	25.1651	0.951148	0.0077043
[truncated: 2,201 more rows]

## Sheet: 75 min data
Scan Duration (min)	Subject Code	Leg	bone	ROI	boneside	tissuetype	Activity	SUV	SUVmax	SUVmed	Kipat	DV	K1	k2	k3	blood	delay	tau	age	BMI	fract	Ki NLR
20	121	right	patella			CORT	2120.57	1.18	7.9514	0.6921	0.0183	-0.0101	0.0218	0.0113	0.8576	0.0004	1.063	1.063	55	24.9981	0.986995	0.0215165
20	121	right	tibia		medial	CORT	370.627	0.2062	0.8923	0.1764	0.0026	0.0109	0.0039	0.0091	0.456	0.0003	0.7827	0.7827	55	24.9981	0.980434	0.00382369
20	121	right	tibia		lateral	CORT	521.457	0.2902	1.4484	0.2555	0.0041	0.0031	0.0066	0.0342	0.273	0.0003	0.5692	0.5692	55	24.9981	0.888672	0.00586523
20	121	right	tibia		medial	trae	410.929	0.2287	0.8447	0.2039	0.0026	0.0223	0.0046	0.0185	0.1006	0.0004	0.9934	0.9934	55	24.9981	0.844668	0.00388547
20	121	right	tibia		lateral	trae	626.091	0.3484	1.718	0.3034	0.0042	0.0264	0.0078	0.0414	0.1004	0.0004	0.9957	0.9957	55	24.9981	0.708039	0.00552271
20	121	right	femur		medial	trae	390.378	0.2172	0.7854	0.155	0.0028	0.0064	0.0046	0.0463	0.0715	0.001	1.029	1.029	55	24.9981	0.606961	0.00279202
20	121	right	femur		lateral	trae	381.225	0.2121	0.7003	0.1747	0.0023	0.0198	0.0045	0.0362	0.0508	0.0005	0.9983	0.9983	55	24.9981	0.583908	0.00262759
20	121	right	femur	Troclea	medial	CORT	517.748	0.2881	2.0778	0.2109	0.0042	0.0041	0.0063	0.0137	0.1232	0.0003	0.5697	0.5697	55	24.9981	0.899927	0.00566954
20	121	right	femur	Troclea	lateral	CORT	639.128	0.3556	1.1644	0.2813	0.0039	0.0399	0.0082	0.0279	0.0149	0.0005	1.0553	1.0553	55	24.9981	0.348131	0.00285467
20	121	right	femur	central	medial	CORT	438.953	0.2443	1.2576	0.1964	0.0029	0.0169	0.0053	0.0193	0.0164	0.0003	0.856	0.856	55	24.9981	0.459384	0.00243473
20	121	right	femur	central	lateral	CORT	742.488	0.4132	1.9595	0.3358	0.0041	0.0551	0.0093	0.0266	0.0142	0.0008	1.1047	1.1047	55	24.9981	0.348039	0.00323676
20	121	right	femur	posterior	medial	CORT	365.033	0.2031	0.4925	0.182	0.0021	0.0246	0.0047	0.0224	0.0139	0.001	0.8096	0.8096	55	24.9981	0.38292	0.00179972
20	121	right	femur	posterior	lateral	CORT	381.965	0.2125	0.9131	0.1765	0.0021	0.0266	0.0054	0.0391	0.0153	0.0008	0.903	0.903	55	24.9981	0.28125	0.00151875
20	121	right	femur	shaft		CORT	889.099	0.4947	1.296	0.473	0.0058	0.0436	0.0118	0.0399	0.0609	0.0015	1.0778	1.0778	55	24.9981	0.604167	0.00712917
20	121	right	tibia	shaft		CORT	1163.45	0.6474	1.4551	0.6508	0.0069	0.0792	0.0181	0.0401	0.0215	0.0003	0.8183	0.8183	55	24.9981	0.349026	0.00631737
20	121	left	patella			CORT	2132.45	1.1866	9.6436	0.5733	0.0171	0.0309	0.0223	0.0111	0.8373	0.0003	1.0609	1.0609	55	24.9981	0.986917	0.0220082
20	121	left	tibia		medial	CORT	384.689	0.2141	0.9379	0.1628	0.0025	0.0139	0.0047	0.0297	0.2708	0.0003	0.5243	0.5243	55	24.9981	0.901165	0.00423547
20	121	left	tibia		lateral	CORT	592.016	0.3294	1.4938	0.2916	0.005	-0.0058	0.0067	0.0092	0.5497	0.0003	0.5559	0.5559	55	24.9981	0.983539	0.00658971
20	121	left	tibia		medial	trae	285.535	0.1589	0.7334	0.1399	0.002	0.0069	0.0033	0.0109	0.2237	0.0004	0.5024	0.5024	55	24.9981	0.953538	0.00314668
20	121	left	tibia		lateral	trae	400.407	0.2228	1.2943	0.1987	0.0028	0.0105	0.0049	0.0121	0.1067	0.0004	0.5243	0.5243	55	24.9981	0.898148	0.00440093
20	121	left	femur		medial	trae	473.404	0.2634	1.3218	0.153	0.003	0.0137	0.0053	0.039	0.0426	0.0003	1.0481	1.0481	55	24.9981	0.522059	0.00276691
20	121	left	femur		lateral	trae	451.869	0.2514	0.8628	0.1491	0.0029	0.0085	0.0061	0.0642	0.1135	0.0003	0.6257	0.6257	55	24.9981	0.638717	0.00389617
20	121	left	femur	Troclea	medial	CORT	1394.06	0.7757	4.2354	0.5712	0.008	0.109	0.017	0.0186	0.0143	0.0003	1.0699	1.0699	55	24.9981	0.43465	0.00738906
20	121	left	femur	Troclea	lateral	CORT	1040.14	0.5788	0.8739	0.5914	0.0067	0.0625	0.0133	0.0137	0.0225	0.0004	0.815	0.815	55	24.9981	0.621547	0.00826657
20	121	left	femur	central	medial	CORT	821.524	0.4571	4.071	0.3353	0.0061	0.0151	0.0089	0.0179	0.06	0.0003	1.051	1.051	55	24.9981	0.770218	0.00685494
20	121	left	femur	central	lateral	CORT	644.437	0.3586	1.0893	0.3191	0.0043	0.0126	0.0073	0.0167	0.0231	0.0003	0.7475	0.7475	55	24.9981	0.580402	0.00423693
20	121	left	femur	posterior	medial	CORT	382.131	0.2126	0.8013	0.1683	0.0016	0.0428	0.0069	0.0488	0.014	0.0003	0.6052	0.6052	55	24.9981	0.22293	0.00153822
20	121	left	femur	posterior	lateral	CORT	392.415	0.2184	0.7935	0.1864	0.0028	0.0092	0.0061	0.0625	0.0873	0.001	0.6343	0.6343	55	24.9981	0.582777	0.00355494
20	121	left	femur	shaft		CORT	957.514	0.5328	1.2743	0.5233	0.0077	0.0073	0.0118	0.0445	0.1349	0.0023	1.1236	1.1236	55	24.9981	0.751951	0.00887302
20	121	left	tibia	shaft		CORT	970.725	0.5402	1.2679	0.5142	0.0056	0.0758	0.0145	0.0418	0.0184	0.0003	1.0051	1.0051	55	24.9981	0.305648	0.00443189
25	121	right	patella			CORT	2324.2	1.2933	7.4311	0.7754	0.0174	0.0089	0.0216	0.0105	0.6377	0.0003	1.1308	1.1308	55	24.9981	0.983801	0.0212501
25	121	right	tibia		medial	CORT	405.406	0.2256	0.9738	0.1993	0.0026	0.0107	0.0038	0.0091	0.3307	0.0003	0.7577	0.7577	55	24.9981	0.97322	0.00369823
25	121	right	tibia		lateral	CORT	595.967	0.3316	1.4056	0.2903	0.0043	-0.0002	0.0066	0.0344	0.2677	0.0003	0.5668	0.5668	55	24.9981	0.88613	0.00584846
25	121	right	tibia		medial	trae	436.728	0.243	0.8397	0.2195	0.0023	0.0281	0.0047	0.0222	0.0276	0.0003	0.999	0.999	55	24.9981	0.554217	0.00260482
25	121	right	tibia		lateral	trae	677.027	0.3767	2.3925	0.3191	0.0041	0.0293	0.0085	0.0282	0.03	0.0003	0.7256	0.7256	55	24.9981	0.515464	0.00438144
25	121	right	femur		medial	trae	440.82	0.2453	0.8533	0.1747	0.0029	0.0039	0.006	0.0792	0.1456	0.0008	0.6805	0.6805	55	24.9981	0.647687	0.00388612
25	121	right	femur		lateral	trae	420.465	0.234	0.8046	0.1917	0.0025	0.0152	0.0045	0.0381	0.0671	0.0005	1.0272	1.0272	55	24.9981	0.637833	0.00287025
25	121	right	femur	Troclea	medial	CORT	602.55	0.3353	2.8179	0.2412	0.0042	0.0027	0.0065	0.0186	0.1267	0.0003	0.5619	0.5619	55	24.9981	0.871989	0.00566793
25	121	right	femur	Troclea	lateral	CORT	688.509	0.3831	1.2843	0.3308	0.0039	0.0403	0.0092	0.0293	0.0171	0.0005	0.7648	0.7648	55	24.9981	0.368534	0.00339052
25	121	right	femur	central	medial	CORT	449.967	0.2504	1.9798	0.192	0.0026	0.0231	0.0061	0.0241	0.0165	0.0003	0.5667	0.5667	55	24.9981	0.406404	0.00247906
25	121	right	femur	central	lateral	CORT	718.281	0.3997	1.8249	0.3259	0.003	0.0779	0.0109	0.0393	0.0161	0.0009	0.8298	0.8298	55	24.9981	0.290614	0.00316769
25	121	right	femur	posterior	medial	CORT	406.325	0.2261	0.5258	0.2089	0.0024	0.0182	0.0049	0.026	0.0411	0.001	0.7384	0.7384	55	24.9981	0.612519	0.00300134
25	121	right	femur	posterior	lateral	CORT	384.727	0.2141	0.7159	0.1857	0.0018	0.0316	0.0056	0.0439	0.0172	0.0007	0.8638	0.8638	55	24.9981	0.281506	0.00157643
25	121	right	femur	shaft		CORT	985.807	0.5486	1.2681	0.5347	0.0062	0.0358	0.0125	0.0312	0.048	0.0015	0.8349	0.8349	55	24.9981	0.606061	0.00757576
25	121	right	tibia	shaft		CORT	1213.7	0.6754	1.6246	0.6908	0.0067	0.0834	0.0184	0.0394	0.0179	0.0003	0.8081	0.8081	55	24.9981	0.312391	0.00574799
25	121	left	patella			CORT	2382.3	1.3256	10.8124	0.684	0.0172	0.0286	0.0221	0.0094	0.6628	0.0003	1.1351	1.1351	55	24.9981	0.986016	0.021791
25	121	left	tibia		medial	CORT	421.677	0.2346	1.0414	0.1909	0.0026	0.011	0.0049	0.0465	0.2609	0.0003	0.533	0.533	55	24.9981	0.848731	0.00415878
25	121	left	tibia		lateral	CORT	657.407	0.3658	1.6321	0.3355	0.0047	0.002	0.0063	0.0091	0.353	0.0003	0.6555	0.6555	55	24.9981	0.974869	0.00614167
25	121	left	tibia		medial	trae	314.058	0.1748	0.8197	0.149	0.0019	0.0097	0.0032	0.0111	0.0394	0.0003	0.6938	0.6938	55	24.9981	0.780198	0.00249663
25	121	left	tibia		lateral	trae	438.675	0.2441	1.6874	0.2064	0.0028	0.0105	0.0042	0.0131	0.0386	0.0003	0.9528	0.9528	55	24.9981	0.746615	0.00313578
25	121	left	femur		medial	trae	494.118	0.275	1.1474	0.171	0.0028	0.0186	0.0053	0.0382	0.0355	0.0003	1.0854	1.0854	55	24.9981	0.481682	0.00255292
25	121	left	femur		lateral	trae	448.726	0.2497	0.8884	0.1377	0.0025	0.0171	0.006	0.0464	0.0579	0.0003	0.6518	0.6518	55	24.9981	0.555129	0.00333078
25	121	left	femur	Troclea	medial	CORT	1445.19	0.8042	3.4038	0.6339	0.0074	0.1233	0.0192	0.0266	0.0175	0.0003	0.8365	0.8365	55	24.9981	0.396825	0.00761905
25	121	left	femur	Troclea	lateral	CORT	1118.97	0.6227	1.1441	0.6082	0.0061	0.0763	0.0138	0.0203	0.0169	0.0003	0.7815	0.7815	55	24.9981	0.454301	0.00626935
25	121	left	femur	central	medial	CORT	910.317	0.5065	3.7775	0.3684	0.0062	0.0123	0.0101	0.0202	0.102	0.0003	0.6665	0.6665	55	24.9981	0.834697	0.00843044
25	121	left	femur	central	lateral	CORT	684.533	0.3809	1.2089	0.3578	0.0045	0.0081	0.0069	0.0285	0.1001	0.0003	0.9479	0.9479	55	24.9981	0.778383	0.00537084
25	121	left	femur	posterior	medial	CORT	404.304	0.225	0.8642	0.1795	0.0017	0.0396	0.0069	0.0503	0.0171	0.0003	0.5833	0.5833	55	24.9981	0.253709	0.00175059
25	121	left	femur	posterior	lateral	CORT	403.322	0.2244	0.7551	0.1797	0.0024	0.0173	0.0062	0.0635	0.0752	0.001	0.6069	0.6069	55	24.9981	0.542177	0.0033615
25	121	left	femur	shaft		CORT	1057.64	0.5885	1.3861	0.5751	0.0072	0.0185	0.0117	0.0364	0.0938	0.0023	1.1205	1.1205	55	24.9981	0.72043	0.00842903
25	121	left	tibia	shaft		CORT	1027.69	0.5719	1.3886	0.5178	0.0054	0.0801	0.015	0.042	0.0155	0.0003	0.9924	0.9924	55	24.9981	0.269565	0.00404348
30	121	right	patella			CORT	2672.27	1.487	8.1117	0.9462	0.0171	0.0151	0.0235	0.0093	0.1894	0.0004	1.0489	1.0489	55	24.9981	0.953196	0.0224001
30	121	right	tibia		medial	CORT	453.125	0.2521	1.0369	0.2167	0.0026	0.0118	0.0045	0.0158	0.093	0.0004	0.5935	0.5935	55	24.9981	0.854779	0.00384651
30	121	right	tibia		lateral	CORT	717.418	0.3992	1.5119	0.3503	0.0046	-0.0065	0.0055	0.0127	0.1759	0.0004	1.0542	1.0542	55	24.9981	0.932662	0.00512964
30	121	right	tibia		medial	trae	492.515	0.2741	0.9682	0.2368	0.0024	0.0258	0.0057	0.0228	0.0203	0.0003	0.6122	0.6122	55	24.9981	0.470998	0.00268469
30	121	right	tibia		lateral	trae	728.638	0.4055	2.3758	0.3547	0.0039	0.0351	0.0076	0.0261	0.0192	0.0003	1.0604	1.0604	55	24.9981	0.423841	0.00322119
30	121	right	femur		medial	trae	480.563	0.2674	0.9365	0.1802	0.0028	0.0076	0.0047	0.051	0.0995	0.001	1.0572	1.0572	55	24.9981	0.66113	0.00310731
30	121	right	femur		lateral	trae	460.271	0.2561	0.8197	0.2209	0.0025	0.0158	0.0051	0.0349	0.0564	0.0005	0.7716	0.7716	55	24.9981	0.617744	0.00315049
30	121	right	femur	Troclea	medial	CORT	674.472	0.3753	3.4589	0.2629	0.0041	0.0043	0.0065	0.0181	0.1308	0.0003	0.6162	0.6162	55	24.9981	0.878442	0.00570987
30	121	right	femur	Troclea	lateral	CORT	764.437	0.4254	1.3015	0.3653	0.004	0.038	0.0083	0.0311	0.0275	0.0005	1.1	1.1	55	24.9981	0.469283	0.00389505
30	121	right	femur	central	medial	CORT	527.84	0.2937	2.4092	0.2287	0.0028	0.0179	0.0054	0.0249	0.0308	0.0003	0.8955	0.8955	55	24.9981	0.552962	0.002986
30	121	right	femur	central	lateral	CORT	733.355	0.4081	1.4838	0.3521	0.0028	0.082	0.0102	0.0476	0.019	0.0008	1.127	1.127	55	24.9981	0.285285	0.00290991
30	121	right	femur	posterior	medial	CORT	472.675	0.263	0.6892	0.246	0.0026	0.012	0.0053	0.0415	0.1055	0.001	0.6554	0.6554	55	24.9981	0.717687	0.00380374
30	121	right	femur	posterior	lateral	CORT	438.766	0.2442	0.7128	0.211	0.0021	0.0247	0.0056	0.0524	0.0418	0.0007	0.9261	0.9261	55	24.9981	0.443737	0.00248493
30	121	right	femur	shaft		CORT	1137.97	0.6332	1.4432	0.6352	0.0065	0.0298	0.0109	0.0438	0.0842	0.0015	1.1758	1.1758	55	24.9981	0.657812	0.00717016
30	121	right	tibia	shaft		CORT	1395.27	0.7764	1.7748	0.7956	0.0072	0.0707	0.0182	0.0446	0.0354	0.0003	0.9143	0.9143	55	24.9981	0.4425	0.0080535
30	121	left	patella			CORT	2638.65	1.4683	13.2552	0.7256	0.0162	0.0513	0.0245	0.0093	0.1489	0.0004	0.9774	0.9774	55	24.9981	0.941214	0.0230597
30	121	left	tibia		medial	CORT	498.412	0.2773	1.1499	0.2165	0.0029	0.0039	0.0047	0.0183	0.1049	0.0004	0.5951	0.5951	55	24.9981	0.851461	0.00400187
30	121	left	tibia		lateral	CORT	773.312	0.4303	1.8207	0.392	0.0049	-0.0033	0.0068	0.0092	0.187	0.0004	0.6568	0.6568	55	24.9981	0.953109	0.00648114
30	121	left	tibia		medial	trae	351.152	0.1954	0.6577	0.1724	0.0019	0.0095	0.0033	0.0122	0.0305	0.0003	0.7187	0.7187	55	24.9981	0.714286	0.00235714
30	121	left	tibia		lateral	trae	488.59	0.2719	1.8235	0.2318	0.0028	0.0121	0.0043	0.0142	0.0275	0.0003	0.9933	0.9933	55	24.9981	0.659472	0.00283573
30	121	left	femur		medial	trae	531.274	0.2956	1.2028	0.1854	0.0027	0.0195	0.0056	0.0448	0.0506	0.0003	1.0776	1.0776	55	24.9981	0.530398	0.00297023
30	121	left	femur		lateral	trae	530.403	0.2951	1.1541	0.1739	0.0028	0.0098	0.005	0.0567	0.0992	0.0003	1.0793	1.0793	55	24.9981	0.636305	0.00318153
30	121	left	femur	Troclea	medial	CORT	1581.21	0.8799	4.4908	0.7128	0.0075	0.1205	0.0193	0.0292	0.0196	0.0003	0.9215	0.9215	55	24.9981	0.401639	0.00775164
30	121	left	femur	Troclea	lateral	CORT	1166.1	0.6489	1.0428	0.6441	0.0057	0.0855	0.0145	0.0268	0.0196	0.0003	0.7978	0.7978	55	24.9981	0.422414	0.006125
30	121	left	femur	central	medial	CORT	1026.37	0.5711	5.3781	0.3965	0.0059	0.0187	0.01	0.0183	0.0483	0.0003	0.8026	0.8026	55	24.9981	0.725225	0.00725225
30	121	left	femur	central	lateral	CORT	772.415	0.4298	1.2759	0.4029	0.0044	0.0108	0.0068	0.0237	0.0792	0.0003	0.9694	0.9694	55	24.9981	0.769679	0.00523382
30	121	left	femur	posterior	medial	CORT	429.625	0.2391	0.9666	0.1829	0.0017	0.0408	0.0066	0.0526	0.0195	0.0003	0.7246	0.7246	55	24.9981	0.270458	0.00178502
30	121	left	femur	posterior	lateral	CORT	468.884	0.2609	0.8024	0.2304	0.0024	0.0166	0.0063	0.0731	0.0865	0.0011	0.652	0.652	55	24.9981	0.54198	0.00341447
30	121	left	femur	shaft		CORT	1222.9	0.6805	1.5016	0.6822	0.0073	0.0154	0.011	0.0483	0.1263	0.0021	1.205	1.205	55	24.9981	0.723368	0.00795704
30	121	left	tibia	shaft		CORT	1127.81	0.6276	1.6251	0.5948	0.0054	0.0779	0.0159	0.0443	0.0237	0.0003	0.8704	0.8704	55	24.9981	0.348529	0.00554162
35	121	right	patella			CORT	2925.11	1.6277	8.2277	1.0656	0.0174	0.0074	0.024	0.0091	0.1558	0.0006	0.9505	0.9505	55	24.9981	0.944815	0.0226756
35	121	right	tibia		medial	CORT	511.051	0.2844	1.1819	0.249	0.0027	0.0072	0.004	0.0193	0.1523	0.0004	0.9087	0.9087	55	24.9981	0.887529	0.00355012
35	121	right	tibia		lateral	CORT	754.59	0.4199	1.5631	0.3579	0.0045	-0.0048	0.0054	0.0135	0.2034	0.0004	1.0838	1.0838	55	24.9981	0.937759	0.0050639
35	121	right	tibia		medial	trae	520.29	0.2895	0.8425	0.2599	0.0024	0.0257	0.0053	0.0226	0.0206	0.0003	0.7709	0.7709	55	24.9981	0.476852	0.00252731
35	121	right	tibia		lateral	trae	770.088	0.4285	2.8618	0.3648	0.0037	0.0389	0.0073	0.0256	0.0207	0.0003	1.1078	1.1078	55	24.9981	0.447084	0.00326371
35	121	right	femur		medial	trae	498.742	0.2775	0.9507	0.1984	0.0027	0.0107	0.0045	0.0409	0.0757	0.001	1.09	1.09	55	24.9981	0.649228	0.00292153
35	121	right	femur		lateral	trae	492.243	0.2739	0.8386	0.2355	0.0025	0.0152	0.0045	0.0391	0.0672	0.0005	1.0699	1.0699	55	24.9981	0.632173	0.00284478
35	121	right	femur	Troclea	medial	CORT	720.231	0.4008	3.4764	0.2913	0.0041	0.006	0.0057	0.0171	0.1023	0.0003	0.9817	0.9817	55	24.9981	0.856784	0.00488367
35	121	right	femur	Troclea	lateral	CORT	797.899	0.444	1.1026	0.3965	0.0039	0.0401	0.0083	0.0302	0.0261	0.0005	1.0983	1.0983	55	24.9981	0.463588	0.00384778
35	121	right	femur	central	medial	CORT	558.537	0.3108	3.0327	0.2585	0.0028	0.018	0.0055	0.0244	0.0321	0.0003	0.8624	0.8624	55	24.9981	0.568142	0.00312478
35	121	right	femur	central	lateral	CORT	782.075	0.4352	1.5172	0.387	0.0029	0.0815	0.0103	0.0484	0.0196	0.0007	1.1104	1.1104	55	24.9981	0.288235	0.00296882
35	121	right	femur	posterior	medial	CORT	505.415	0.2812	0.9418	0.2546	0.0026	0.0131	0.0049	0.0285	0.06	0.001	0.7976	0.7976	55	24.9981	0.677966	0.00332203
35	121	right	femur	posterior	lateral	CORT	470.671	0.2619	0.7387	0.2326	0.0022	0.0231	0.0059	0.054	0.0485	0.0007	0.8114	0.8114	55	24.9981	0.473171	0.00279171
35	121	right	femur	shaft		CORT	1211.71	0.6743	1.5394	0.6675	0.0065	0.0291	0.0113	0.0458	0.0895	0.0015	1.2201	1.2201	55	24.9981	0.661493	0.00747487
35	121	right	tibia	shaft		CORT	1442.5	0.8027	1.671	0.8376	0.0069	0.0785	0.0184	0.0413	0.0295	0.0003	0.8402	0.8402	55	24.9981	0.416667	0.00766667
35	121	left	patella			CORT	2760.28	1.536	13.0254	0.7408	0.0156	0.0672	0.0245	0.011	0.096	0.0006	0.9485	0.9485	55	24.9981	0.897196	0.0219813
35	121	left	tibia		medial	CORT	549.178	0.3056	1.2273	0.2376	0.003	0.0004	0.0041	0.0218	0.1647	0.0004	0.9309	0.9309	55	24.9981	0.88311	0.00362075
35	121	left	tibia		lateral	CORT	862.852	0.4801	1.8933	0.4365	0.0051	-0.0102	0.0068	0.0091	0.2913	0.0004	0.6572	0.6572	55	24.9981	0.969707	0.00659401
35	121	left	tibia		medial	trae	374.701	0.2085	0.8747	0.1831	0.0019	0.0101	0.0033	0.0124	0.0237	0.0003	0.7314	0.7314	55	24.9981	0.65651	0.00216648
35	121	left	tibia		lateral	trae	518.76	0.2887	2.2634	0.2482	0.0027	0.0136	0.0041	0.0152	0.0285	0.0003	1.0355	1.0355	55	24.9981	0.652174	0.00267391
35	121	left	femur		medial	trae	557.88	0.3104	1.3981	0.1785	0.0027	0.0198	0.0053	0.0404	0.0466	0.0005	1.1188	1.1188	55	24.9981	0.535632	0.00283885
35	121	left	femur		lateral	trae	520.405	0.2896	1.1997	0.1692	0.0026	0.016	0.0053	0.0318	0.0438	0.0004	0.8173	0.8173	55	24.9981	0.579365	0.00307063
35	121	left	femur	Troclea	medial	CORT	1661.04	0.9243	5.1483	0.7324	0.0076	0.1185	0.0192	0.0291	0.0202	0.0003	0.9177	0.9177	55	24.9981	0.409736	0.00786694
35	121	left	femur	Troclea	lateral	CORT	1237.95	0.6889	1.2256	0.6744	0.0056	0.0875	0.0146	0.0282	0.0204	0.0003	0.801	0.801	55	24.9981	0.419753	0.0061284
35	121	left	femur	central	medial	CORT	1102.33	0.6134	5.9818	0.4232	0.0061	0.0158	0.0099	0.017	0.0581	0.0003	0.7815	0.7815	55	24.9981	0.773635	0.00765899
35	121	left	femur	central	lateral	CORT	828.179	0.4608	1.1583	0.4581	0.0043	0.0138	0.0068	0.022	0.0653	0.0003	0.985	0.985	55	24.9981	0.747995	0.00508637
35	121	left	femur	posterior	medial	CORT	432.194	0.2405	1.0904	0.1934	0.0017	0.0398	0.007	0.054	0.0214	0.0003	0.6353	0.6353	55	24.9981	0.28382	0.00198674
35	121	left	femur	posterior	lateral	CORT	487.451	0.2712	0.8297	0.2373	0.0023	0.02	0.0052	0.0376	0.0366	0.001	0.9426	0.9426	55	24.9981	0.493261	0.00256496
35	121	left	femur	shaft		CORT	1300.33	0.7236	1.501	0.7117	0.0072	0.0187	0.0112	0.0432	0.1168	0.0022	1.2435	1.2435	55	24.9981	0.73	0.008176
35	121	left	tibia	shaft		CORT	1196.32	0.6657	1.7826	0.6335	0.0055	0.0775	0.0151	0.0477	0.0293	0.0003	1.0494	1.0494	55	24.9981	0.380519	0.00574584
40	121	right	patella			CORT	3261.73	1.815	8.8172	1.2417	0.0176	0.0027	0.0237	0.0094	0.1615	0.0005	1.0589	1.0589	55	24.9981	0.944997	0.0223964
40	121	right	tibia		medial	CORT	554.102	0.3083	1.0016	0.2823	0.0027	0.0077	0.0041	0.0259	0.1495	0.0003	0.9402	0.9402	55	24.9981	0.852338	0.00349458
40	121	right	tibia		lateral	CORT	897.358	0.4993	1.8048	0.4254	0.0047	-0.0117	0.0055	0.0143	0.2843	0.0003	1.117	1.117	55	24.9981	0.95211	0.0052366
40	121	right	tibia		medial	trae	569.58	0.3169	1.3856	0.2749	0.0025	0.0238	0.0053	0.024	0.0297	0.0003	0.793	0.793	55	24.9981	0.553073	0.00293128
40	121	right	tibia		lateral	trae	833.095	0.4636	3.1681	0.4057	0.0037	0.0411	0.0078	0.0305	0.0269	0.0003	1.1089	1.1089	55	24.9981	0.468641	0.0036554
40	121	right	femur		medial	trae	531.878	0.296	1.1608	0.2254	0.0025	0.0157	0.0045	0.0348	0.0538	0.001	1.12	1.12	55	24.9981	0.607223	0.00273251
40	121	right	femur		lateral	trae	572.169	0.3184	0.9504	0.2849	0.0027	0.0099	0.0052	0.06	0.1149	0.0004	0.8685	0.8685	55	24.9981	0.656947	0.00341612
40	121	right	femur	Troclea	medial	CORT	805.338	0.4481	3.9761	0.3277	0.0041	0.0051	0.0064	0.0181	0.1378	0.0003	0.6412	0.6412	55	24.9981	0.8839	0.00565696
40	121	right	femur	Troclea	lateral	CORT	825.952	0.4596	1.4943	0.4146	0.0036	0.0477	0.009	0.0308	0.0233	0.0005	0.8606	0.8606	55	24.9981	0.430684	0.00387616
40	121	right	femur	central	medial	CORT	591.616	0.3292	2.7235	0.2387	0.0028	0.0196	0.0053	0.0274	0.0388	0.0003	0.9149	0.9149	55	24.9981	0.586103	0.00310634
40	121	right	femur	central	lateral	CORT	838.389	0.4665	1.6805	0.4126	0.003	0.0777	0.0114	0.0528	0.0235	0.0006	0.8305	0.8305	55	24.9981	0.307995	0.00351114
40	121	right	femur	posterior	medial	CORT	536.129	0.2983	0.7537	0.2855	0.0025	0.0169	0.0048	0.0287	0.054	0.001	0.831	0.831	55	24.9981	0.652963	0.00313422
40	121	right	femur	posterior	lateral	CORT	499.374	0.2779	0.7509	0.2485	0.0022	0.0234	0.0055	0.0572	0.0511	0.0007	0.9388	0.9388	55	24.9981	0.471837	0.00259511
40	121	right	femur	shaft		CORT	1319.97	0.7345	1.7292	0.7106	0.0064	0.0312	0.0113	0.0439	0.0839	0.0015	1.1832	1.1832	55	24.9981	0.656495	0.00741839
40	121	right	tibia	shaft		CORT	1538.37	0.856	1.9031	0.8624	0.0068	0.082	0.0181	0.0449	0.035	0.0003	0.9774	0.9774	55	24.9981	0.438048	0.00792866
40	121	left	patella			CORT	2990.05	1.6638	14.209	0.9162	0.0151	0.0843	0.0254	0.0193	0.0916	0.0005	1.0305	1.0305	55	24.9981	0.825969	0.0209796
40	121	left	tibia		medial	CORT	566.035	0.315	1.0898	0.2473	0.0029	0.0046	0.0048	0.0236	0.1287	0.0003	0.65	0.65	55	24.9981	0.845043	0.0040562
40	121	left	tibia		lateral	CORT	932.77	0.519	1.9406	0.4961	0.005	-0.0062	0.0067	0.0098	0.2147	0.0003	0.7711	0.7711	55	24.9981	0.956347	0.00640753
40	121	left	tibia		medial	trae	421.338	0.2345	0.9393	0.2092	0.0019	0.0089	0.0033	0.014	0.0455	0.0003	0.7661	0.7661	55	24.9981	0.764706	0.00252353
40	121	left	tibia		lateral	trae	592.592	0.3297	2.8757	0.2777	0.0028	0.0112	0.0048	0.0136	0.0342	0.0003	0.7483	0.7483	55	24.9981	0.715481	0.00343431
40	121	left	femur		medial	trae	603.562	0.3359	1.449	0.1981	0.0027	0.0206	0.0053	0.0406	0.046	0.0004	1.1607	1.1607	55	24.9981	0.531178	0.00281524
40	121	left	femur		lateral	trae	558.419	0.3107	1.0536	0.175	0.0025	0.0176	0.0048	0.0397	0.0568	0.0004	1.1512	1.1512	55	24.9981	0.588601	0.00282528
40	121	left	femur	Troclea	medial	CORT	1709.35	0.9512	5.0962	0.7577	0.0071	0.1334	0.0175	0.0353	0.0237	0.0003	1.1857	1.1857	55	24.9981	0.401695	0.00702966
40	121	left	femur	Troclea	lateral	CORT	1329.31	0.7397	1.1324	0.738	0.0055	0.0896	0.0146	0.0308	0.0235	0.0003	0.8246	0.8246	55	24.9981	0.432781	0.0063186
40	121	left	femur	central	medial	CORT	1172.02	0.6522	6.1877	0.4354	0.0058	0.0238	0.0085	0.0175	0.0538	0.0003	1.1003	1.1003	55	24.9981	0.754558	0.00641374
40	121	left	femur	central	lateral	CORT	893.024	0.4969	1.2751	0.4777	0.0041	0.019	0.0064	0.0174	0.0394	0.0003	1.0271	1.0271	55	24.9981	0.693662	0.00443944
40	121	left	femur	posterior	medial	CORT	488.802	0.272	0.9994	0.2155	0.0019	0.0359	0.0059	0.0562	0.0298	0.0003	0.9876	0.9876	55	24.9981	0.346512	0.00204442
40	121	left	femur	posterior	lateral	CORT	545.095	0.3033	0.8238	0.2624	0.0024	0.0182	0.0062	0.0631	0.0723	0.001	0.6816	0.6816	55	24.9981	0.533973	0.00331064
40	121	left	femur	shaft		CORT	1416.19	0.788	1.8499	0.7871	0.0071	0.0215	0.0113	0.0399	0.1031	0.0022	1.2031	1.2031	55	24.9981	0.720979	0.00814706
40	121	left	tibia	shaft		CORT	1238.84	0.6894	1.7687	0.6619	0.0052	0.084	0.0146	0.0483	0.0291	0.0003	1.1835	1.1835	55	24.9981	0.375969	0.00548915
45	121	right	patella			CORT	3419.29	1.9027	8.5065	1.2919	0.0174	0.0106	0.0236	0.0092	0.1697	0.0004	1.0537	1.0537	55	24.9981	0.948575	0.0223864
45	121	right	tibia		medial	CORT	614.12	0.3417	1.375	0.309	0.0028	0.004	0.004	0.0229	0.1786	0.0004	0.8973	0.8973	55	24.9981	0.886352	0.00354541
45	121	right	tibia		lateral	CORT	931.773	0.5185	1.7386	0.4452	0.0047	-0.0097	0.0063	0.0093	0.3221	0.0004	0.657	0.657	55	24.9981	0.971937	0.0061232
45	121	right	tibia		medial	trae	604.42	0.3363	1.0389	0.2838	0.0025	0.0227	0.0053	0.0236	0.031	0.0003	0.7683	0.7683	55	24.9981	0.567766	0.00300916
45	121	right	tibia		lateral	trae	850.737	0.4734	2.9503	0.4114	0.0036	0.0444	0.0078	0.0309	0.0268	0.0003	1.0981	1.0981	55	24.9981	0.464471	0.00362288
45	121	right	femur		medial	trae	552.465	0.3074	1.0492	0.2343	0.0024	0.0182	0.0053	0.026	0.0348	0.001	0.7381	0.7381	55	24.9981	0.572368	0.00303355
45	121	right	femur		lateral	trae	567.674	0.3159	1.0386	0.2674	0.0026	0.013	0.0044	0.048	0.0909	0.0005	1.1606	1.1606	55	24.9981	0.654428	0.00287948
45	121	right	femur	Troclea	medial	CORT	833.173	0.4636	3.9936	0.3439	0.004	0.01	0.0065	0.0182	0.1204	0.0003	0.6738	0.6738	55	24.9981	0.868687	0.00564646
45	121	right	femur	Troclea	lateral	CORT	840.872	0.4679	1.4771	0.4198	0.0035	0.0511	0.0095	0.0311	0.0222	0.0004	0.7618	0.7618	55	24.9981	0.41651	0.00395685
45	121	right	femur	central	medial	CORT	644.86	0.3588	3.0772	0.2671	0.0029	0.0158	0.0053	0.0289	0.0487	0.0003	0.94	0.94	55	24.9981	0.627577	0.00332616
45	121	right	femur	central	lateral	CORT	855.381	0.476	1.6785	0.4178	0.003	0.0781	0.0116	0.0507	0.0222	0.0008	0.8144	0.8144	55	24.9981	0.304527	0.00353251
45	121	right	femur	posterior	medial	CORT	538.965	0.2999	0.9104	0.2763	0.0024	0.0182	0.0048	0.0214	0.0353	0.0009	0.8393	0.8393	55	24.9981	0.622575	0.00298836
45	121	right	femur	posterior	lateral	CORT	513.394	0.2857	0.8191	0.2542	0.0021	0.0241	0.0055	0.0578	0.0515	0.0007	0.9518	0.9518	55	24.9981	0.47118	0.00259149
45	121	right	femur	shaft		CORT	1378.81	0.7672	1.9723	0.7481	0.0063	0.0354	0.0114	0.0334	0.0642	0.0017	1.1066	1.1066	55	24.9981	0.657787	0.00749877
45	121	right	tibia	shaft		CORT	1593	0.8864	2.2675	0.8934	0.0067	0.0846	0.0181	0.0434	0.0339	0.0003	1.0023	1.0023	55	24.9981	0.438551	0.00793777
45	121	left	patella			CORT	3171.28	1.7647	15.1761	0.9529	0.015	0.0861	0.0226	0.0239	0.1047	0.0004	1.303	1.303	55	24.9981	0.814152	0.0183998
45	121	left	tibia		medial	CORT	628.71	0.3498	1.2648	0.2832	0.003	0.002	0.0048	0.0262	0.1654	0.0004	0.6161	0.6161	55	24.9981	0.863257	0.00414363
45	121	left	tibia		lateral	CORT	991.027	0.5515	1.9926	0.5181	0.0049	-0.0041	0.0065	0.0091	0.2763	0.0004	0.7825	0.7825	55	24.9981	0.968115	0.00629275
45	121	left	tibia		medial	trae	434.391	0.2417	0.8088	0.2151	0.0019	0.0089	0.0034	0.0143	0.0387	0.0003	0.7207	0.7207	55	24.9981	0.730189	0.00248264
45	121	left	tibia		lateral	trae	601.23	0.3346	3.1951	0.2862	0.0027	0.0131	0.0048	0.0135	0.0301	0.0003	0.7246	0.7246	55	24.9981	0.690367	0.00331376
45	121	left	femur		medial	trae	632.261	0.3518	1.4003	0.2051	0.0027	0.02	0.0053	0.0434	0.0522	0.0004	1.1662	1.1662	55	24.9981	0.546025	0.00289393
45	121	left	femur		lateral	trae	590.981	0.3289	1.2403	0.19	0.0025	0.0193	0.0053	0.0318	0.0423	0.0004	0.865	0.865	55	24.9981	0.57085	0.00302551
45	121	left	femur	Troclea	medial	CORT	1682.33	0.9361	5.067	0.7523	0.0066	0.1491	0.0178	0.0377	0.0222	0.0003	1.195	1.195	55	24.9981	0.370618	0.00659699
45	121	left	femur	Troclea	lateral	CORT	1362.71	0.7583	1.0943	0.7608	0.0055	0.092	0.0126	0.0314	0.0231	0.0003	1.0962	1.0962	55	24.9981	0.423853	0.00534055
45	121	left	femur	central	medial	CORT	1199.12	0.6673	6.0091	0.4534	0.0056	0.0294	0.0086	0.0187	0.0486	0.0003	1.1274	1.1274	55	24.9981	0.72214	0.0062104
45	121	left	femur	central	lateral	CORT	924.803	0.5146	1.2451	0.5186	0.004	0.0217	0.0073	0.0182	0.037	0.0003	0.8155	0.8155	55	24.9981	0.67029	0.00489312
45	121	left	femur	posterior	medial	CORT	519.918	0.2893	0.9053	0.2362	0.002	0.0331	0.006	0.0616	0.0355	0.0003	1.0059	1.0059	55	24.9981	0.365602	0.00219361
45	121	left	femur	posterior	lateral	CORT	541.372	0.3012	0.8124	0.2572	0.0023	0.0202	0.0051	0.0422	0.0485	0.001	1.0077	1.0077	55	24.9981	0.53473	0.00272712
45	121	left	femur	shaft		CORT	1465.8	0.8156	2.4245	0.8124	0.0069	0.0282	0.0115	0.0291	0.0746	0.0024	1.1266	1.1266	55	24.9981	0.719383	0.0082729
45	121	left	tibia	shaft		CORT	1315.32	0.7319	2.1585	0.7131	0.0053	0.082	0.0149	0.0508	0.0328	0.0003	1.1895	1.1895	55	24.9981	0.392344	0.00584593
50	121	right	patella			CORT	3664.1	2.0389	8.7352	1.4859	0.0171	0.019	0.0223	0.0092	0.0986	0.0009	1.1446	1.1446	55	24.9981	0.914657	0.0203968
50	121	right	tibia		medial	CORT	629.437	0.3503	1.1455	0.3104	0.0028	0.0055	0.0045	0.0178	0.1212	0.0003	0.6634	0.6634	55	24.9981	0.871942	0.00392374
50	121	right	tibia		lateral	CORT	971.702	0.5407	1.8291	0.471	0.0045	-0.0046	0.0054	0.0123	0.2416	0.0003	1.1372	1.1372	55	24.9981	0.951556	0.0051384
50	121	right	tibia		medial	trae	576.591	0.3208	1.2209	0.2665	0.0023	0.0295	0.0057	0.0229	0.0209	0.0003	0.6757	0.6757	55	24.9981	0.477169	0.00271986
50	121	right	tibia		lateral	trae	871.71	0.4851	2.9815	0.4037	0.0034	0.0504	0.0077	0.0278	0.0199	0.0003	1.146	1.146	55	24.9981	0.417191	0.00321237
50	121	right	femur		medial	trae	583.279	0.3246	1.0514	0.2562	0.0023	0.0216	0.0047	0.0272	0.0341	0.001	1.115	1.115	55	24.9981	0.556281	0.00261452
50	121	right	femur		lateral	trae	615.264	0.3424	1.0509	0.3073	0.0025	0.0144	0.0048	0.0386	0.0709	0.0005	1.0838	1.0838	55	24.9981	0.647489	0.00310795
50	121	right	femur	Troclea	medial	CORT	867.309	0.4826	4.1511	0.3439	0.0038	0.0161	0.0066	0.0185	0.0572	0.0003	0.7385	0.7385	55	24.9981	0.755614	0.00498705
50	121	right	femur	Troclea	lateral	CORT	864.134	0.4808	1.2434	0.4185	0.0034	0.057	0.0095	0.0291	0.0169	0.0004	0.7509	0.7509	55	24.9981	0.367391	0.00349022
50	121	right	femur	central	medial	CORT	663.162	0.369	3.4589	0.2996	0.0028	0.0188	0.0057	0.0244	0.0372	0.0003	0.7545	0.7545	55	24.9981	0.603896	0.00344221
50	121	right	femur	central	lateral	CORT	841.36	0.4682	1.3947	0.4292	0.0029	0.0816	0.011	0.0447	0.0169	0.0008	0.9482	0.9482	55	24.9981	0.274351	0.00301786
50	121	right	femur	posterior	medial	CORT	580.305	0.3229	0.8756	0.293	0.0023	0.0209	0.0048	0.0216	0.0313	0.0009	0.8144	0.8144	55	24.9981	0.591682	0.00284008
50	121	right	femur	posterior	lateral	CORT	546.792	0.3043	0.9799	0.2699	0.0021	0.0241	0.0055	0.0562	0.0498	0.0007	0.9632	0.9632	55	24.9981	0.469811	0.00258396
50	121	right	femur	shaft		CORT	1468.49	0.8171	2.0388	0.7979	0.0062	0.0382	0.0114	0.0272	0.0507	0.0017	1.067	1.067	55	24.9981	0.650834	0.00741951
50	121	right	tibia	shaft		CORT	1634.34	0.9094	2.2558	0.9216	0.0064	0.0959	0.0189	0.0439	0.0319	0.0003	0.8042	0.8042	55	24.9981	0.420844	0.00795396
50	121	left	patella			CORT	3323.83	1.8495	14.6677	1.0187	0.0146	0.1001	0.0264	0.0197	0.0591	0.0007	0.8972	0.8972	55	24.9981	0.75	0.0198
50	121	left	tibia		medial	CORT	661.293	0.368	1.6699	0.2891	0.0029	0.0031	0.0044	0.014	0.1087	0.0003	0.7985	0.7985	55	24.9981	0.885901	0.00389796
50	121	left	tibia		lateral	CORT	1083.4	0.6029	2.4317	0.5409	0.0049	-0.0042	0.006	0.0145	0.2016	0.0003	1.1521	1.1521	55	24.9981	0.932901	0.00559741
50	121	left	tibia		medial	trae	456.847	0.2542	0.8945	0.2192	0.0019	0.0102	0.0035	0.0127	0.0358	0.0003	0.6178	0.6178	55	24.9981	0.738144	0.00258351
50	121	left	tibia		lateral	trae	645.11	0.359	3.2274	0.3094	0.0027	0.0148	0.0048	0.0135	0.029	0.0003	0.7539	0.7539	55	24.9981	0.682353	0.00327529
50	121	left	femur		medial	trae	657.127	0.3657	1.9206	0.2201	0.0027	0.0202	0.0068	0.0501	0.0595	0.0003	0.6655	0.6655	55	24.9981	0.542883	0.00369161
50	121	left	femur		lateral	trae	616.578	0.3431	1.5099	0.2176	0.0025	0.0198	0.0056	0.0345	0.0472	0.0003	0.7834	0.7834	55	24.9981	0.577723	0.00323525
50	121	left	femur	Troclea	medial	CORT	1722.26	0.9584	5.7768	0.781	0.006	0.1686	0.0185	0.0371	0.017	0.0003	1.2072	1.2072	55	24.9981	0.314233	0.00581331
50	121	left	femur	Troclea	lateral	CORT	1405.73	0.7822	1.2701	0.7633	0.0053	0.0977	0.0141	0.0282	0.0169	0.0003	0.8941	0.8941	55	24.9981	0.374723	0.00528359
50	121	left	femur	central	medial	CORT	1240.41	0.6902	6.7289	0.463	0.0053	0.041	0.0091	0.0186	0.0335	0.0003	1.12	1.12	55	24.9981	0.642994	0.00585125
50	121	left	femur	central	lateral	CORT	907.109	0.5048	1.38	0.4941	0.0039	0.0271	0.0067	0.0189	0.032	0.0003	1.0846	1.0846	55	24.9981	0.628684	0.00421218
50	121	left	femur	posterior	medial	CORT	498.001	0.2771	0.9596	0.2269	0.0018	0.0387	0.0058	0.0498	0.0244	0.0003	1.0394	1.0394	55	24.9981	0.328841	0.00190728
50	121	left	femur	posterior	lateral	CORT	581.987	0.3238	0.9487	0.2896	0.0023	0.0193	0.0051	0.0392	0.0468	0.001	1.0061	1.0061	55	24.9981	0.544186	0.00277535
50	121	left	femur	shaft		CORT	1549.59	0.8623	2.0878	0.8589	0.0067	0.0344	0.0122	0.0173	0.0383	0.0025	0.8234	0.8234	55	24.9981	0.688849	0.00840396
50	121	left	tibia	shaft		CORT	1368.7	0.7616	2.4175	0.7226	0.0052	0.0862	0.0151	0.0472	0.0296	0.0003	1.0477	1.0477	55	24.9981	0.385417	0.00581979
55	121	right	patella			CORT	3966.34	2.2071	10.434	1.6261	0.0175	0.0044	0.0213	0.0094	0.1414	0.0006	1.3061	1.3061	55	24.9981	0.937666	0.0199723
55	121	right	tibia		medial	CORT	686.266	0.3819	1.1243	0.3415	0.0028	0.003	0.0045	0.0133	0.1129	0.0003	0.6694	0.6694	55	24.9981	0.894612	0.00402575
55	121	right	tibia		lateral	CORT	1020.41	0.5678	2.1983	0.5071	0.0045	-0.0037	0.0057	0.0142	0.2	0.0003	1.1381	1.1381	55	24.9981	0.933707	0.00532213
55	121	right	tibia		medial	trae	620.945	0.3455	1.5377	0.3016	0.0024	0.028	0.0058	0.0274	0.0306	0.0003	0.6885	0.6885	55	24.9981	0.527586	0.00306
55	121	right	tibia		lateral	trae	899.061	0.5003	2.9036	0.4242	0.0034	0.0509	0.0079	0.0336	0.0291	0.0003	1.1532	1.1532	55	24.9981	0.464115	0.00366651
55	121	right	femur		medial	trae	606.597	0.3375	1.1527	0.2674	0.0024	0.0204	0.0054	0.0276	0.0382	0.001	0.7504	0.7504	55	24.9981	0.580547	0.00313495
55	121	right	femur		lateral	trae	642.671	0.3576	1.1786	0.318	0.0026	0.0139	0.0046	0.0374	0.0726	0.0005	1.1333	1.1333	55	24.9981	0.66	0.003036
55	121	right	femur	Troclea	medial	CORT	933.16	0.5193	4.6931	0.3903	0.0039	0.0132	0.0065	0.0199	0.1139	0.0003	0.6778	0.6778	55	24.9981	0.851271	0.00553326
55	121	right	femur	Troclea	lateral	CORT	963.793	0.5363	1.6454	0.4699	0.0035	0.0533	0.0079	0.0317	0.023	0.0005	1.1535	1.1535	55	24.9981	0.420475	0.00332176
55	121	right	femur	central	medial	CORT	711.992	0.3962	3.4928	0.3213	0.0028	0.0175	0.0053	0.03	0.0494	0.0003	0.9528	0.9528	55	24.9981	0.622166	0.00329748
55	121	right	femur	central	lateral	CORT	912.022	0.5075	1.6465	0.4553	0.003	0.0744	0.0097	0.0502	0.0232	0.0009	1.1863	1.1863	55	24.9981	0.316076	0.00306594
55	121	right	femur	posterior	medial	CORT	627.076	0.3489	0.8931	0.3086	0.0024	0.0184	0.0048	0.0235	0.0397	0.0009	0.8326	0.8326	55	24.9981	0.628165	0.00301519
55	121	right	femur	posterior	lateral	CORT	574.216	0.3195	1.0141	0.283	0.0021	0.0249	0.0054	0.055	0.048	0.0007	0.9629	0.9629	55	24.9981	0.466019	0.0025165
55	121	right	femur	shaft		CORT	1520.16	0.8459	1.678	0.8386	0.0062	0.0388	0.0114	0.0256	0.0482	0.0018	1.0583	1.0583	55	24.9981	0.653117	0.00744553
55	121	right	tibia	shaft		CORT	1730.03	0.9627	2.5828	0.9567	0.0065	0.0919	0.0173	0.0462	0.0351	0.0003	1.1183	1.1183	55	24.9981	0.431734	0.007469
55	121	left	patella			CORT	3531.01	1.9648	16.314	1.0571	0.0147	0.0961	0.0232	0.0252	0.0786	0.0005	1.3229	1.3229	55	24.9981	0.757225	0.0175676
55	121	left	tibia		medial	CORT	735.585	0.4093	1.5347	0.3305	0.003	-0.0004	0.0044	0.0253	0.1461	0.0003	0.9771	0.9771	55	24.9981	0.852392	0.00375053
55	121	left	tibia		lateral	CORT	1170.59	0.6514	2.5911	0.5773	0.005	-0.0073	0.0062	0.0136	0.1975	0.0003	1.1454	1.1454	55	24.9981	0.935576	0.00580057
55	121	left	tibia		medial	trae	475.761	0.2647	0.9173	0.2279	0.0019	0.0111	0.0033	0.0169	0.0442	0.0003	0.8205	0.8205	55	24.9981	0.723404	0.00238723
55	121	left	tibia		lateral	trae	662.535	0.3687	3.5974	0.3094	0.0027	0.0156	0.0049	0.0166	0.0383	0.0003	0.7634	0.7634	55	24.9981	0.697632	0.0034184
55	121	left	femur		medial	trae	700.672	0.3899	1.8736	0.238	0.0027	0.0192	0.0068	0.0529	0.0639	0.0003	0.7675	0.7675	55	24.9981	0.547089	0.00372021
55	121	left	femur		lateral	trae	634.728	0.3532	1.4401	0.217	0.0025	0.0205	0.0054	0.0326	0.0441	0.0004	0.8847	0.8847	55	24.9981	0.574967	0.00310482
55	121	left	femur	Troclea	medial	CORT	1622.11	0.9026	5.0078	0.7335	0.0055	0.1879	0.0185	0.0449	0.0226	0.0003	1.2325	1.2325	55	24.9981	0.334815	0.00619407
55	121	left	femur	Troclea	lateral	CORT	1407.6	0.7833	1.3867	0.765	0.0052	0.1031	0.0141	0.032	0.0227	0.0003	0.925	0.925	55	24.9981	0.414991	0.00585137
55	121	left	femur	central	medial	CORT	1295.72	0.721	6.439	0.473	0.0053	0.0413	0.0104	0.0196	0.0386	0.0003	0.7792	0.7792	55	24.9981	0.66323	0.00689759
55	121	left	femur	central	lateral	CORT	977.854	0.5441	1.341	0.5239	0.0039	0.0252	0.0078	0.0197	0.0386	0.0003	0.7156	0.7156	55	24.9981	0.662093	0.00516432
55	121	left	femur	posterior	medial	CORT	575.461	0.3202	1.1315	0.2736	0.002	0.0313	0.0075	0.0788	0.0454	0.0003	0.7222	0.7222	55	24.9981	0.365539	0.00274155
55	121	left	femur	posterior	lateral	CORT	623.286	0.3468	0.9393	0.3116	0.0024	0.018	0.0063	0.0691	0.0763	0.001	0.7632	0.7632	55	24.9981	0.524759	0.00330598
55	121	left	femur	shaft		CORT	1594.43	0.8872	2.1198	0.8647	0.0066	0.0409	0.0123	0.0169	0.0327	0.0024	0.8145	0.8145	55	24.9981	0.659274	0.00810907
55	121	left	tibia	shaft		CORT	1410.75	0.785	2.3082	0.7445	0.0052	0.0848	0.0153	0.0503	0.0326	0.0003	1.0712	1.0712	55	24.9981	0.393245	0.00601665
60	121	right	patella			CORT	4353.42	2.4225	10.1444	1.8837	0.0181	-0.0196	0.0214	0.0105	0.2262	0.0003	1.2953	1.2953	55	24.9981	0.95564	0.0204507
60	121	right	tibia		medial	CORT	759.703	0.4227	1.3377	0.3828	0.003	-0.002	0.0041	0.0116	0.1938	0.0003	0.7868	0.7868	55	24.9981	0.943525	0.00386845
60	121	right	tibia		lateral	CORT	1155.81	0.6431	2.2016	0.5681	0.0046	-0.0093	0.0056	0.0148	0.2989	0.0003	1.1368	1.1368	55	24.9981	0.952821	0.0053358
60	121	right	tibia		medial	trae	730.598	0.4065	1.843	0.36	0.0025	0.0215	0.0048	0.0343	0.0484	0.0003	1.1404	1.1404	55	24.9981	0.585248	0.00280919
60	121	right	tibia		lateral	trae	988.034	0.5498	2.9915	0.4712	0.0035	0.047	0.0095	0.0412	0.0377	0.0003	0.7848	0.7848	55	24.9981	0.47782	0.00453929
60	121	right	femur		medial	trae	687.864	0.3828	1.1925	0.3024	0.0025	0.0156	0.0049	0.0406	0.0626	0.001	1.1229	1.1229	55	24.9981	0.606589	0.00297229
60	121	right	femur		lateral	trae	711.814	0.3961	1.1583	0.3432	0.0027	0.0096	0.0053	0.0503	0.0993	0.0005	0.855	0.855	55	24.9981	0.66377	0.00351798
60	121	right	femur	Troclea	medial	CORT	1009.41	0.5617	5.4145	0.431	0.0039	0.0094	0.0067	0.0284	0.1422	0.0003	0.7106	0.7106	55	24.9981	0.833529	0.00558464
60	121	right	femur	Troclea	lateral	CORT	1054.29	0.5867	1.6952	0.5231	0.0036	0.046	0.01	0.0414	0.0376	0.0003	0.7889	0.7889	55	24.9981	0.475949	0.00475949
60	121	right	femur	central	medial	CORT	817.297	0.4548	4.8945	0.3628	0.003	0.0095	0.0057	0.0424	0.0818	0.0003	0.9616	0.9616	55	24.9981	0.658615	0.00375411
60	121	right	femur	central	lateral	CORT	1032.36	0.5745	1.8967	0.5329	0.0033	0.0628	0.0117	0.0609	0.0341	0.0008	0.945	0.945	55	24.9981	0.358947	0.00419968
60	121	right	femur	posterior	medial	CORT	678.459	0.3775	1.0867	0.3303	0.0025	0.0155	0.0051	0.0335	0.062	0.0009	0.8442	0.8442	55	24.9981	0.649215	0.00331099
60	121	right	femur	posterior	lateral	CORT	675.34	0.3758	1.0536	0.3279	0.0024	0.0154	0.0062	0.078	0.075	0.0006	0.8584	0.8584	55	24.9981	0.490196	0.00303922
60	121	right	femur	shaft		CORT	1619.18	0.901	2.1245	0.8928	0.0062	0.0382	0.011	0.0297	0.0561	0.0017	1.2574	1.2574	55	24.9981	0.653846	0.00719231
60	121	right	tibia	shaft		CORT	1847.42	1.028	2.7806	1.0489	0.0066	0.0879	0.0172	0.0501	0.0399	0.0003	1.0547	1.0547	55	24.9981	0.443333	0.00762533
60	121	left	patella			CORT	3672.62	2.0436	15.0091	1.1164	0.0146	0.1004	0.0239	0.0382	0.1196	0.0003	1.3097	1.3097	55	24.9981	0.757921	0.0181143
60	121	left	tibia		medial	CORT	813.35	0.4526	1.4824	0.3684	0.0032	-0.0074	0.0042	0.0237	0.2647	0.0003	0.9872	0.9872	55	24.9981	0.917822	0.00385485
60	121	left	tibia		lateral	CORT	1275.93	0.71	2.6404	0.6427	0.0052	-0.0131	0.0069	0.0093	0.3847	0.0003	0.7129	0.7129	55	24.9981	0.976396	0.00673713
60	121	left	tibia		medial	trae	517.456	0.2879	1.111	0.2571	0.0019	0.009	0.0036	0.0172	0.0555	0.0003	0.6509	0.6509	55	24.9981	0.763411	0.00274828
60	121	left	tibia		lateral	trae	744.033	0.414	4.7231	0.3497	0.0028	0.0102	0.0048	0.0187	0.0566	0.0003	0.7876	0.7876	55	24.9981	0.75166	0.00360797
60	121	left	femur		medial	trae	728.307	0.4053	1.8953	0.2677	0.0027	0.0195	0.0057	0.0458	0.0581	0.0003	1.1588	1.1588	55	24.9981	0.559192	0.00318739
60	121	left	femur		lateral	trae	678.5	0.3776	1.353	0.2482	0.0025	0.0197	0.0056	0.0371	0.0511	0.0003	0.8541	0.8541	55	24.9981	0.579365	0.00324444
60	121	left	femur	Troclea	medial	CORT	1796.98	0.9999	5.18	0.8576	0.0055	0.1872	0.0202	0.057	0.0328	0.0003	1.2687	1.2687	55	24.9981	0.365256	0.00737817
60	121	left	femur	Troclea	lateral	CORT	1529.38	0.851	1.2965	0.8295	0.0052	0.0999	0.0152	0.0415	0.0328	0.0003	0.9439	0.9439	55	24.9981	0.441454	0.00671009
60	121	left	femur	central	medial	CORT	1432.69	0.7972	6.9745	0.546	0.0054	0.0357	0.0108	0.0284	0.0633	0.0003	0.8031	0.8031	55	24.9981	0.690294	0.00745518
60	121	left	femur	central	lateral	CORT	1069.75	0.5953	1.427	0.6088	0.0041	0.0202	0.0075	0.041	0.0748	0.0003	1.1482	1.1482	55	24.9981	0.645941	0.00484456
60	121	left	femur	posterior	medial	CORT	617.394	0.3435	1.3333	0.2779	0.0021	0.0262	0.0064	0.0715	0.0476	0.0003	1.0435	1.0435	55	24.9981	0.399664	0.00255785
60	121	left	femur	posterior	lateral	CORT	683.417	0.3803	1.242	0.3197	0.0025	0.0137	0.0065	0.0792	0.0897	0.001	0.7227	0.7227	55	24.9981	0.531083	0.00345204
60	121	left	femur	shaft		CORT	1740.2	0.9683	1.9356	0.9738	0.0067	0.037	0.0121	0.0201	0.0458	0.0024	1.017	1.017	55	24.9981	0.694992	0.00840941
60	121	left	tibia	shaft		CORT	1478.74	0.8228	3.0162	0.7523	0.0052	0.0848	0.0153	0.0536	0.0356	0.0003	1.0088	1.0088	55	24.9981	0.399103	0.00610628
65	121	right	patella			CORT	4604.12	2.562	10.0183	2.0379	0.0185	-0.0374	0.0216	0.0142	0.2924	0.0005	1.3131	1.3131	55	24.9981	0.953686	0.0205996
65	121	right	tibia		medial	CORT	828.258	0.4609	1.2136	0.4235	0.0031	-0.0059	0.0041	0.0278	0.2768	0.0003	0.9557	0.9557	55	24.9981	0.908733	0.0037258
65	121	right	tibia		lateral	CORT	1237.69	0.6887	2.6429	0.6124	0.0048	-0.0154	0.0063	0.0122	0.263	0.0004	0.836	0.836	55	24.9981	0.955669	0.00602071
65	121	right	tibia		medial	trae	771.117	0.4291	1.7926	0.3812	0.0027	0.016	0.0051	0.0393	0.0627	0.0003	1.0973	1.0973	55	24.9981	0.614706	0.003135
65	121	right	tibia		lateral	trae	1062.1	0.591	4.4719	0.513	0.0036	0.0417	0.009	0.0383	0.0377	0.0003	0.827	0.827	55	24.9981	0.496053	0.00446447
65	121	right	femur		medial	trae	746.703	0.4155	1.3519	0.3367	0.0026	0.0108	0.005	0.0513	0.0826	0.001	1.146	1.146	55	24.9981	0.616878	0.00308439
65	121	right	femur		lateral	trae	738.934	0.4112	1.5478	0.3714	0.0027	0.0081	0.0049	0.0551	0.1086	0.0005	1.1333	1.1333	55	24.9981	0.663409	0.0032507
65	121	right	femur	Troclea	medial	CORT	1076.45	0.599	5.8238	0.4368	0.004	0.0055	0.0058	0.027	0.1347	0.0003	1.0795	1.0795	55	24.9981	0.833024	0.00483154
65	121	right	femur	Troclea	lateral	CORT	1064.56	0.5924	1.6062	0.5425	0.0037	0.043	0.0087	0.0435	0.0421	0.0005	1.1734	1.1734	55	24.9981	0.491822	0.00427886
65	121	right	femur	central	medial	CORT	853.597	0.475	5.2482	0.3767	0.0031	0.0053	0.0056	0.0461	0.0975	0.0003	0.9619	0.9619	55	24.9981	0.678969	0.00380223
65	121	right	femur	central	lateral	CORT	1058.32	0.5889	1.9556	0.5342	0.0034	0.0592	0.0124	0.073	0.0423	0.0006	0.8454	0.8454	55	24.9981	0.366869	0.00454918
65	121	right	femur	posterior	medial	CORT	793.997	0.4418	1.1805	0.4029	0.0027	0.0058	0.0051	0.0517	0.1144	0.001	0.8524	0.8524	55	24.9981	0.688742	0.00351258
65	121	right	femur	posterior	lateral	CORT	717.494	0.3992	1.1591	0.3575	0.0025	0.0108	0.0063	0.0885	0.0889	0.0006	0.87	0.87	55	24.9981	0.501127	0.0031571
65	121	right	femur	shaft		CORT	1708.77	0.9508	2.3499	0.9359	0.0062	0.036	0.0127	0.0348	0.0651	0.0015	0.8011	0.8011	55	24.9981	0.651652	0.00827598
65	121	right	tibia	shaft		CORT	1907.97	1.0617	2.356	1.0842	0.0066	0.0874	0.0193	0.0552	0.0441	0.0003	0.9472	0.9472	55	24.9981	0.444109	0.0085713
65	121	left	patella			CORT	3889.27	2.1642	15.3132	1.209	0.0147	0.0951	0.0274	0.0432	0.1165	0.0003	1.0988	1.0988	55	24.9981	0.729493	0.0199881
65	121	left	tibia		medial	CORT	886.021	0.493	1.8814	0.4126	0.0033	-0.0125	0.0045	0.013	0.3806	0.0003	0.6637	0.6637	55	24.9981	0.966972	0.00435137
65	121	left	tibia		lateral	CORT	1346.36	0.7492	2.7149	0.6747	0.0053	-0.0175	0.0071	0.0134	0.3847	0.0003	0.7287	0.7287	55	24.9981	0.96634	0.00686101
65	121	left	tibia		medial	trae	558.298	0.3107	1.1354	0.2749	0.002	0.0066	0.0036	0.0233	0.0825	0.0003	0.6066	0.6066	55	24.9981	0.779773	0.00280718
65	121	left	tibia		lateral	trae	761.768	0.4239	4.6753	0.355	0.0028	0.0105	0.0051	0.0235	0.0648	0.0003	0.7395	0.7395	55	24.9981	0.733862	0.0037427
65	121	left	femur		medial	trae	784.698	0.4366	1.9451	0.2958	0.0028	0.0167	0.0057	0.0517	0.0695	0.0004	1.1766	1.1766	55	24.9981	0.573432	0.00326856
65	121	left	femur		lateral	trae	715.849	0.3983	1.5976	0.2651	0.0025	0.0176	0.0052	0.0507	0.0699	0.0004	1.1642	1.1642	55	24.9981	0.579602	0.00301393
65	121	left	femur	Troclea	medial	CORT	1826.07	1.0161	5.0854	0.8572	0.0055	0.189	0.021	0.0712	0.0413	0.0003	1.2656	1.2656	55	24.9981	0.367111	0.00770933
65	121	left	femur	Troclea	lateral	CORT	1567.92	0.8725	1.4496	0.8868	0.0052	0.1011	0.0142	0.0502	0.0413	0.0003	1.2074	1.2074	55	24.9981	0.451366	0.0064094
65	121	left	femur	central	medial	CORT	1518.28	0.8448	6.6365	0.5595	0.0055	0.0316	0.0106	0.0256	0.0605	0.0003	0.7959	0.7959	55	24.9981	0.702671	0.00744832
65	121	left	femur	central	lateral	CORT	1141.86	0.6354	1.5166	0.6566	0.0042	0.0154	0.0072	0.0387	0.0841	0.0003	1.1166	1.1166	55	24.9981	0.684853	0.00493094
65	121	left	femur	posterior	medial	CORT	664.337	0.3697	1.2809	0.2983	0.0022	0.0224	0.0076	0.0906	0.058	0.0003	0.7361	0.7361	55	24.9981	0.39031	0.00296635
65	121	left	femur	posterior	lateral	CORT	692.936	0.3856	1.3491	0.325	0.0025	0.0121	0.0065	0.0868	0.0977	0.001	0.7246	0.7246	55	24.9981	0.529539	0.00344201
65	121	left	femur	shaft		CORT	1800.75	1.002	2.2542	0.9796	0.0067	0.0352	0.0126	0.0237	0.055	0.0022	0.8151	0.8151	55	24.9981	0.698856	0.00880559
65	121	left	tibia	shaft		CORT	1535.45	0.8544	2.8571	0.791	0.0052	0.0832	0.0149	0.0567	0.0383	0.0003	1.1822	1.1822	55	24.9981	0.403158	0.00600705
70	121	right	patella			CORT	4852.92	2.7004	10.51	2.1205	0.0188	-0.051	0.0237	0.0105	0.2211	0.0007	1.1982	1.1982	55	24.9981	0.954663	0.0226255
70	121	right	tibia		medial	CORT	880.366	0.4899	1.3227	0.4511	0.0032	-0.0107	0.004	0.0244	0.3682	0.0005	0.9524	0.9524	55	24.9981	0.93785	0.0037514
70	121	right	tibia		lateral	CORT	1348.27	0.7502	2.7386	0.6559	0.0049	-0.0222	0.0055	0.0107	0.4397	0.0005	1.1455	1.1455	55	24.9981	0.976243	0.00536934
70	121	right	tibia		medial	trae	792.643	0.4411	1.7381	0.389	0.0027	0.0141	0.0051	0.0416	0.0714	0.0003	1.0929	1.0929	55	24.9981	0.631858	0.00322248
70	121	right	tibia		lateral	trae	1073.08	0.5971	3.4689	0.5165	0.0036	0.0419	0.0082	0.0412	0.0418	0.0003	1.1315	1.1315	55	24.9981	0.503614	0.00412964
70	121	right	femur		medial	trae	799.931	0.4451	1.4732	0.3845	0.0027	0.0059	0.0051	0.0688	0.1146	0.0009	1.1147	1.1147	55	24.9981	0.624864	0.0031868
70	121	right	femur		lateral	trae	816.531	0.4544	1.6399	0.3986	0.0028	0.0034	0.006	0.0946	0.1675	0.0003	0.6727	0.6727	55	24.9981	0.639069	0.00383441
70	121	right	femur	Troclea	medial	CORT	1152.84	0.6415	6.3719	0.4841	0.0041	0.003	0.0061	0.0298	0.1335	0.0003	1.0373	1.0373	55	24.9981	0.817514	0.00498683
70	121	right	femur	Troclea	lateral	CORT	1132.34	0.6301	1.88	0.5606	0.0038	0.039	0.009	0.0513	0.0514	0.0003	1.1797	1.1797	55	24.9981	0.500487	0.00450438
70	121	right	femur	central	medial	CORT	919.598	0.5117	5.9905	0.3976	0.0032	-0.0001	0.0059	0.0506	0.1263	0.0003	0.7994	0.7994	55	24.9981	0.713963	0.00421238
70	121	right	femur	central	lateral	CORT	1136.21	0.6322	1.9581	0.5866	0.0035	0.0539	0.0119	0.0709	0.0433	0.0007	0.9526	0.9526	55	24.9981	0.379159	0.004512
70	121	right	femur	posterior	medial	CORT	803.078	0.4469	1.2078	0.4132	0.0028	0.0018	0.0055	0.0662	0.1471	0.0009	0.7396	0.7396	55	24.9981	0.689639	0.00379301
70	121	right	femur	posterior	lateral	CORT	761.498	0.4237	1.1196	0.4023	0.0026	0.0057	0.006	0.0994	0.107	0.0006	0.9944	0.9944	55	24.9981	0.518411	0.00311047
70	121	right	femur	shaft		CORT	1849.09	1.0289	2.5725	1.0286	0.0064	0.0297	0.0128	0.044	0.0834	0.0014	0.859	0.859	55	24.9981	0.654631	0.00837928
70	121	right	tibia	shaft		CORT	1958.77	1.09	2.6743	1.1019	0.0066	0.0892	0.018	0.0524	0.0421	0.0003	1.0831	1.0831	55	24.9981	0.445503	0.00801905
70	121	left	patella			CORT	4159.99	2.3148	16.6726	1.3363	0.0149	0.0858	0.0229	0.0374	0.1183	0.0007	1.4167	1.4167	55	24.9981	0.759794	0.0173993
70	121	left	tibia		medial	CORT	961.535	0.535	1.6983	0.4632	0.0035	-0.0192	0.004	0.0124	0.4467	0.0005	0.9682	0.9682	55	24.9981	0.972991	0.00389196
70	121	left	tibia		lateral	CORT	1476.94	0.8218	2.891	0.734	0.0054	-0.0247	0.0061	0.0148	0.3845	0.0005	1.1577	1.1577	55	24.9981	0.962935	0.0058739
70	121	left	tibia		medial	trae	573.735	0.3193	1.1079	0.2952	0.002	0.0064	0.0035	0.0292	0.0868	0.0003	0.798	0.798	55	24.9981	0.748276	0.00261897
70	121	left	tibia		lateral	trae	831.808	0.4629	4.6736	0.3926	0.0029	0.0076	0.005	0.0252	0.0841	0.0003	0.7373	0.7373	55	24.9981	0.769442	0.00384721
70	121	left	femur		medial	trae	816.84	0.4545	1.7559	0.3158	0.0028	0.0162	0.0064	0.0522	0.0704	0.0003	0.8105	0.8105	55	24.9981	0.574225	0.00367504
70	121	left	femur		lateral	trae	742.302	0.4131	1.6468	0.2805	0.0026	0.0163	0.0058	0.0492	0.0701	0.0003	0.8056	0.8056	55	24.9981	0.587594	0.00340805
70	121	left	femur	Troclea	medial	CORT	1766.05	0.9827	4.6614	0.8358	0.0052	0.1997	0.0214	0.076	0.0414	0.0003	1.2806	1.2806	55	24.9981	0.352641	0.00754651
70	121	left	femur	Troclea	lateral	CORT	1704.4	0.9484	1.4112	0.9403	0.0053	0.0957	0.0159	0.05	0.0417	0.0003	0.9118	0.9118	55	24.9981	0.454744	0.00723043
70	121	left	femur	central	medial	CORT	1617	0.8998	8.1453	0.6007	0.0056	0.0262	0.0107	0.0299	0.0753	0.0003	0.8027	0.8027	55	24.9981	0.715779	0.00765884
70	121	left	femur	central	lateral	CORT	1142.86	0.6359	1.6582	0.6452	0.0042	0.0159	0.0078	0.0315	0.0745	0.0003	0.8432	0.8432	55	24.9981	0.70283	0.00548208
70	121	left	femur	posterior	medial	CORT	663.216	0.369	1.0751	0.3136	0.0022	0.0225	0.0077	0.0967	0.0618	0.0003	0.7418	0.7418	55	24.9981	0.389905	0.00300227
70	121	left	femur	posterior	lateral	CORT	761.9	0.424	1.267	0.3842	0.0026	0.0087	0.0066	0.0931	0.106	0.001	0.7555	0.7555	55	24.9981	0.532396	0.00351381
70	121	left	femur	shaft		CORT	1892.87	1.0533	2.339	1.0456	0.0067	0.0346	0.0126	0.027	0.0631	0.0022	0.868	0.868	55	24.9981	0.700333	0.0088242
70	121	left	tibia	shaft		CORT	1607.75	0.8946	2.7937	0.8341	0.0052	0.0829	0.0159	0.0573	0.0394	0.0003	1.039	1.039	55	24.9981	0.407446	0.00647839
75	121	right	patella			CORT	5222.79	2.9062	13.0465	2.2856	0.0193	-0.076	0.0222	0.0095	0.3381	0.0004	1.2164	1.2164	55	24.9981	0.97267	0.0215933
75	121	right	tibia		medial	CORT	904.013	0.503	1.3321	0.4638	0.0032	-0.0124	0.0039	0.0218	0.3708	0.0006	0.9737	0.9737	55	24.9981	0.944473	0.00368344
75	121	right	tibia		lateral	CORT	1374.27	0.7647	3.1406	0.6755	0.005	-0.0257	0.0055	0.0131	0.3777	0.0006	1.1825	1.1825	55	24.9981	0.966479	0.00531563
75	121	right	tibia		medial	trae	777.375	0.4326	1.7381	0.3648	0.0027	0.0144	0.0063	0.0621	0.0896	0.0003	0.7571	0.7571	55	24.9981	0.590639	0.00372103
75	121	right	tibia		lateral	trae	1088.87	0.6059	3.376	0.5331	0.0036	0.0403	0.0098	0.0528	0.0518	0.0003	0.8296	0.8296	55	24.9981	0.49522	0.00485315
75	121	right	femur		medial	trae	787.787	0.4384	1.4523	0.375	0.0027	0.0073	0.005	0.0732	0.1164	0.0009	1.168	1.168	55	24.9981	0.613924	0.00306962
75	121	right	femur		lateral	trae	829.983	0.4618	1.2428	0.4148	0.0028	0.0015	0.0059	0.0951	0.176	0.0003	0.7649	0.7649	55	24.9981	0.649207	0.00383032
75	121	right	femur	Troclea	medial	CORT	1179.35	0.6563	6.3719	0.5158	0.0041	0.0033	0.0061	0.0327	0.1517	0.0003	1.0165	1.0165	55	24.9981	0.822668	0.00501828
75	121	right	femur	Troclea	lateral	CORT	1146.09	0.6377	2.1062	0.5601	0.0038	0.0389	0.0097	0.0481	0.0494	0.0003	0.9118	0.9118	55	24.9981	0.506667	0.00491467
75	121	right	femur	central	medial	CORT	924.729	0.5146	5.9905	0.394	0.0032	0.0005	0.0058	0.043	0.1134	0.0003	0.8037	0.8037	55	24.9981	0.725064	0.00420537
75	121	right	femur	central	lateral	CORT	1123.69	0.6253	2.1062	0.5878	0.0035	0.055	0.0122	0.078	0.0469	0.0006	0.9556	0.9556	55	24.9981	0.3755	0.0045811
75	121	right	femur	posterior	medial	CORT	832.19	0.4631	1.2078	0.4332	0.0028	-0.0003	0.0055	0.0682	0.1521	0.0009	0.7196	0.7196	55	24.9981	0.690422	0.00379732
75	121	right	femur	posterior	lateral	CORT	800.663	0.4455	1.1065	0.4196	0.0026	0.0023	0.0069	0.1042	0.1065	0.0004	0.74	0.74	55	24.9981	0.505458	0.00348766
75	121	right	femur	shaft		CORT	1874.55	1.0431	2.5227	1.0364	0.0064	0.0289	0.0117	0.043	0.0833	0.0015	1.1221	1.1221	55	24.9981	0.659541	0.00771663
75	121	right	tibia	shaft		CORT	1992.95	1.109	3.0819	1.108	0.0065	0.0912	0.0172	0.0522	0.0409	0.0004	1.1976	1.1976	55	24.9981	0.439313	0.00755618
75	121	left	patella			CORT	4326.18	2.4073	16.6726	1.4018	0.0152	0.0745	0.0245	0.0505	0.1632	0.0003	1.1894	1.1894	55	24.9981	0.763687	0.0187103
75	121	left	tibia		medial	CORT	973.811	0.5419	2.2508	0.473	0.0035	-0.0192	0.0041	0.0219	0.353	0.0006	1.0142	1.0142	55	24.9981	0.941584	0.0038605
75	121	left	tibia		lateral	CORT	1516.54	0.8439	2.891	0.7573	0.0055	-0.0267	0.0059	0.0109	0.4345	0.0006	1.181	1.181	55	24.9981	0.975528	0.00575561
75	121	left	tibia		medial	trae	595.149	0.3312	1.1084	0.2927	0.002	0.0045	0.0036	0.0236	0.0949	0.0003	0.69	0.69	55	24.9981	0.800844	0.00288304
75	121	left	tibia		lateral	trae	857.031	0.4769	4.6681	0.4084	0.0029	0.0049	0.0049	0.0273	0.0957	0.0003	0.8051	0.8051	55	24.9981	0.778049	0.00381244
75	121	left	femur		medial	trae	835.223	0.4648	1.7698	0.3294	0.0028	0.0145	0.0058	0.0687	0.0857	0.0003	1.2008	1.2008	55	24.9981	0.555052	0.0032193
75	121	left	femur		lateral	trae	778.677	0.4333	1.6468	0.2877	0.0026	0.0141	0.0057	0.0521	0.0766	0.0003	0.897	0.897	55	24.9981	0.595183	0.00339254
75	121	left	femur	Troclea	medial	CORT	1750.92	0.9743	4.6614	0.835	0.0051	0.209	0.0237	0.0898	0.0469	0.0003	1.0475	1.0475	55	24.9981	0.343087	0.00813116
75	121	left	femur	Troclea	lateral	CORT	1694.88	0.9431	1.5369	0.9269	0.0054	0.0939	0.0144	0.0559	0.0469	0.0003	1.2131	1.2131	55	24.9981	0.456226	0.00656965
75	121	left	femur	central	medial	CORT	1642.79	0.9141	7.7232	0.5752	0.0056	0.0259	0.0108	0.0326	0.0806	0.0003	0.8102	0.8102	55	24.9981	0.712014	0.00768975
75	121	left	femur	central	lateral	CORT	1195.33	0.6651	1.7553	0.683	0.0042	0.013	0.0078	0.0347	0.0863	0.0003	0.8533	0.8533	55	24.9981	0.713223	0.00556314
75	121	left	femur	posterior	medial	CORT	674.629	0.3754	1.0019	0.3261	0.0022	0.0218	0.0067	0.0874	0.0601	0.0003	1.0126	1.0126	55	24.9981	0.407458	0.00272997
75	121	left	femur	posterior	lateral	CORT	789.637	0.4394	1.3864	0.382	0.0026	0.006	0.0065	0.0966	0.1175	0.001	0.7584	0.7584	55	24.9981	0.548809	0.00356726
75	121	left	femur	shaft		CORT	1903.08	1.059	2.339	1.05	0.0067	0.0352	0.0117	0.0301	0.0684	0.0023	1.1379	1.1379	55	24.9981	0.694416	0.00812467
75	121	left	tibia	shaft		CORT	1602.18	0.8915	2.9575	0.8405	0.0052	0.0845	0.0151	0.056	0.0383	0.0003	1.1436	1.1436	55	24.9981	0.406151	0.00613287
20	122	right	patella			CORT	279.485	0.2705	0.8464	0.2403	0.0035	0.0323	0.0069	0.0229	0.0173	0.0004	1.0518	1.0518	43	29.4755	0.430348	0.0029694
20	122	right	tibia		medial	CORT	689.029	0.6669	5.5045	0.3673	0.0101	0.0284	0.0215	0.3241	0.5762	0.0004	0.9676	0.9676	43	29.4755	0.640009	0.0137602
20	122	right	tibia		lateral	CORT	363.889	0.3522	1.7048	0.315	0.0047	0.033	0.0096	0.2055	0.5766	0.0003	1.0399	1.0399	43	29.4755	0.737246	0.00707756
20	122	right	tibia		medial	trae	204.934	0.1983	0.7172	0.1795	0.003	0.0001	0.0057	0.4121	0.5963	0.0008	1.0276	1.0276	43	29.4755	0.591333	0.0033706
20	122	right	tibia		lateral	trae	195.94	0.1896	0.6683	0.1689	0.0023	0.0174	0.0054	0.3654	0.574	0.0004	1.0109	1.0109	43	29.4755	0.611028	0.00329955
20	122	right	femur		medial	trae	254.233	0.2461	2.2942	0.1834	0.0027	0.024	0.0101	0.7806	0.719	0.0004	0.6172	0.6172	43	29.4755	0.479461	0.00484256
20	122	right	femur		lateral	trae	231.978	0.2245	2.3102	0.1936	0.0024	0.0229	0.0079	0.7268	0.7048	0.0004	0.9347	0.9347	43	29.4755	0.492316	0.0038893
20	122	right	femur	Troclea	medial	CORT	625.572	0.6054	1.3313	0.5821	0.0098	0.0097	0.0163	0.0766	0.36	0.0006	0.8386	0.8386	43	29.4755	0.824553	0.0134402
20	122	right	femur	Troclea	lateral	CORT	499.31	0.4832	0.8086	0.4769	0.0064	0.0602	0.0113	0.0386	0.4631	0.0004	1.0626	1.0626	43	29.4755	0.923062	0.0104306
20	122	right	femur	central	medial	CORT	718.369	0.6953	3.069	0.5589	0.0097	0.0604	0.0191	0.0764	0.361	0.0011	0.9359	0.9359	43	29.4755	0.825332	0.0157638
20	122	right	femur	central	lateral	CORT	703.92	0.6813	3.7208	0.6063	0.0092	0.0745	0.0163	0.0556	0.3614	0.0004	1.1643	1.1643	43	29.4755	0.866667	0.0141267
20	122	right	femur	posterior	medial	CORT	627.989	0.6078	2.5323	0.5142	0.0078	0.0699	0.0167	0.0766	0.3734	0.0012	0.8972	0.8972	43	29.4755	0.829778	0.0138573
20	122	right	femur	posterior	lateral	CORT	450.743	0.4362	1.4387	0.3678	0.0065	0.0231	0.0112	0.0765	0.697	0.0008	0.7294	0.7294	43	29.4755	0.901099	0.0100923
20	122	right	femur	shaft		CORT	389.361	0.3768	1.1367	0.3528	0.0054	0.0185	0.0134	0.7466	0.832	0.0007	1.037	1.037	43	29.4755	0.527049	0.00706246
20	122	right	tibia	shaft		CORT	409.067	0.3959	1.2422	0.3233	0.0054	0.0256	0.0106	0.0199	0.0189	0.0009	0.6359	0.6359	43	29.4755	0.487113	0.0051634
20	122	left	patella			CORT	245.736	0.2378	1.0506	0.2149	0.0025	0.0355	0.0062	0.0218	0.0134	0.0003	0.7177	0.7177	43	29.4755	0.380682	0.00236023
20	122	left	tibia		medial	CORT	216.639	0.2097	0.796	0.1836	0.0025	0.0216	0.0071	0.3333	0.5768	0.0003	0.6292	0.6292	43	29.4755	0.633777	0.00449981
20	122	left	tibia		lateral	CORT	314.13	0.304	0.8948	0.2773	0.0042	0.0196	0.0088	0.2032	0.5767	0.0004	0.7644	0.7644	43	29.4755	0.739454	0.00650719
20	122	left	tibia		medial	trae	164.877	0.1596	0.4505	0.1486	0.0026	-0.0084	0.0059	0.4159	0.4495	0.0004	0.5805	0.5805	43	29.4755	0.519413	0.00306454
20	122	left	tibia		lateral	trae	230.445	0.223	0.812	0.2057	0.003	0.0135	0.0061	0.2207	0.6142	0.0004	0.6627	0.6627	43	29.4755	0.735657	0.00448751
20	122	left	femur		medial	trae	199.906	0.1935	2.0668	0.1539	0.0023	0.0143	0.008	0.783	0.6151	0.0005	0.9463	0.9463	43	29.4755	0.439954	0.00351963
20	122	left	femur		lateral	trae	238.119	0.2305	0.9267	0.1965	0.0026	0.023	0.0096	0.7834	0.7142	0.0006	0.7267	0.7267	43	29.4755	0.476896	0.00457821
20	122	left	femur	Troclea	medial	CORT	257.307	0.249	0.5159	0.2289	0.0039	-0.0017	0.007	0.0766	0.3597	0.0004	0.6377	0.6377	43	29.4755	0.824433	0.00577103
20	122	left	femur	Troclea	lateral	CORT	288.679	0.2794	0.5967	0.2753	0.003	0.0435	0.007	0.0458	0.6792	0.0004	0.6406	0.6406	43	29.4755	0.936828	0.00655779
20	122	left	femur	central	medial	CORT	287.152	0.2779	1.0167	0.2507	0.0026	0.0449	0.0073	0.0766	0.3596	0.001	0.6617	0.6617	43	29.4755	0.824392	0.00601807
20	122	left	femur	central	lateral	CORT	380.957	0.3687	1.3598	0.2981	0.0041	0.0573	0.0105	0.0755	0.3769	0.0011	0.7432	0.7432	43	29.4755	0.833112	0.00874768
20	122	left	femur	posterior	medial	CORT	318.538	0.3083	0.9741	0.2826	0.0036	0.0446	0.0085	0.0766	0.3596	0.0011	0.7948	0.7948	43	29.4755	0.824392	0.00700734
20	122	left	femur	posterior	lateral	CORT	381.969	0.3697	1.5064	0.3116	0.0043	0.0487	0.0103	0.0753	0.3822	0.0012	0.731	0.731	43	29.4755	0.83541	0.00860472
20	122	left	femur	shaft		CORT	408.755	0.3956	1.6269	0.36	0.0055	0.0261	0.0159	0.7925	0.6649	0.001	1.1205	1.1205	43	29.4755	0.456223	0.00725395
20	122	left	tibia	shaft		CORT	584.536	0.5657	1.625	0.5592	0.0077	0.0412	0.0162	0.0335	0.0259	0.0005	0.8041	0.8041	43	29.4755	0.436027	0.00706364
25	122	right	patella			CORT	333.673	0.3229	1.1493	0.2998	0.0042	0.0163	0.0068	0.0219	0.0433	0.0004	1.0906	1.0906	43	29.4755	0.66411	0.00451595
25	122	right	tibia		medial	CORT	753.04	0.7288	5.9323	0.4021	0.01	0.0303	0.0205	0.273	0.4987	0.0004	0.9991	0.9991	43	29.4755	0.646236	0.0132478
25	122	right	tibia		lateral	CORT	418.889	0.4054	1.8171	0.361	0.0056	0.0129	0.009	0.2436	0.804	0.0003	1.1156	1.1156	43	29.4755	0.767468	0.00690722
25	122	right	tibia		medial	trae	226.966	0.2197	0.6625	0.2091	0.0029	0.0023	0.0056	0.3792	0.5231	0.0008	1.0538	1.0538	43	29.4755	0.579741	0.00324655
25	122	right	tibia		lateral	trae	217.163	0.2102	0.7114	0.195	0.0026	0.0098	0.0051	0.3168	0.551	0.0003	0.9967	0.9967	43	29.4755	0.634939	0.00323819
25	122	right	femur		medial	trae	266.96	0.2584	2.5894	0.2023	0.0031	0.0142	0.0084	0.5175	0.6647	0.0006	0.7198	0.7198	43	29.4755	0.562257	0.00472296
25	122	right	femur		lateral	trae	260.941	0.2525	2.9417	0.2202	0.0028	0.0134	0.0081	0.7061	0.6645	0.0004	0.9394	0.9394	43	29.4755	0.484824	0.00392708
25	122	right	femur	Troclea	medial	CORT	660.962	0.6397	1.7866	0.6025	0.0086	0.0367	0.0144	0.0262	0.0509	0.0006	1.1481	1.1481	43	29.4755	0.660182	0.00950661
25	122	right	femur	Troclea	lateral	CORT	545.032	0.5275	0.8856	0.5166	0.0058	0.073	0.0136	0.025	0.0499	0.0003	0.7303	0.7303	43	29.4755	0.666222	0.00906061
25	122	right	femur	central	medial	CORT	811.222	0.7851	3.3197	0.6296	0.0109	0.0352	0.0174	0.0279	0.0644	0.001	1.1927	1.1927	43	29.4755	0.697725	0.0121404
25	122	right	femur	central	lateral	CORT	777.527	0.7525	3.4227	0.6872	0.0095	0.0673	0.0184	0.0248	0.0525	0.0003	0.885	0.885	43	29.4755	0.679172	0.0124968
25	122	right	femur	posterior	medial	CORT	684.093	0.6621	2.8899	0.5485	0.0083	0.0591	0.0151	0.0272	0.0507	0.0009	1.1594	1.1594	43	29.4755	0.650834	0.0098276
25	122	right	femur	posterior	lateral	CORT	491.704	0.4759	1.7648	0.3987	0.0064	0.0259	0.0102	0.0164	0.0933	0.0008	0.9278	0.9278	43	29.4755	0.850501	0.00867511
25	122	right	femur	shaft		CORT	422.409	0.4088	1.204	0.3736	0.0057	0.0108	0.0114	0.2456	0.5331	0.0012	0.7947	0.7947	43	29.4755	0.684603	0.00780447
25	122	right	tibia	shaft		CORT	450.556	0.4361	1.4866	0.3663	0.0058	0.0154	0.01	0.0224	0.0562	0.001	0.7865	0.7865	43	29.4755	0.715013	0.00715013
25	122	left	patella			CORT	268.161	0.2595	0.8081	0.2463	0.003	0.0233	0.0056	0.0228	0.0384	0.0004	0.996	0.996	43	29.4755	0.627451	0.00351373
25	122	left	tibia		medial	CORT	241.374	0.2336	0.7283	0.2071	0.003	0.0096	0.0066	0.2997	0.6635	0.0003	0.651	0.651	43	29.4755	0.68885	0.00454641
25	122	left	tibia		lateral	CORT	351.802	0.3405	1.2543	0.3063	0.0048	0.0072	0.0091	0.2976	0.8985	0.0003	0.7073	0.7073	43	29.4755	0.751191	0.00683584
25	122	left	tibia		medial	trae	193.876	0.1876	0.4752	0.1747	0.0027	-0.0101	0.0053	0.3767	0.4917	0.0005	0.7228	0.7228	43	29.4755	0.566214	0.00300093
25	122	left	tibia		lateral	trae	245.932	0.238	0.858	0.2226	0.003	0.0125	0.0061	0.2193	0.5487	0.0003	0.6992	0.6992	43	29.4755	0.714453	0.00435816
25	122	left	femur		medial	trae	207.991	0.2013	1.9942	0.1679	0.0023	0.0154	0.0083	0.7648	0.538	0.0004	0.9443	0.9443	43	29.4755	0.412957	0.00342754
25	122	left	femur		lateral	trae	258.995	0.2507	0.9615	0.2124	0.003	0.013	0.01	0.7651	0.6647	0.0006	0.6141	0.6141	43	29.4755	0.46489	0.0046489
25	122	left	femur	Troclea	medial	CORT	288.727	0.2794	0.6054	0.2688	0.0043	-0.0093	0.0075	0.0762	0.1761	0.0003	0.6287	0.6287	43	29.4755	0.697979	0.00523484
25	122	left	femur	Troclea	lateral	CORT	281.957	0.2729	0.4863	0.2587	0.0028	0.0479	0.0075	0.0227	0.0498	0.0003	0.6316	0.6316	43	29.4755	0.686897	0.00515172
25	122	left	femur	central	medial	CORT	315.572	0.3054	1.0719	0.2775	0.0033	0.0292	0.0077	0.0361	0.0607	0.0007	0.6605	0.6605	43	29.4755	0.627066	0.00482841
25	122	left	femur	central	lateral	CORT	421.918	0.4083	1.4343	0.315	0.005	0.0364	0.0103	0.0419	0.0711	0.001	0.9935	0.9935	43	29.4755	0.629204	0.0064808
25	122	left	femur	posterior	medial	CORT	353.117	0.3418	1.1159	0.3102	0.0042	0.0304	0.0087	0.0276	0.0565	0.001	0.7515	0.7515	43	29.4755	0.671819	0.00584483
25	122	left	femur	posterior	lateral	CORT	412.188	0.3989	1.4343	0.3554	0.0049	0.0359	0.0099	0.038	0.0721	0.001	0.9742	0.9742	43	29.4755	0.654859	0.00648311
25	122	left	femur	shaft		CORT	430.615	0.4168	1.6864	0.3808	0.0053	0.0298	0.0132	0.3598	0.4045	0.0014	1.1315	1.1315	43	29.4755	0.529242	0.006986
25	122	left	tibia	shaft		CORT	610.007	0.5904	1.6763	0.5703	0.0072	0.0546	0.015	0.0382	0.0302	0.0005	1.106	1.106	43	29.4755	0.44152	0.00662281
30	122	right	patella			CORT	373.284	0.3613	1.0332	0.3479	0.0043	0.0136	0.0068	0.0265	0.0715	0.0004	1.1447	1.1447	43	29.4755	0.729592	0.00496122
30	122	right	tibia		medial	CORT	840.06	0.813	6.2154	0.4805	0.01	0.0319	0.0171	0.1039	0.2619	0.0009	1.2678	1.2678	43	29.4755	0.715965	0.012243
30	122	right	tibia		lateral	CORT	481.429	0.4659	1.7445	0.4111	0.0058	0.0065	0.0093	0.0618	0.3325	0.0004	0.889	0.889	43	29.4755	0.843267	0.00784238
30	122	right	tibia		medial	trae	258.943	0.2506	0.9964	0.2357	0.003	-0.0003	0.0045	0.2223	0.6914	0.001	1.129	1.129	43	29.4755	0.756704	0.00340517
30	122	right	tibia		lateral	trae	252.25	0.2441	0.7414	0.2289	0.0029	0.0031	0.0051	0.223	0.5968	0.0004	0.8066	0.8066	43	29.4755	0.727982	0.00371271
30	122	right	femur		medial	trae	314.736	0.3046	2.8643	0.2337	0.0035	0.0049	0.0061	0.1581	0.5327	0.001	0.7847	0.7847	43	29.4755	0.771135	0.00470392
30	122	right	femur		lateral	trae	286.978	0.2777	2.8324	0.2371	0.0031	0.0039	0.0061	0.2536	0.5338	0.0005	0.7514	0.7514	43	29.4755	0.677927	0.00413536
30	122	right	femur	Troclea	medial	CORT	767.499	0.7428	1.6947	0.6944	0.0091	0.0255	0.017	0.0642	0.1572	0.0004	0.8698	0.8698	43	29.4755	0.710027	0.0120705
30	122	right	femur	Troclea	lateral	CORT	579.993	0.5613	0.9601	0.5446	0.0059	0.0711	0.0136	0.03	0.0509	0.0004	0.7665	0.7665	43	29.4755	0.629172	0.00855674
30	122	right	femur	central	medial	CORT	930.015	0.9001	3.7934	0.7036	0.0112	0.0256	0.0201	0.0622	0.1521	0.0011	0.9475	0.9475	43	29.4755	0.709753	0.014266
30	122	right	femur	central	lateral	CORT	872.79	0.8447	3.7755	0.7363	0.0097	0.0619	0.016	0.0222	0.0499	0.0004	1.1815	1.1815	43	29.4755	0.692094	0.0110735
30	122	right	femur	posterior	medial	CORT	801.973	0.7762	3.3676	0.6405	0.0091	0.0381	0.0143	0.026	0.068	0.0011	1.1959	1.1959	43	29.4755	0.723404	0.0103447
30	122	right	femur	posterior	lateral	CORT	556.773	0.5389	2.0528	0.4607	0.0065	0.0229	0.0103	0.0136	0.0691	0.0008	0.8446	0.8446	43	29.4755	0.83555	0.00860617
30	122	right	femur	shaft		CORT	492.997	0.4771	1.2509	0.4367	0.0059	0.0062	0.0119	0.2674	0.5471	0.0011	0.7935	0.7935	43	29.4755	0.6717	0.00799324
30	122	right	tibia	shaft		CORT	486.172	0.4705	1.8403	0.3927	0.0055	0.0219	0.0103	0.0236	0.0522	0.001	0.7409	0.7409	43	29.4755	0.688654	0.00709314
30	122	left	patella			CORT	309.12	0.2992	0.7873	0.2816	0.0032	0.0177	0.0056	0.0261	0.0665	0.0004	1.0534	1.0534	43	29.4755	0.718143	0.0040216
30	122	left	tibia		medial	CORT	284.192	0.2751	0.7506	0.2521	0.0033	0.0016	0.0058	0.1352	0.5226	0.0004	0.7012	0.7012	43	29.4755	0.794466	0.00460791
30	122	left	tibia		lateral	CORT	399.915	0.387	1.1706	0.345	0.0049	0.0049	0.0071	0.0885	0.5066	0.0005	1.0999	1.0999	43	29.4755	0.851285	0.00604413
30	122	left	tibia		medial	trae	208.698	0.202	0.5575	0.1875	0.0026	-0.0077	0.0043	0.2228	0.5575	0.0007	0.8155	0.8155	43	29.4755	0.714469	0.00307222
30	122	left	tibia		lateral	trae	278.007	0.2691	0.9567	0.2468	0.0031	0.0101	0.0061	0.2209	0.6957	0.0003	0.6783	0.6783	43	29.4755	0.759001	0.0046299
30	122	left	femur		medial	trae	244.9	0.237	2.4559	0.2028	0.0027	0.0034	0.0062	0.3042	0.4296	0.0008	0.7929	0.7929	43	29.4755	0.585446	0.00362976
30	122	left	femur		lateral	trae	280.378	0.2714	1.2567	0.2405	0.0031	0.0107	0.007	0.1594	0.2668	0.0009	0.812	0.812	43	29.4755	0.625997	0.00438198
30	122	left	femur	Troclea	medial	CORT	349.116	0.3379	0.6828	0.3279	0.0042	-0.0053	0.006	0.0143	0.1827	0.0004	0.6278	0.6278	43	29.4755	0.927411	0.00556447
30	122	left	femur	Troclea	lateral	CORT	299.696	0.2901	0.5788	0.2678	0.0028	0.0488	0.0072	0.024	0.0499	0.0004	0.6502	0.6502	43	29.4755	0.675237	0.00486171
30	122	left	femur	central	medial	CORT	328.178	0.3176	1.4909	0.27	0.0034	0.0252	0.007	0.0278	0.0559	0.0009	0.7507	0.7507	43	29.4755	0.667861	0.00467503
30	122	left	femur	central	lateral	CORT	498.265	0.4822	1.7784	0.3886	0.0055	0.0242	0.0118	0.0648	0.1152	0.0011	0.773	0.773	43	29.4755	0.64	0.007552
30	122	left	femur	posterior	medial	CORT	404.305	0.3913	1.3656	0.3586	0.0043	0.0285	0.0082	0.0327	0.0748	0.001	0.9024	0.9024	43	29.4755	0.695814	0.00570567
30	122	left	femur	posterior	lateral	CORT	487.652	0.472	2.0987	0.4295	0.0055	0.0208	0.0089	0.0291	0.0811	0.0011	1.0761	1.0761	43	29.4755	0.735935	0.00654982
30	122	left	femur	shaft		CORT	498.662	0.4826	2.0058	0.4341	0.0055	0.0241	0.0165	0.4204	0.4032	0.0011	0.8186	0.8186	43	29.4755	0.489558	0.00807771
30	122	left	tibia	shaft		CORT	654.754	0.6337	1.9782	0.6044	0.0068	0.0638	0.0167	0.0418	0.0369	0.0005	0.8085	0.8085	43	29.4755	0.468869	0.00783011
35	122	right	patella			CORT	423.868	0.4102	1.1091	0.3922	0.0044	0.0095	0.0075	0.0349	0.1127	0.0003	0.855	0.855	43	29.4755	0.76355	0.00572663
35	122	right	tibia		medial	CORT	941.427	0.9111	7.5941	0.5536	0.0105	0.0158	0.0182	0.1968	0.4524	0.001	1.2119	1.2119	43	29.4755	0.696858	0.0126828
35	122	right	tibia		lateral	CORT	545.9	0.5283	1.7605	0.4861	0.0062	-0.0053	0.0096	0.1072	0.5346	0.0004	0.8164	0.8164	43	29.4755	0.83297	0.00799651
35	122	right	tibia		medial	trae	279.61	0.2706	1.0225	0.2613	0.003	0.0004	0.006	0.5597	0.738	0.0007	1.0843	1.0843	43	29.4755	0.568698	0.00341219
35	122	right	tibia		lateral	trae	277.309	0.2684	0.7815	0.2541	0.003	0	0.0068	0.5579	0.8247	0.0003	0.6455	0.6455	43	29.4755	0.596485	0.0040561
35	122	right	femur		medial	trae	345.653	0.3345	3.4208	0.2577	0.0038	-0.0029	0.0053	0.1816	0.6827	0.001	1.1689	1.1689	43	29.4755	0.789888	0.00418641
35	122	right	femur		lateral	trae	312.996	0.3029	2.8474	0.2613	0.0033	0.0001	0.0053	0.253	0.6128	0.0006	1.1337	1.1337	43	29.4755	0.707785	0.00375126
35	122	right	femur	Troclea	medial	CORT	798.521	0.7728	1.534	0.7394	0.0088	0.0333	0.0147	0.0369	0.0947	0.0006	1.1793	1.1793	43	29.4755	0.719605	0.0105782
35	122	right	femur	Troclea	lateral	CORT	615.095	0.5953	1.0278	0.5761	0.0058	0.0741	0.0127	0.0497	0.0944	0.0004	1.1137	1.1137	43	29.4755	0.655101	0.00831978
35	122	right	femur	central	medial	CORT	1008.99	0.9765	4.0102	0.767	0.0114	0.0202	0.0209	0.0765	0.1893	0.0011	0.9503	0.9503	43	29.4755	0.71219	0.0148848
35	122	right	femur	central	lateral	CORT	982.971	0.9513	2.962	0.8309	0.0103	0.0454	0.0185	0.0352	0.0997	0.0004	0.9407	0.9407	43	29.4755	0.739066	0.0136727
35	122	right	femur	posterior	medial	CORT	896.255	0.8674	3.7174	0.7051	0.0097	0.0217	0.0181	0.0731	0.1822	0.0011	0.9488	0.9488	43	29.4755	0.71367	0.0129174
35	122	right	femur	posterior	lateral	CORT	619.029	0.5991	2.1805	0.5023	0.0068	0.0134	0.0105	0.021	0.1711	0.0009	0.851	0.851	43	29.4755	0.890682	0.00935216
35	122	right	femur	shaft		CORT	537.259	0.52	1.5432	0.4624	0.0059	0.0058	0.0113	0.2195	0.5378	0.0013	0.7994	0.7994	43	29.4755	0.710154	0.00802475
35	122	right	tibia	shaft		CORT	511.622	0.4952	2.6015	0.4033	0.0053	0.0291	0.0104	0.0186	0.0267	0.001	0.7537	0.7537	43	29.4755	0.589404	0.0061298
35	122	left	patella			CORT	329.026	0.3184	0.8101	0.3078	0.0034	0.0129	0.0055	0.0336	0.1043	0.0004	1.0489	1.0489	43	29.4755	0.756345	0.0041599
35	122	left	tibia		medial	CORT	332.164	0.3215	1.0695	0.2928	0.0036	-0.0061	0.0058	0.1968	0.7768	0.0003	0.7076	0.7076	43	29.4755	0.797864	0.00462761
35	122	left	tibia		lateral	CORT	441.998	0.4278	1.1987	0.3847	0.0049	0.0049	0.0087	0.1958	0.7476	0.0004	0.6858	0.6858	43	29.4755	0.792453	0.00689434
35	122	left	tibia		medial	trae	214.764	0.2079	0.6625	0.1931	0.0025	-0.0051	0.0065	0.5603	0.5478	0.0003	0.6467	0.6467	43	29.4755	0.49436	0.00321334
35	122	left	tibia		lateral	trae	305.102	0.2953	0.8488	0.2787	0.0032	0.0065	0.0065	0.3841	0.8254	0.0003	0.7426	0.7426	43	29.4755	0.682431	0.0044358
35	122	left	femur		medial	trae	279.473	0.2705	2.3068	0.2415	0.0029	0	0.0057	0.2532	0.4424	0.0009	0.8725	0.8725	43	29.4755	0.635998	0.00362519
35	122	left	femur		lateral	trae	312.728	0.3027	1.3661	0.2734	0.0033	0.006	0.0061	0.2135	0.361	0.001	1.1929	1.1929	43	29.4755	0.628372	0.00383307
35	122	left	femur	Troclea	medial	CORT	332.056	0.3214	0.5371	0.3213	0.0037	0.0092	0.0075	0.0849	0.2058	0.0004	0.6581	0.6581	43	29.4755	0.707946	0.0053096
35	122	left	femur	Troclea	lateral	CORT	331.143	0.3205	0.6044	0.307	0.0028	0.0479	0.0076	0.0404	0.0937	0.0004	0.664	0.664	43	29.4755	0.698732	0.00531037
35	122	left	femur	central	medial	CORT	375.686	0.3636	1.3782	0.3387	0.0037	0.0185	0.0077	0.0523	0.1158	0.0007	0.7072	0.7072	43	29.4755	0.688876	0.00530434
35	122	left	femur	central	lateral	CORT	528.646	0.5116	1.8137	0.4181	0.0056	0.0231	0.0104	0.0554	0.1284	0.0011	1.0095	1.0095	43	29.4755	0.698585	0.00726529
35	122	left	femur	posterior	medial	CORT	450.844	0.4363	1.0012	0.4065	0.0046	0.0192	0.009	0.058	0.151	0.0009	0.8206	0.8206	43	29.4755	0.722488	0.00650239
35	122	left	femur	posterior	lateral	CORT	520.884	0.5041	1.8137	0.4617	0.0056	0.0191	0.0099	0.0515	0.1366	0.0011	0.9985	0.9985	43	29.4755	0.726209	0.00718947
35	122	left	femur	shaft		CORT	519.525	0.5028	1.9831	0.4534	0.0054	0.0278	0.0141	0.2317	0.2747	0.0014	0.8883	0.8883	43	29.4755	0.542457	0.00764864
35	122	left	tibia	shaft		CORT	686.911	0.6648	2.0808	0.6054	0.0068	0.0648	0.0143	0.035	0.0285	0.0005	1.1964	1.1964	43	29.4755	0.448819	0.00641811
40	122	right	patella			CORT	452.26	0.4377	1.0065	0.399	0.0046	0.0044	0.0066	0.0377	0.1388	0.0003	1.1594	1.1594	43	29.4755	0.786402	0.00519025
40	122	right	tibia		medial	CORT	1075.51	1.0409	8.5396	0.646	0.0112	-0.0052	0.0156	0.0883	0.42	0.0012	1.2247	1.2247	43	29.4755	0.826284	0.01289
40	122	right	tibia		lateral	CORT	641.237	0.6206	1.7198	0.5913	0.0069	-0.0259	0.008	0.0376	0.6191	0.0004	1.1312	1.1312	43	29.4755	0.942744	0.00754195
40	122	right	tibia		medial	trae	296.683	0.2871	0.9335	0.2753	0.0029	0.003	0.0049	0.3518	0.7542	0.0009	1.1596	1.1596	43	29.4755	0.681917	0.00334139
40	122	right	tibia		lateral	trae	306.44	0.2966	0.9819	0.2753	0.0031	-0.0041	0.0047	0.3029	0.7702	0.0004	1.1374	1.1374	43	29.4755	0.717734	0.00337335
40	122	right	femur		medial	trae	370.15	0.3582	2.5735	0.2923	0.0039	-0.0046	0.0048	0.0411	0.6371	0.0012	1.1575	1.1575	43	29.4755	0.939398	0.00450911
40	122	right	femur		lateral	trae	337.472	0.3266	3.1967	0.2647	0.0035	-0.0054	0.005	0.0903	0.6083	0.0007	0.8755	0.8755	43	29.4755	0.870741	0.00435371
40	122	right	femur	Troclea	medial	CORT	870.597	0.8426	1.7731	0.8309	0.0087	0.0352	0.0152	0.0499	0.1207	0.0004	1.1582	1.1582	43	29.4755	0.707503	0.010754
40	122	right	femur	Troclea	lateral	CORT	669.833	0.6483	1.2064	0.631	0.006	0.0652	0.0133	0.0659	0.1194	0.0003	1.0664	1.0664	43	29.4755	0.64436	0.00856999
40	122	right	femur	central	medial	CORT	1126.18	1.09	6.2125	0.8038	0.0118	0.0088	0.0211	0.0843	0.2113	0.001	0.9344	0.9344	43	29.4755	0.714817	0.0150826
40	122	right	femur	central	lateral	CORT	1036.89	1.0035	2.9741	0.8478	0.0105	0.0404	0.0184	0.0377	0.1199	0.0003	0.9338	0.9338	43	29.4755	0.760787	0.0139985
40	122	right	femur	posterior	medial	CORT	1008.78	0.9763	4.9592	0.7387	0.0105	-0.0031	0.0185	0.0811	0.2083	0.001	0.9148	0.9148	43	29.4755	0.719765	0.0133157
40	122	right	femur	posterior	lateral	CORT	700.787	0.6782	2.7085	0.5846	0.0072	0.0004	0.0106	0.0271	0.2596	0.0009	0.8285	0.8285	43	29.4755	0.905476	0.00959805
40	122	right	femur	shaft		CORT	581.043	0.5624	1.6255	0.4977	0.0058	0.0079	0.0119	0.2657	0.5364	0.0011	0.7963	0.7963	43	29.4755	0.668745	0.00795806
40	122	right	tibia	shaft		CORT	537.864	0.5206	2.4089	0.4225	0.005	0.0369	0.0106	0.0206	0.0285	0.0009	0.63	0.63	43	29.4755	0.580448	0.00615275
40	122	left	patella			CORT	374.906	0.3628	1.2054	0.3458	0.0037	0.0048	0.0055	0.0398	0.1507	0.0004	1.0717	1.0717	43	29.4755	0.791076	0.00435092
40	122	left	tibia		medial	CORT	346.267	0.3351	0.8609	0.3184	0.0036	-0.0055	0.0051	0.0713	0.6232	0.0005	0.7871	0.7871	43	29.4755	0.897336	0.00457641
40	122	left	tibia		lateral	CORT	503.195	0.487	1.7073	0.4312	0.0052	-0.0034	0.0067	0.047	0.6475	0.0007	1.0585	1.0585	43	29.4755	0.932325	0.00624658
40	122	left	tibia		medial	trae	252.208	0.2441	0.5555	0.2255	0.0026	-0.0067	0.0048	0.3521	0.6452	0.0006	0.8342	0.8342	43	29.4755	0.646947	0.00310534
40	122	left	tibia		lateral	trae	338.639	0.3277	0.9156	0.3097	0.0033	0.0033	0.0053	0.3005	0.7999	0.0004	1.1318	1.1318	43	29.4755	0.726917	0.00385266
40	122	left	femur		medial	trae	300.968	0.2913	2.2178	0.2584	0.003	-0.0053	0.0044	0.0905	0.4014	0.0012	1.0019	1.0019	43	29.4755	0.81602	0.00359049
40	122	left	femur		lateral	trae	332.88	0.3222	1.7106	0.2947	0.0033	0.0063	0.0059	0.0905	0.3518	0.0014	0.7482	0.7482	43	29.4755	0.795388	0.00469279
40	122	left	femur	Troclea	medial	CORT	379.514	0.3673	0.7675	0.346	0.0037	0.008	0.0077	0.0917	0.2034	0.0003	0.6386	0.6386	43	29.4755	0.689258	0.00530729
40	122	left	femur	Troclea	lateral	CORT	376.811	0.3647	0.7128	0.354	0.0032	0.0369	0.0077	0.052	0.1194	0.0003	0.6393	0.6393	43	29.4755	0.696616	0.00536394
40	122	left	femur	central	medial	CORT	433.057	0.4191	1.3782	0.3891	0.0041	0.0038	0.0078	0.0755	0.2093	0.0007	0.6606	0.6606	43	29.4755	0.734902	0.00573223
40	122	left	femur	central	lateral	CORT	599.276	0.58	2.0479	0.4563	0.0059	0.0123	0.0123	0.0891	0.1767	0.001	0.7476	0.7476	43	29.4755	0.664786	0.00817686
40	122	left	femur	posterior	medial	CORT	500.36	0.4843	1.1575	0.4626	0.0049	0.0122	0.01	0.091	0.2123	0.0007	0.6887	0.6887	43	29.4755	0.699967	0.00699967
40	122	left	femur	posterior	lateral	CORT	589.994	0.571	2.6799	0.5289	0.0058	0.0112	0.0102	0.0618	0.1696	0.001	0.9533	0.9533	43	29.4755	0.73293	0.00747589
40	122	left	femur	shaft		CORT	571.071	0.5527	2.0097	0.4921	0.0054	0.0272	0.0149	0.2731	0.2825	0.0012	0.8886	0.8886	43	29.4755	0.508459	0.00757604
40	122	left	tibia	shaft		CORT	767.249	0.7426	2.5188	0.6794	0.007	0.0583	0.0167	0.0448	0.0486	0.0005	0.808	0.808	43	29.4755	0.520343	0.00868972
45	122	right	patella			CORT	508.789	0.4924	1.2195	0.4488	0.005	-0.009	0.0068	0.0438	0.218	0.0004	1.1791	1.1791	43	29.4755	0.832697	0.00566234
45	122	right	tibia		medial	CORT	1097.06	1.0618	7.9565	0.7022	0.0109	0.0055	0.0174	0.0751	0.3106	0.0011	0.969	0.969	43	29.4755	0.805289	0.014012
45	122	right	tibia		lateral	CORT	672.362	0.6507	1.4861	0.5988	0.0069	-0.0268	0.0081	0.0303	0.3939	0.0004	1.1719	1.1719	43	29.4755	0.928571	0.00752143
45	122	right	tibia		medial	trae	321.554	0.3112	1.1357	0.3049	0.003	0.0018	0.0071	0.5051	0.6075	0.0006	0.8098	0.8098	43	29.4755	0.546018	0.00387673
45	122	right	tibia		lateral	trae	342.557	0.3315	1.1953	0.3022	0.0033	-0.011	0.0062	0.3089	0.6078	0.0003	0.7	0.7	43	29.4755	0.66303	0.00411079
45	122	right	femur		medial	trae	401.514	0.3886	3.5747	0.3126	0.004	-0.0097	0.0052	0.0282	0.6405	0.0011	0.89	0.89	43	29.4755	0.957829	0.00498071
45	122	right	femur		lateral	trae	385.513	0.3731	3.3477	0.2974	0.0037	-0.0145	0.0046	0.0533	0.5879	0.0007	1.0781	1.0781	43	29.4755	0.916875	0.00421762
45	122	right	femur	Troclea	medial	CORT	847.31	0.8201	1.7368	0.8062	0.0082	0.0551	0.0156	0.0815	0.2728	0.0009	0.9183	0.9183	43	29.4755	0.769969	0.0120115
45	122	right	femur	Troclea	lateral	CORT	699.144	0.6767	0.979	0.663	0.006	0.0654	0.0121	0.0817	0.2728	0.0004	0.9826	0.9826	43	29.4755	0.769535	0.00931137
45	122	right	femur	central	medial	CORT	1190.55	1.1522	6.7429	0.889	0.0119	0.0047	0.0197	0.0816	0.2993	0.0009	0.9107	0.9107	43	29.4755	0.785771	0.0154797
45	122	right	femur	central	lateral	CORT	1067.68	1.0333	2.8091	0.8906	0.0101	0.0554	0.019	0.0815	0.2729	0.0003	0.8692	0.8692	43	29.4755	0.770034	0.0146306
45	122	right	femur	posterior	medial	CORT	1048.99	1.0152	4.7225	0.8222	0.0106	-0.0052	0.0172	0.0815	0.3234	0.001	0.8663	0.8663	43	29.4755	0.798716	0.0137379
45	122	right	femur	posterior	lateral	CORT	737.658	0.7139	2.2609	0.617	0.0074	-0.0039	0.0114	0.0729	0.5544	0.0007	0.7171	0.7171	43	29.4755	0.883788	0.0100752
45	122	right	femur	shaft		CORT	611.878	0.5922	1.7373	0.5321	0.0059	0.0059	0.0082	0.0211	0.1262	0.0018	1.1286	1.1286	43	29.4755	0.856755	0.00702539
45	122	right	tibia	shaft		CORT	560.402	0.5424	2.331	0.4379	0.005	0.039	0.0104	0.019	0.0236	0.0009	0.7192	0.7192	43	29.4755	0.553991	0.0057615
45	122	left	patella			CORT	396.579	0.3838	1.4295	0.346	0.0039	-0.0009	0.0056	0.0443	0.1906	0.0005	1.0935	1.0935	43	29.4755	0.811409	0.00454389
45	122	left	tibia		medial	CORT	371.684	0.3597	1.008	0.3324	0.0036	-0.0058	0.0052	0.0589	0.4871	0.0004	0.8163	0.8163	43	29.4755	0.892125	0.00463905
45	122	left	tibia		lateral	CORT	523.435	0.5066	1.8137	0.4592	0.0051	-0.002	0.007	0.0212	0.4744	0.0007	0.8596	0.8596	43	29.4755	0.957224	0.00670056
45	122	left	tibia		medial	trae	274.613	0.2658	0.603	0.2601	0.0026	-0.0073	0.0061	0.5056	0.6084	0.0003	0.6521	0.6521	43	29.4755	0.54614	0.00333145
45	122	left	tibia		lateral	trae	357.19	0.3457	0.9044	0.3344	0.0034	0.0024	0.0068	0.3016	0.6071	0.0003	0.7485	0.7485	43	29.4755	0.668097	0.00454306
45	122	left	femur		medial	trae	323.454	0.313	2.3455	0.2753	0.003	-0.0057	0.0044	0.0927	0.4588	0.0012	0.9915	0.9915	43	29.4755	0.831913	0.00366042
45	122	left	femur		lateral	trae	339.854	0.3289	1.7198	0.3078	0.0032	0.0081	0.0059	0.0937	0.3418	0.0013	0.7573	0.7573	43	29.4755	0.784845	0.00463059
45	122	left	femur	Troclea	medial	CORT	408.352	0.3952	0.7728	0.3893	0.0038	0.0042	0.0077	0.0816	0.273	0.0003	0.632	0.632	43	29.4755	0.769882	0.00592809
45	122	left	femur	Troclea	lateral	CORT	357.021	0.3455	0.722	0.3358	0.0032	0.0379	0.0077	0.0816	0.2728	0.0003	0.6318	0.6318	43	29.4755	0.769752	0.00592709
45	122	left	femur	central	medial	CORT	441.52	0.4273	1.1808	0.398	0.0042	0.0023	0.0077	0.0817	0.2728	0.0008	0.6317	0.6317	43	29.4755	0.769535	0.00592542
45	122	left	femur	central	lateral	CORT	624.172	0.6041	2.2618	0.4975	0.006	0.0091	0.011	0.0816	0.2734	0.001	0.717	0.717	43	29.4755	0.770141	0.00847155
45	122	left	femur	posterior	medial	CORT	524.659	0.5078	1.4546	0.4733	0.005	0.0074	0.009	0.0816	0.2737	0.001	0.7253	0.7253	43	29.4755	0.770335	0.00693301
45	122	left	femur	posterior	lateral	CORT	602.134	0.5828	2.6398	0.5188	0.0057	0.016	0.0106	0.0807	0.2878	0.001	0.7177	0.7177	43	29.4755	0.781004	0.00827864
45	122	left	femur	shaft		CORT	604.197	0.5848	1.7566	0.54	0.0055	0.0257	0.0095	0.0399	0.0883	0.0023	1.1895	1.1895	43	29.4755	0.688768	0.00654329
45	122	left	tibia	shaft		CORT	776.652	0.7517	2.0997	0.6712	0.0069	0.0611	0.0175	0.0592	0.0625	0.0005	0.8603	0.8603	43	29.4755	0.513558	0.00898726
50	122	right	patella			CORT	566.48	0.5483	1.3313	0.5047	0.0053	-0.0196	0.008	0.101	0.5004	0.0003	0.7486	0.7486	43	29.4755	0.832059	0.00665647
50	122	right	tibia		medial	CORT	1224.86	1.1855	8.5227	0.8464	0.0114	-0.0129	0.015	0.0641	0.421	0.0011	1.2673	1.2673	43	29.4755	0.867862	0.0130179
50	122	right	tibia		lateral	CORT	723.633	0.7004	1.6458	0.6852	0.007	-0.0303	0.0089	0.0189	0.4657	0.0004	0.8874	0.8874	43	29.4755	0.960999	0.00855289
50	122	right	tibia		medial	trae	321.174	0.3108	0.9412	0.2952	0.0029	0.0062	0.0051	0.1044	0.4306	0.001	0.7447	0.7447	43	29.4755	0.80486	0.00410479
50	122	right	tibia		lateral	trae	370.76	0.3588	1.1948	0.3407	0.0034	-0.015	0.0043	0.0364	0.7279	0.0004	0.8658	0.8658	43	29.4755	0.952375	0.00409521
50	122	right	femur		medial	trae	439.911	0.4258	3.3347	0.3431	0.004	-0.0101	0.0052	0.0219	0.5653	0.0011	0.8776	0.8776	43	29.4755	0.962704	0.00500606
50	122	right	femur		lateral	trae	400.685	0.3878	3.205	0.3271	0.0037	-0.015	0.0044	0.0297	0.5893	0.0008	1.1418	1.1418	43	29.4755	0.952019	0.00418889
50	122	right	femur	Troclea	medial	CORT	909.596	0.8803	1.7005	0.8469	0.0079	0.0663	0.016	0.0796	0.2484	0.0009	0.8607	0.8607	43	29.4755	0.757317	0.0121171
50	122	right	femur	Troclea	lateral	CORT	718.505	0.6954	1.1101	0.6935	0.0061	0.0644	0.0127	0.08	0.2404	0.0005	0.8794	0.8794	43	29.4755	0.750312	0.00952896
50	122	right	femur	central	medial	CORT	1286.06	1.2447	5.6792	0.9485	0.0121	-0.0001	0.0197	0.0779	0.2953	0.001	0.9303	0.9303	43	29.4755	0.791265	0.0155879
50	122	right	femur	central	lateral	CORT	1166.56	1.129	3.6037	0.8708	0.0105	0.0379	0.0174	0.0803	0.2407	0.0004	1.1954	1.1954	43	29.4755	0.749844	0.0130473
50	122	right	femur	posterior	medial	CORT	1135.76	1.0992	4.4443	0.9013	0.0107	-0.0095	0.0174	0.0775	0.3011	0.001	0.8841	0.8841	43	29.4755	0.795298	0.0138382
50	122	right	femur	posterior	lateral	CORT	833.018	0.8062	3.6037	0.7085	0.0078	-0.0215	0.0103	0.0195	0.479	0.0008	0.8445	0.8445	43	29.4755	0.960883	0.00989709
50	122	right	femur	shaft		CORT	652.814	0.6318	1.7073	0.5529	0.0059	0.0061	0.0079	0.0204	0.1304	0.0019	1.1816	1.1816	43	29.4755	0.864721	0.0068313
50	122	right	tibia	shaft		CORT	595.198	0.5761	2.2067	0.458	0.005	0.0389	0.0105	0.0195	0.0274	0.001	0.7026	0.7026	43	29.4755	0.584222	0.00613433
50	122	left	patella			CORT	464.234	0.4493	1.9589	0.4084	0.0042	-0.0145	0.0055	0.0931	0.5427	0.0004	1.0636	1.0636	43	29.4755	0.85357	0.00469464
50	122	left	tibia		medial	CORT	387.159	0.3747	1.1053	0.3552	0.0035	-0.003	0.0051	0.0601	0.6637	0.0005	0.8101	0.8101	43	29.4755	0.916966	0.00467653
50	122	left	tibia		lateral	CORT	551.119	0.5334	1.7087	0.4805	0.0051	-0.0011	0.0066	0.0358	0.6075	0.0007	1.0756	1.0756	43	29.4755	0.944349	0.00623271
50	122	left	tibia		medial	trae	310.071	0.3001	0.677	0.2923	0.0028	-0.013	0.0034	0.0746	0.6453	0.0008	0.995	0.995	43	29.4755	0.896374	0.00304767
50	122	left	tibia		lateral	trae	364.235	0.3525	0.9257	0.33	0.0032	0.0071	0.0057	0.1032	0.4187	0.0003	0.7527	0.7527	43	29.4755	0.802261	0.00457289
50	122	left	femur		medial	trae	337.828	0.327	2.6799	0.3075	0.003	-0.0056	0.0041	0.0593	0.4554	0.0012	1.0545	1.0545	43	29.4755	0.884787	0.00362763
50	122	left	femur		lateral	trae	372.949	0.361	1.5113	0.331	0.0032	0.007	0.0056	0.0842	0.3063	0.0013	0.9023	0.9023	43	29.4755	0.784379	0.00439252
50	122	left	femur	Troclea	medial	CORT	449.403	0.4349	0.8222	0.4399	0.004	-0.002	0.0077	0.0805	0.2404	0.0003	0.6613	0.6613	43	29.4755	0.749143	0.0057684
50	122	left	femur	Troclea	lateral	CORT	453	0.4384	0.9432	0.4147	0.0036	0.0208	0.0077	0.0805	0.2404	0.0003	0.6613	0.6613	43	29.4755	0.749143	0.0057684
50	122	left	femur	central	medial	CORT	478.851	0.4634	1.5142	0.4375	0.0043	-0.0004	0.0078	0.0797	0.247	0.0008	0.6721	0.6721	43	29.4755	0.756045	0.00589715
50	122	left	femur	central	lateral	CORT	659.196	0.638	1.9739	0.5483	0.006	0.0114	0.011	0.0791	0.2587	0.0011	0.74	0.74	43	29.4755	0.765838	0.00842422
50	122	left	femur	posterior	medial	CORT	566.457	0.5482	1.0907	0.5362	0.005	0.007	0.0094	0.0798	0.2486	0.0009	0.6988	0.6988	43	29.4755	0.757004	0.00711583
50	122	left	femur	posterior	lateral	CORT	650.125	0.6292	2.0958	0.557	0.0059	0.0095	0.0108	0.0797	0.2513	0.0011	0.745	0.745	43	29.4755	0.759215	0.00819952
50	122	left	femur	shaft		CORT	627.997	0.6078	2.0015	0.5502	0.0053	0.0328	0.009	0.0335	0.0715	0.0024	1.2364	1.2364	43	29.4755	0.680952	0.00612857
50	122	left	tibia	shaft		CORT	809.301	0.7833	3.1774	0.6683	0.0068	0.0655	0.0146	0.0429	0.0455	0.0005	1.1463	1.1463	43	29.4755	0.514706	0.00751471
55	122	right	patella			CORT	566.317	0.5481	1.3458	0.5277	0.0052	-0.017	0.0078	0.0652	0.43	0.0003	0.7673	0.7673	43	29.4755	0.868336	0.00677302
55	122	right	tibia		medial	CORT	1244.79	1.2047	8.1907	0.8677	0.0113	-0.0088	0.017	0.072	0.3926	0.001	0.9725	0.9725	43	29.4755	0.845028	0.0143655
55	122	right	tibia		lateral	CORT	755.38	0.7311	2.4743	0.6867	0.007	-0.0304	0.0081	0.0211	0.544	0.0005	1.1668	1.1668	43	29.4755	0.962661	0.00779756
55	122	right	tibia		medial	trae	335.125	0.3243	0.8798	0.3174	0.0028	0.0071	0.0061	0.477	0.6054	0.0008	1.2003	1.2003	43	29.4755	0.559313	0.00341181
55	122	right	tibia		lateral	trae	363.468	0.3518	1.4488	0.3392	0.0033	-0.0113	0.0062	0.2569	0.5198	0.0003	0.8095	0.8095	43	29.4755	0.669242	0.0041493
55	122	right	femur		medial	trae	442.176	0.428	3.6618	0.3513	0.004	-0.0099	0.0047	0.021	0.8248	0.0011	1.1837	1.1837	43	29.4755	0.975171	0.00458331
55	122	right	femur		lateral	trae	394.244	0.3816	2.7307	0.3397	0.0036	-0.0106	0.0045	0.0429	0.7812	0.0007	1.1056	1.1056	43	29.4755	0.947943	0.00426574
55	122	right	femur	Troclea	medial	CORT	898.105	0.8692	1.8815	0.8531	0.0076	0.0762	0.0171	0.0824	0.1689	0.0011	0.904	0.904	43	29.4755	0.672105	0.011493
55	122	right	femur	Troclea	lateral	CORT	728.269	0.7048	1.1924	0.6867	0.0059	0.0727	0.0122	0.082	0.1697	0.0004	1.168	1.168	43	29.4755	0.674215	0.00822543
55	122	right	femur	central	medial	CORT	1272.81	1.2319	5.9904	0.9306	0.0118	0.0108	0.0202	0.0773	0.2329	0.0009	0.9861	0.9861	43	29.4755	0.750806	0.0151663
55	122	right	femur	central	lateral	CORT	1250.15	1.2099	4.8261	0.9419	0.0107	0.032	0.0178	0.0656	0.1689	0.0003	1.2321	1.2321	43	29.4755	0.720256	0.0128206
55	122	right	femur	posterior	medial	CORT	1124.37	1.0882	4.7274	0.8998	0.0104	0.0016	0.0176	0.0781	0.2531	0.0011	0.936	0.936	43	29.4755	0.764191	0.0134498
55	122	right	femur	posterior	lateral	CORT	837.298	0.8104	4.8261	0.6988	0.0078	-0.0186	0.0103	0.0195	0.3812	0.0007	0.8804	0.8804	43	29.4755	0.951335	0.00979875
55	122	right	femur	shaft		CORT	662.178	0.6409	1.7929	0.5696	0.0058	0.0104	0.0078	0.0153	0.0921	0.0019	1.1956	1.1956	43	29.4755	0.857542	0.00668883
55	122	right	tibia	shaft		CORT	592.019	0.573	2.2178	0.4752	0.0049	0.0435	0.0105	0.0197	0.0255	0.0009	0.8184	0.8184	43	29.4755	0.564159	0.00592367
55	122	left	patella			CORT	469.285	0.4542	2.031	0.3968	0.0043	-0.0162	0.0062	0.0569	0.4525	0.0004	0.7348	0.7348	43	29.4755	0.8883	0.00550746
55	122	left	tibia		medial	CORT	408.304	0.3952	1.0617	0.3629	0.0035	-0.0045	0.0051	0.051	0.4929	0.0004	0.8225	0.8225	43	29.4755	0.906233	0.00462179
55	122	left	tibia		lateral	CORT	572.353	0.5539	1.7227	0.5076	0.0051	-0.0013	0.0067	0.0327	0.5508	0.0006	1.0712	1.0712	43	29.4755	0.943959	0.00632452
55	122	left	tibia		medial	trae	284.116	0.275	0.573	0.27	0.0026	-0.0063	0.0061	0.4775	0.6058	0.0003	0.7483	0.7483	43	29.4755	0.559217	0.00341122
55	122	left	tibia		lateral	trae	366.939	0.3551	0.7854	0.34	0.0031	0.0114	0.0066	0.2566	0.5068	0.0003	0.8523	0.8523	43	29.4755	0.663872	0.00438156
55	122	left	femur		medial	trae	339.734	0.3288	1.731	0.3087	0.003	-0.0026	0.0048	0.0846	0.454	0.0011	0.7438	0.7438	43	29.4755	0.842926	0.00404605
55	122	left	femur		lateral	trae	370.227	0.3583	1.2035	0.3249	0.0031	0.0109	0.0055	0.0837	0.4527	0.0014	0.7623	0.7623	43	29.4755	0.84396	0.00464178
55	122	left	femur	Troclea	medial	CORT	465.19	0.4502	0.8512	0.467	0.0041	-0.007	0.0063	0.0472	0.3814	0.0003	0.673	0.673	43	29.4755	0.889874	0.00560621
55	122	left	femur	Troclea	lateral	CORT	390.296	0.3777	0.8904	0.3886	0.0034	0.0289	0.0073	0.0679	0.1697	0.0003	0.7715	0.7715	43	29.4755	0.714226	0.00521385
55	122	left	femur	central	medial	CORT	488.979	0.4732	1.7494	0.4515	0.0043	-0.0014	0.0076	0.0818	0.2773	0.0008	0.702	0.702	43	29.4755	0.772208	0.00586878
55	122	left	femur	central	lateral	CORT	663.35	0.642	1.9884	0.5362	0.0059	0.0132	0.0116	0.0803	0.1929	0.0009	0.8042	0.8042	43	29.4755	0.706076	0.00819048
55	122	left	femur	posterior	medial	CORT	581.366	0.5627	1.2369	0.5565	0.0051	0.0054	0.0096	0.0824	0.2259	0.0008	0.7454	0.7454	43	29.4755	0.732728	0.00703419
55	122	left	femur	posterior	lateral	CORT	678.483	0.6567	2.8188	0.58	0.0058	0.0097	0.0112	0.0798	0.1978	0.001	0.8029	0.8029	43	29.4755	0.712536	0.0079804
55	122	left	femur	shaft		CORT	622.054	0.602	1.8873	0.5483	0.0052	0.0365	0.0088	0.0248	0.0504	0.0025	1.2432	1.2432	43	29.4755	0.670213	0.00589787
55	122	left	tibia	shaft		CORT	825.973	0.7994	3.0554	0.6828	0.0067	0.0677	0.0146	0.0416	0.0441	0.0004	1.2668	1.2668	43	29.4755	0.514586	0.00751295
60	122	right	patella			CORT	601.686	0.5823	1.6937	0.5546	0.0052	-0.0155	0.0063	0.0287	0.4373	0.0005	1.1652	1.1652	43	29.4755	0.938412	0.005912
60	122	right	tibia		medial	CORT	1334.23	1.2913	10.9558	0.8831	0.0113	-0.0096	0.0172	0.068	0.3381	0.0011	0.9677	0.9677	43	29.4755	0.832554	0.0143199
60	122	right	tibia		lateral	CORT	742.858	0.719	1.6376	0.7007	0.0067	-0.0182	0.0081	0.0205	0.4092	0.0004	1.1711	1.1711	43	29.4755	0.952292	0.00771357
60	122	right	tibia		medial	trae	369.609	0.3577	1.2543	0.3349	0.0028	0.007	0.0052	0.1127	0.3908	0.0011	0.7712	0.7712	43	29.4755	0.776167	0.00403607
60	122	right	tibia		lateral	trae	371.691	0.3597	1.6971	0.3455	0.0032	-0.0052	0.0039	0.0633	0.681	0.0004	1.1554	1.1554	43	29.4755	0.914954	0.00356832
60	122	right	femur		medial	trae	443.402	0.4291	3.5858	0.3489	0.0038	-0.0022	0.0052	0.0206	0.5987	0.0011	0.8522	0.8522	43	29.4755	0.966737	0.00502703
60	122	right	femur		lateral	trae	393.795	0.3811	3.6836	0.3136	0.0034	-0.0015	0.0045	0.0388	0.556	0.0008	1.0702	1.0702	43	29.4755	0.934768	0.00420646
60	122	right	femur	Troclea	medial	CORT	910.904	0.8816	1.8065	0.8372	0.0072	0.0932	0.0168	0.0791	0.1133	0.0005	1.1549	1.1549	43	29.4755	0.588877	0.00989314
60	122	right	femur	Troclea	lateral	CORT	729.704	0.7062	1.2219	0.6484	0.0057	0.0793	0.0151	0.0796	0.1136	0.0003	0.7851	0.7851	43	29.4755	0.587992	0.00887867
60	122	right	femur	central	medial	CORT	1360.27	1.3165	6.4685	0.9896	0.0116	0.0203	0.0209	0.0728	0.1928	0.001	0.9279	0.9279	43	29.4755	0.725904	0.0151714
60	122	right	femur	central	lateral	CORT	1262.17	1.2216	5.1808	1.0044	0.0105	0.0382	0.017	0.0394	0.1144	0.0003	1.1804	1.1804	43	29.4755	0.743823	0.012645
60	122	right	femur	posterior	medial	CORT	1146.09	1.1092	5.3874	0.9037	0.01	0.0209	0.0182	0.0741	0.2049	0.001	0.8823	0.8823	43	29.4755	0.734409	0.0133662
60	122	right	femur	posterior	lateral	CORT	851.74	0.8243	3.5403	0.7186	0.0075	-0.0073	0.0105	0.0187	0.2741	0.0007	0.827	0.827	43	29.4755	0.936134	0.00982941
60	122	right	femur	shaft		CORT	691.273	0.669	1.8732	0.6039	0.0056	0.016	0.0079	0.0096	0.048	0.0019	1.1455	1.1455	43	29.4755	0.833333	0.00658333
60	122	right	tibia	shaft		CORT	608.599	0.589	2.3523	0.4549	0.0046	0.0532	0.0102	0.02	0.0218	0.0008	0.7893	0.7893	43	29.4755	0.521531	0.00531962
60	122	left	patella			CORT	505.812	0.4895	1.9134	0.4558	0.0043	-0.0174	0.0056	0.0181	0.451	0.0005	0.8486	0.8486	43	29.4755	0.961415	0.00538393
60	122	left	tibia		medial	CORT	426.092	0.4124	1.25	0.3866	0.0035	-0.0032	0.0053	0.0438	0.4536	0.0004	0.6972	0.6972	43	29.4755	0.911942	0.00483329
60	122	left	tibia		lateral	CORT	578.169	0.5596	1.9115	0.5093	0.005	0.0046	0.0067	0.031	0.3678	0.0007	1.0786	1.0786	43	29.4755	0.922267	0.00617919
60	122	left	tibia		medial	trae	296.595	0.2871	0.6567	0.2753	0.0025	-0.0016	0.0035	0.0853	0.5638	0.0008	1.0152	1.0152	43	29.4755	0.868587	0.00304006
60	122	left	tibia		lateral	trae	374.404	0.3624	0.8159	0.3537	0.003	0.0163	0.0059	0.1123	0.3494	0.0004	0.7844	0.7844	43	29.4755	0.756768	0.00446493
60	122	left	femur		medial	trae	327.843	0.3173	1.6061	0.2826	0.0028	0.0052	0.0049	0.0806	0.3396	0.0011	0.701	0.701	43	29.4755	0.808187	0.00396011
60	122	left	femur		lateral	trae	370.599	0.3587	1.2524	0.332	0.003	0.0171	0.0056	0.0797	0.3433	0.0015	0.7172	0.7172	43	29.4755	0.811584	0.00454487
60	122	left	femur	Troclea	medial	CORT	452.375	0.4378	0.9485	0.4454	0.004	-0.0021	0.0081	0.079	0.1647	0.0003	0.6509	0.6509	43	29.4755	0.675831	0.00547423
60	122	left	femur	Troclea	lateral	CORT	452.879	0.4383	0.7951	0.4401	0.0034	0.0287	0.0081	0.0624	0.1136	0.0003	0.6573	0.6573	43	29.4755	0.645455	0.00522818
60	122	left	femur	central	medial	CORT	523.052	0.5062	2.0378	0.4873	0.0043	-0.0018	0.0081	0.0796	0.2214	0.0005	0.6503	0.6503	43	29.4755	0.735548	0.00595794
60	122	left	femur	central	lateral	CORT	720.406	0.6972	2.1496	0.5749	0.0059	0.0127	0.0105	0.055	0.1514	0.001	0.9101	0.9101	43	29.4755	0.733527	0.00770203
60	122	left	femur	posterior	medial	CORT	573.823	0.5554	1.3985	0.5439	0.0049	0.0146	0.009	0.0437	0.1342	0.0009	0.737	0.737	43	29.4755	0.754356	0.00678921
60	122	left	femur	posterior	lateral	CORT	718.414	0.6953	2.1525	0.5969	0.0058	0.01	0.0103	0.0547	0.1559	0.001	0.9006	0.9006	43	29.4755	0.740266	0.00762474
60	122	left	femur	shaft		CORT	624.356	0.6043	1.6913	0.5521	0.0049	0.0491	0.0104	0.0191	0.0297	0.0023	0.8059	0.8059	43	29.4755	0.608607	0.00632951
60	122	left	tibia	shaft		CORT	883.114	0.8547	3.3419	0.7399	0.0068	0.0669	0.0149	0.0398	0.0441	0.0004	1.1274	1.1274	43	29.4755	0.525626	0.00783182
65	122	right	patella			CORT	607.296	0.5878	1.8621	0.5454	0.0051	-0.0121	0.0078	0.0596	0.3788	0.0003	0.7577	0.7577	43	29.4755	0.864051	0.0067396
65	122	right	tibia		medial	CORT	1318.2	1.2758	10.3272	0.8599	0.0111	-0.0004	0.0176	0.0656	0.2759	0.0009	0.9794	0.9794	43	29.4755	0.807906	0.0142192
65	122	right	tibia		lateral	CORT	761.677	0.7372	2.2362	0.7072	0.0065	-0.0091	0.008	0.0157	0.3619	0.0004	1.162	1.162	43	29.4755	0.958422	0.00766737
65	122	right	tibia		medial	trae	367.218	0.3554	0.9828	0.3354	0.0028	0.0099	0.0056	0.3549	0.5418	0.0009	1.2304	1.2304	43	29.4755	0.604215	0.00338361
65	122	right	tibia		lateral	trae	390.821	0.3782	1.6511	0.3542	0.0032	-0.0043	0.0054	0.2937	0.5746	0.0003	1.1994	1.1994	43	29.4755	0.661753	0.00357347
65	122	right	femur		medial	trae	456.79	0.4421	3.9608	0.3513	0.0037	0.0019	0.0052	0.016	0.5032	0.0012	0.8472	0.8472	43	29.4755	0.969183	0.00503975
65	122	right	femur		lateral	trae	413.805	0.4005	4.211	0.3286	0.0033	0.0027	0.0044	0.0339	0.4494	0.0008	1.0646	1.0646	43	29.4755	0.929857	0.00409137
65	122	right	femur	Troclea	medial	CORT	914.94	0.8855	1.8931	0.8594	0.007	0.102	0.0178	0.0788	0.1149	0.0007	0.9393	0.9393	43	29.4755	0.593185	0.0105587
65	122	right	femur	Troclea	lateral	CORT	740.273	0.7165	1.4682	0.6913	0.0054	0.0907	0.0135	0.0787	0.1148	0.0003	1.0439	1.0439	43	29.4755	0.593282	0.0080093
65	122	right	femur	central	medial	CORT	1370.06	1.326	7.1818	1.0109	0.0114	0.029	0.0209	0.0718	0.182	0.001	0.9488	0.9488	43	29.4755	0.7171	0.0149874
65	122	right	femur	central	lateral	CORT	1227.58	1.1881	4.0058	0.9753	0.0102	0.0539	0.0194	0.0498	0.1148	0.0003	0.9528	0.9528	43	29.4755	0.697448	0.0135305
65	122	right	femur	posterior	medial	CORT	1192.68	1.1543	5.9657	0.9533	0.0098	0.0274	0.0182	0.0702	0.1846	0.001	0.9065	0.9065	43	29.4755	0.72449	0.0131857
65	122	right	femur	posterior	lateral	CORT	837.282	0.8103	2.8643	0.6804	0.0073	0.0038	0.0104	0.018	0.2475	0.0008	0.8419	0.8419	43	29.4755	0.932203	0.00969492
65	122	right	femur	shaft		CORT	695.938	0.6735	2.225	0.6001	0.0055	0.0231	0.0086	0.0095	0.0365	0.0017	1.036	1.036	43	29.4755	0.793478	0.00682391
65	122	right	tibia	shaft		CORT	624.452	0.6044	3.0482	0.4897	0.0046	0.0547	0.0107	0.0208	0.0245	0.0008	0.6461	0.6461	43	29.4755	0.540839	0.00578698
65	122	left	patella			CORT	522.671	0.5059	1.9449	0.473	0.0043	-0.0177	0.0056	0.0157	0.3562	0.0004	0.851	0.851	43	29.4755	0.957784	0.00536359
65	122	left	tibia		medial	CORT	421.439	0.4079	1.1183	0.3746	0.0034	0.0001	0.0049	0.0141	0.2508	0.0005	0.7921	0.7921	43	29.4755	0.946772	0.00463918
65	122	left	tibia		lateral	CORT	594.329	0.5752	1.7058	0.5287	0.0048	0.0098	0.0072	0.0166	0.1833	0.0006	0.8694	0.8694	43	29.4755	0.916958	0.0066021
65	122	left	tibia		medial	trae	301.167	0.2915	0.6659	0.2836	0.0024	0.0018	0.0055	0.3618	0.5701	0.0005	0.7757	0.7757	43	29.4755	0.611761	0.00336469
65	122	left	tibia		lateral	trae	387.848	0.3754	0.8338	0.3663	0.003	0.0184	0.0066	0.2263	0.3859	0.0004	0.9274	0.9274	43	29.4755	0.63035	0.00416031
65	122	left	femur		medial	trae	329.287	0.3187	1.399	0.2923	0.0027	0.0105	0.005	0.0744	0.2495	0.0011	0.6999	0.6999	43	29.4755	0.770299	0.0038515
65	122	left	femur		lateral	trae	387.679	0.3752	1.309	0.3482	0.0029	0.0194	0.0058	0.0743	0.2509	0.0015	0.7213	0.7213	43	29.4755	0.771525	0.00447485
65	122	left	femur	Troclea	medial	CORT	490.139	0.4744	0.9398	0.4796	0.0038	0.0045	0.0078	0.0787	0.1771	0.0003	0.6636	0.6636	43	29.4755	0.692338	0.00540023
65	122	left	femur	Troclea	lateral	CORT	428.204	0.4144	0.9673	0.4062	0.0034	0.0326	0.008	0.0628	0.1149	0.0003	0.6801	0.6801	43	29.4755	0.646595	0.00517276
65	122	left	femur	central	medial	CORT	545.159	0.5276	1.6477	0.4955	0.0043	-0.002	0.0078	0.0718	0.2262	0.0006	0.6725	0.6725	43	29.4755	0.75906	0.00592067
65	122	left	femur	central	lateral	CORT	750.979	0.7268	2.5033	0.6233	0.0059	0.0151	0.0103	0.0537	0.1545	0.001	0.9512	0.9512	43	29.4755	0.742075	0.00764337
65	122	left	femur	posterior	medial	CORT	619.645	0.5997	1.2001	0.5783	0.0049	0.014	0.0089	0.0425	0.1345	0.0009	0.7669	0.7669	43	29.4755	0.759887	0.00676299
65	122	left	femur	posterior	lateral	CORT	737.028	0.7133	2.5831	0.6371	0.0058	0.0118	0.0101	0.0528	0.1567	0.001	0.9428	0.9428	43	29.4755	0.747971	0.00755451
65	122	left	femur	shaft		CORT	661.157	0.6399	1.9115	0.5599	0.0049	0.0502	0.0084	0.0188	0.0281	0.0025	1.3399	1.3399	43	29.4755	0.599147	0.00503284
65	122	left	tibia	shaft		CORT	898.042	0.8692	3.684	0.7443	0.0067	0.0686	0.0156	0.045	0.0483	0.0004	1.1006	1.1006	43	29.4755	0.517685	0.00807588
70	122	right	patella			CORT	679.128	0.6573	2.0208	0.6286	0.0052	-0.0155	0.0062	0.022	0.454	0.0005	1.1552	1.1552	43	29.4755	0.953782	0.00591345
70	122	right	tibia		medial	CORT	1455.85	1.409	11.2152	0.9156	0.0112	-0.005	0.0172	0.0628	0.2858	0.0009	0.9807	0.9807	43	29.4755	0.819851	0.0141014
70	122	right	tibia		lateral	CORT	808.543	0.7825	2.2212	0.737	0.0064	-0.0035	0.0092	0.0192	0.3418	0.0003	0.7901	0.7901	43	29.4755	0.946814	0.00871069
70	122	right	tibia		medial	trae	403.335	0.3904	1.1812	0.3758	0.0028	0.0077	0.005	0.0651	0.2501	0.001	0.764	0.764	43	29.4755	0.793464	0.00396732
70	122	right	tibia		lateral	trae	427.241	0.4135	1.5229	0.3874	0.0032	-0.0042	0.0042	0.0099	0.4434	0.0005	0.8839	0.8839	43	29.4755	0.97816	0.00410827
70	122	right	femur		medial	trae	488.875	0.4731	3.2509	0.3881	0.0037	0.0045	0.0046	0.0094	0.2734	0.0012	1.162	1.162	43	29.4755	0.966761	0.0044471
[truncated: 414 more rows]
